# Supplementary material for: Intercellular Transmission of a Synthetic Bacterial Cytotoxic Prion-Like Protein in Mammalian Cells
Source: mBio. 2020 Apr 14;11(2):e02937-19. doi: 10.1128/mBio.02937-19 (PMC7157824; doi:10.1128/mBio.02937-19)
Supplement: DATA SET S1 [file mBio.02937-19-sd001.xlsx]

## Sheet: WT alone OR WT+mCherry
Accession	Description	ΣCoverage	Σ# Proteins	Σ# Unique Peptides	Σ# Peptides	Σ# PSMs	Score WT+F	Coverage WT+F	# Peptides WT+F	# PSM WT+F	# AAs	MW [kDa]	calc. pI
Q78IK2	Up-regulated during skeletal muscle growth protein 5 OS=Mus musculus GN=Usmg5 PE=1 SV=1 - [USMG5_MOUSE]	43.1	1	2	2	4	170.3	43.1	2	3	58	6.37736	9.83252
Q9CR64	Protein kish-A OS=Mus musculus GN=Tmem167a PE=1 SV=1 - [KISHA_MOUSE]	25	1	2	2	3	67.5548	25	2	2	72	8.06835	8.95361
Q8BFY6	Peflin OS=Mus musculus GN=Pef1 PE=1 SV=1 - [PEF1_MOUSE]	20	1	3	3	3	107.04	8.73	2	2	275	29.209	6.30322
Q6PDY2	2-aminoethanethiol dioxygenase OS=Mus musculus GN=Ado PE=1 SV=2 - [AEDO_MOUSE]	21.88	1	4	4	4	52.1589	12.5	3	3	256	28.3543	5.97314
Q9R099	Transducin beta-like protein 2 OS=Mus musculus GN=Tbl2 PE=1 SV=2 - [TBL2_MOUSE]	14.03	1	4	4	4	94.53	5.66	2	2	442	49.5522	9.0415
Q80UW2	F-box only protein 2 OS=Mus musculus GN=Fbxo2 PE=1 SV=1 - [FBX2_MOUSE]	17.17	1	3	3	4	153.353	9.09	2	3	297	33.6551	4.28467
Q3V009	Transmembrane emp24 domain-containing protein 1 OS=Mus musculus GN=Tmed1 PE=1 SV=1 - [TMED1_MOUSE]	21.15	1	4	4	5	138.19	21.15	4	4	227	25.2467	4.50049
Q9D6J5	NADH dehydrogenase [ubiquinone] 1 beta subcomplex subunit 8, mitochondrial OS=Mus musculus GN=Ndufb8 PE=1 SV=1 - [NDUB8_MOUSE]	13.98	1	2	2	3	55.68	13.98	2	2	186	21.8615	6.63916
Q9EP72	ER membrane protein complex subunit 7 OS=Mus musculus GN=Emc7 PE=1 SV=1 - [EMC7_MOUSE]	22.41	1	3	3	3	52.28	17.01	2	2	241	26.2934	9.23193
O35459	Delta(3,5)-Delta(2,4)-dienoyl-CoA isomerase, mitochondrial OS=Mus musculus GN=Ech1 PE=1 SV=1 - [ECH1_MOUSE]	10.4	1	3	3	5	132.349	10.4	3	4	327	36.0952	7.7085
Q9CQT1	Methylthioribose-1-phosphate isomerase OS=Mus musculus GN=Mri1 PE=1 SV=1 - [MTNA_MOUSE]	4.34	1	1	1	3	65.12	4.34	1	2	369	39.3864	5.90967
Q8BMS4	Ubiquinone biosynthesis O-methyltransferase, mitochondrial OS=Mus musculus GN=Coq3 PE=1 SV=1 - [COQ3_MOUSE]	8.92	1	2	2	3	106.96	8.92	2	2	370	40.9307	7.95752
O89023	Tripeptidyl-peptidase 1 OS=Mus musculus GN=Tpp1 PE=1 SV=2 - [TPP1_MOUSE]	6.23	1	2	2	3	71.45	6.23	2	2	562	61.3038	6.56592
Q9Z2G6	Protein sel-1 homolog 1 OS=Mus musculus GN=Sel1l PE=1 SV=2 - [SE1L1_MOUSE]	6.2	1	3	3	3	41.57	2.78	2	2	790	88.2846	5.56689
P52875	Transmembrane protein 165 OS=Mus musculus GN=Tmem165 PE=1 SV=2 - [TM165_MOUSE]	11.15	1	2	2	3	70.6434	11.15	2	2	323	34.7685	7.45947
Q91V01	Lysophospholipid acyltransferase 5 OS=Mus musculus GN=Lpcat3 PE=1 SV=1 - [MBOA5_MOUSE]	4.52	1	2	2	3	76.43	4.52	2	2	487	56.1098	8.55811
P81117	Nucleobindin-2 OS=Mus musculus GN=Nucb2 PE=1 SV=2 - [NUCB2_MOUSE]	4.76	1	2	2	3	77.02	4.76	2	2	420	50.2732	5.14795
Q8VE37	Regulator of chromosome condensation OS=Mus musculus GN=Rcc1 PE=1 SV=1 - [RCC1_MOUSE]	8.79	1	3	3	4	125.717	8.79	3	3	421	44.9027	8.104
P20060	Beta-hexosaminidase subunit beta OS=Mus musculus GN=Hexb PE=1 SV=2 - [HEXB_MOUSE]	3.54	1	2	2	3	67.3889	3.54	2	2	536	61.0771	8.11865
P47934	Carnitine O-acetyltransferase OS=Mus musculus GN=Crat PE=1 SV=3 - [CACP_MOUSE]	3.83	1	2	2	3	106.65	3.83	2	2	626	70.7943	8.44092
Q9DC29	ATP-binding cassette sub-family B member 6, mitochondrial OS=Mus musculus GN=Abcb6 PE=1 SV=1 - [ABCB6_MOUSE]	4.63	1	3	3	3	64.4928	3.33	2	2	842	93.7112	8.04541
Q5F285	Transmembrane protein 256 OS=Mus musculus GN=Tmem256 PE=1 SV=1 - [TM256_MOUSE]	31.86	1	2	2	2	69.45	31.86	2	2	113	11.6481	8.93896
Q9CQB5	CDGSH iron-sulfur domain-containing protein 2 OS=Mus musculus GN=Cisd2 PE=1 SV=1 - [CISD2_MOUSE]	31.85	1	4	4	4	139.36	31.85	4	4	135	15.2323	9.51025
P62309	Small nuclear ribonucleoprotein G OS=Mus musculus GN=Snrpg PE=1 SV=1 - [RUXG_MOUSE]	25	1	2	2	2	61.5791	25	2	2	76	8.49043	8.88037
Q64339	Ubiquitin-like protein ISG15 OS=Mus musculus GN=Isg15 PE=1 SV=4 - [ISG15_MOUSE]	16.77	1	2	2	2	103.16	16.77	2	2	161	17.8863	7.89893
Q9D023	Mitochondrial pyruvate carrier 2 OS=Mus musculus GN=Mpc2 PE=1 SV=1 - [MPC2_MOUSE]	15.75	1	2	2	2	44.26	15.75	2	2	127	14.2766	10.6089
Q8R2Y2	Cell surface glycoprotein MUC18 OS=Mus musculus GN=Mcam PE=1 SV=1 - [MUC18_MOUSE]	10.03	1	5	5	6	117.611	10.03	5	6	648	71.5005	5.8335
Q4VAE3	Transmembrane protein 65 OS=Mus musculus GN=Tmem65 PE=1 SV=1 - [TMM65_MOUSE]	8.97	1	2	2	2	49.15	8.97	2	2	234	24.9021	7.78174
Q9Z2Z6	Mitochondrial carnitine/acylcarnitine carrier protein OS=Mus musculus GN=Slc25a20 PE=1 SV=1 - [MCAT_MOUSE]	7.31	1	2	2	2	69.76	7.31	2	2	301	33.0049	9.11475
Q3TAS6	ER membrane protein complex subunit 10 OS=Mus musculus GN=Emc10 PE=2 SV=2 - [EMC10_MOUSE]	6.59	1	1	1	2	140.74	6.59	1	2	258	27.0357	5.90967
Q9R233	Tapasin OS=Mus musculus GN=Tapbp PE=1 SV=2 - [TPSN_MOUSE]	6.45	1	3	3	3	117.45	6.45	3	3	465	49.7051	8.49951
Q9ET22	Dipeptidyl peptidase 2 OS=Mus musculus GN=Dpp7 PE=1 SV=2 - [DPP2_MOUSE]	4.74	1	2	2	2	84.93	4.74	2	2	506	56.2175	5.38916
O35405	Phospholipase D3 OS=Mus musculus GN=Pld3 PE=1 SV=1 - [PLD3_MOUSE]	4.51	1	2	2	2	57.77	4.51	2	2	488	54.3544	6.52197
Q3TTY5	Keratin, type II cytoskeletal 2 epidermal OS=Mus musculus GN=Krt2 PE=1 SV=1 - [K22E_MOUSE]	4.38	1	2	3	3	102.837	4.38	3	3	707	70.8798	8.06006
P43883	Perilipin-2 OS=Mus musculus GN=Plin2 PE=1 SV=2 - [PLIN2_MOUSE]	4.24	1	2	2	2	63.27	4.24	2	2	425	46.6166	6.87354
D3YXK2	Scaffold attachment factor B1 OS=Mus musculus GN=Safb PE=1 SV=2 - [SAFB1_MOUSE]	3.84	2	3	3	3	96.69	3.84	3	3	937	105.04	5.35107
Q9CYD3	Cartilage-associated protein OS=Mus musculus GN=Crtap PE=1 SV=3 - [CRTAP_MOUSE]	3.75	1	2	2	2	59.1739	3.75	2	2	400	46.1396	5.70654
Q9DBT5	AMP deaminase 2 OS=Mus musculus GN=Ampd2 PE=1 SV=1 - [AMPD2_MOUSE]	3.63	1	3	3	3	51.7	3.63	3	3	798	91.9654	6.22705
Q3V1T4	Prolyl 3-hydroxylase 1 OS=Mus musculus GN=P3h1 PE=1 SV=2 - [P3H1_MOUSE]	2.71	1	2	2	2	81.9524	2.71	2	2	739	83.5983	5.13525
P19221	Prothrombin OS=Mus musculus GN=F2 PE=1 SV=1 - [THRB_MOUSE]	2.43	4	2	2	2	46.7174	2.43	2	2	618	70.2237	6.43018
Q9CPQ1	Cytochrome c oxidase subunit 6C OS=Mus musculus GN=Cox6c PE=1 SV=3 - [COX6C_MOUSE]	19.74	1	2	2	3	58	19.74	2	2	76	8.46351	10.1401
Q8C7V8	Coiled-coil domain-containing protein 134 OS=Mus musculus GN=Ccdc134 PE=1 SV=1 - [CC134_MOUSE]	13.97	1	2	2	3	60.56	13.97	2	2	229	26.478	8.52881
Q9D7J4	Cytochrome c oxidase protein 20 homolog OS=Mus musculus GN=Cox20 PE=1 SV=1 - [COX20_MOUSE]	41.03	1	3	3	4	108.37	21.37	2	2	117	13.1548	9.01221
Q8VDK1	Nitrilase homolog 1 OS=Mus musculus GN=Nit1 PE=1 SV=2 - [NIT1_MOUSE]	34.06	1	6	6	7	72.36	7.74	2	2	323	35.682	7.94287
Q9EPK6	Nucleotide exchange factor SIL1 OS=Mus musculus GN=Sil1 PE=1 SV=2 - [SIL1_MOUSE]	18.28	1	6	6	9	56	4.73	2	2	465	52.3971	5.2749
Q78IK4	MICOS complex subunit Mic27 OS=Mus musculus GN=Apool PE=1 SV=1 - [MIC27_MOUSE]	27.17	1	5	5	6	132.54	15.09	3	3	265	29.2422	9.30518
Q8BTW3	Exosome complex component MTR3 OS=Mus musculus GN=Exosc6 PE=1 SV=1 - [EXOS6_MOUSE]	16.85	1	3	3	5	71.88	8.06	2	2	273	28.3526	6.11279
Q9ERY9	Probable ergosterol biosynthetic protein 28 OS=Mus musculus GN=ORF11 PE=2 SV=1 - [ERG28_MOUSE]	20	1	3	3	4	53.3247	10.71	2	2	140	15.7955	9.90576
Q6PE15	Mycophenolic acid acyl-glucuronide esterase, mitochondrial OS=Mus musculus GN=Abhd10 PE=1 SV=1 - [ABHDA_MOUSE]	11.45	1	3	3	5	70.39	6.06	2	2	297	33.0193	8.79248
Q8JZN5	Acyl-CoA dehydrogenase family member 9, mitochondrial OS=Mus musculus GN=Acad9 PE=1 SV=2 - [ACAD9_MOUSE]	13.92	1	6	6	6	57.21	3.68	2	2	625	68.6787	7.45947
Q8BVI4	Dihydropteridine reductase OS=Mus musculus GN=Qdpr PE=1 SV=2 - [DHPR_MOUSE]	22.41	1	4	4	5	192.363	12.86	2	3	241	25.5538	7.81104
Q9QZD8	Mitochondrial dicarboxylate carrier OS=Mus musculus GN=Slc25a10 PE=1 SV=2 - [DIC_MOUSE]	11.15	1	2	2	3	34.4662	11.15	2	2	287	31.6941	9.31982
Q9Z0P5	Twinfilin-2 OS=Mus musculus GN=Twf2 PE=1 SV=1 - [TWF2_MOUSE]	17.77	1	3	4	5	63.1367	10.32	2	3	349	39.4464	6.80029
Q07076	Annexin A7 OS=Mus musculus GN=Anxa7 PE=1 SV=2 - [ANXA7_MOUSE]	14.25	1	6	6	9	233.365	14.25	6	6	463	49.8933	6.17627
Q7TSV4	Phosphoglucomutase-2 OS=Mus musculus GN=Pgm2 PE=1 SV=1 - [PGM2_MOUSE]	10.81	1	5	5	5	88.5	4.84	3	3	620	68.7043	6.13818
Q9CYN9	Renin receptor OS=Mus musculus GN=Atp6ap2 PE=1 SV=2 - [RENR_MOUSE]	11.43	1	3	3	6	123.74	11.43	3	4	350	39.0674	5.5415
Q9QYR9	Acyl-coenzyme A thioesterase 2, mitochondrial OS=Mus musculus GN=Acot2 PE=1 SV=2 - [ACOT2_MOUSE]	9.05	6	4	4	5	136.59	9.05	3	3	453	49.6257	7.35693
Q80WQ2	Protein VAC14 homolog OS=Mus musculus GN=Vac14 PE=1 SV=1 - [VAC14_MOUSE]	7.93	1	5	5	5	89.45	4.6	3	3	782	87.9916	6.12549
A2AN08	E3 ubiquitin-protein ligase UBR4 OS=Mus musculus GN=Ubr4 PE=1 SV=1 - [UBR4_MOUSE]	3.11	1	11	12	15	48.6848	0.46	3	3	5180	571.927	6.06201
Q8BRH0	Transmembrane and TPR repeat-containing protein 3 OS=Mus musculus GN=Tmtc3 PE=1 SV=2 - [TMTC3_MOUSE]	2.72	1	2	2	4	37.08	2.72	2	2	920	104.131	8.52881
	Found ONLY in recipient WH1(WT)-mCherry
	Found in recipient WH1(WT)-mCherry AND mCherry
	(PSM > 1 OR # peptide/protein > 1)

## Sheet: mCherry alone OR mCherry+WT
Accession	Description	ΣCoverage	Σ# Proteins	Σ# Unique Peptides	Σ# Peptides	Σ# PSMs	Score mch+F	Coverage mch+F	# Peptides mch+F	# PSM mch+F	# AAs	MW [kDa]	calc. pI
P45878	Peptidyl-prolyl cis-trans isomerase FKBP2 OS=Mus musculus GN=Fkbp2 PE=1 SV=1 - [FKBP2_MOUSE]	30.71	1	2	2	2	52.89	30.71	2	2	140	15.3342	8.88037
Q5M8N0	CB1 cannabinoid receptor-interacting protein 1 OS=Mus musculus GN=Cnrip1 PE=1 SV=1 - [CNRP1_MOUSE]	28.66	1	3	3	4	96.91	28.66	3	3	164	18.6006	7.95752
Q9R078	5'-AMP-activated protein kinase subunit beta-1 OS=Mus musculus GN=Prkab1 PE=1 SV=2 - [AAKB1_MOUSE]	21.85	1	3	3	3	105.053	21.85	3	3	270	30.2892	6.22705
Q61189	Methylosome subunit pICln OS=Mus musculus GN=Clns1a PE=1 SV=1 - [ICLN_MOUSE]	21.61	1	3	3	3	190.95	21.61	3	3	236	26.0049	4.11963
O55057	Retinal rod rhodopsin-sensitive cGMP 3',5'-cyclic phosphodiesterase subunit delta OS=Mus musculus GN=Pde6d PE=1 SV=1 - [PDE6D_MOUSE]	20.67	1	2	2	2	120.05	20.67	2	2	150	17.3368	5.66846
Q9Z2D8	Methyl-CpG-binding domain protein 3 OS=Mus musculus GN=Mbd3 PE=1 SV=1 - [MBD3_MOUSE]	18.95	1	2	2	2	64.35	18.95	2	2	285	32.1482	5.8208
Q9CQA9	Cancer-related nucleoside-triphosphatase homolog OS=Mus musculus GN=Ntpcr PE=1 SV=1 - [NTPCR_MOUSE]	18.42	1	2	2	3	152.163	18.42	2	3	190	20.6541	9.71533
Q9D7X3	Dual specificity protein phosphatase 3 OS=Mus musculus GN=Dusp3 PE=1 SV=1 - [DUS3_MOUSE]	17.84	1	2	2	2	76.76	17.84	2	2	185	20.4592	6.53662
Q9CY16	28S ribosomal protein S28, mitochondrial OS=Mus musculus GN=Mrps28 PE=1 SV=1 - [RT28_MOUSE]	23.66	1	3	3	3	58.41	17.74	2	2	186	20.5077	8.92432
Q9CQH8	Ribonuclease P protein subunit p14 OS=Mus musculus GN=Rpp14 PE=1 SV=1 - [RPP14_MOUSE]	16.39	1	1	1	2	86.36	16.39	1	2	122	13.5561	8.27979
Q3UFY7	7-methylguanosine phosphate-specific 5'-nucleotidase OS=Mus musculus GN=Nt5c3b PE=1 SV=3 - [5NT3B_MOUSE]	19	1	4	4	4	43.7967	16	3	3	300	34.4034	6.23975
Q9CQU5	ZW10 interactor OS=Mus musculus GN=Zwint PE=1 SV=1 - [ZWINT_MOUSE]	15.08	1	2	2	2	86.87	15.08	2	2	252	28.6951	8.42627
Q3TFQ1	SPRY domain-containing protein 7 OS=Mus musculus GN=Spryd7 PE=1 SV=2 - [SPRY7_MOUSE]	14.8	1	2	2	2	41.44	14.8	2	2	196	21.6666	6.69775
Q9CRA4	Methylsterol monooxygenase 1 OS=Mus musculus GN=Msmo1 PE=1 SV=1 - [MSMO1_MOUSE]	18.43	1	3	3	4	42.48	14.68	2	3	293	34.7497	7.66455
Q5M8N4	Epimerase family protein SDR39U1 OS=Mus musculus GN=Sdr39u1 PE=1 SV=1 - [D39U1_MOUSE]	14.29	1	3	3	3	106.24	14.29	3	3	308	32.9743	8.90967
P70280	Vesicle-associated membrane protein 7 OS=Mus musculus GN=Vamp7 PE=1 SV=1 - [VAMP7_MOUSE]	12.73	1	2	2	2	78.02	12.73	2	2	220	24.951	8.60205
P60824	Cold-inducible RNA-binding protein OS=Mus musculus GN=Cirbp PE=1 SV=1 - [CIRBP_MOUSE]	12.21	1	1	1	2	97.76	12.21	1	2	172	18.5958	9.61279
Q9QXG4	Acetyl-coenzyme A synthetase, cytoplasmic OS=Mus musculus GN=Acss2 PE=1 SV=2 - [ACSA_MOUSE]	12.13	1	5	5	5	156.98	12.13	5	5	701	78.8112	6.63916
Q9D0M0	Exosome complex exonuclease RRP42 OS=Mus musculus GN=Exosc7 PE=1 SV=2 - [EXOS7_MOUSE]	12.03	1	2	2	2	73.19	12.03	2	2	291	31.8051	5.18604
O88736	3-keto-steroid reductase OS=Mus musculus GN=Hsd17b7 PE=1 SV=1 - [DHB7_MOUSE]	10.78	1	2	2	2	71.64	10.78	2	2	334	37.2931	6.72705
Q3U5F4	YrdC domain-containing protein, mitochondrial OS=Mus musculus GN=Yrdc PE=1 SV=1 - [YRDC_MOUSE]	10.71	1	2	2	2	84.03	10.71	2	2	280	29.4351	6.07471
Q9D868	Peptidyl-prolyl cis-trans isomerase H OS=Mus musculus GN=Ppih PE=1 SV=1 - [PPIH_MOUSE]	10.11	1	2	2	2	44.54	10.11	2	2	188	20.4504	8.08936
Q80X73	Protein pelota homolog OS=Mus musculus GN=Pelo PE=1 SV=3 - [PELO_MOUSE]	9.61	1	2	2	2	114.8	9.61	2	2	385	43.322	5.98584
Q9ER38	Torsin-3A OS=Mus musculus GN=Tor3a PE=1 SV=2 - [TOR3A_MOUSE]	9.35	1	2	2	2	88.94	9.35	2	2	385	43.7853	6.27783
Q61160	FAS-associated death domain protein OS=Mus musculus GN=Fadd PE=1 SV=1 - [FADD_MOUSE]	9.27	1	1	1	2	68.93	9.27	1	2	205	22.946	6.03662
Q61823	Programmed cell death protein 4 OS=Mus musculus GN=Pdcd4 PE=1 SV=1 - [PDCD4_MOUSE]	9.17	3	3	3	3	85.74	9.17	3	3	469	51.67	5.16064
Q8VC57	BTB/POZ domain-containing protein KCTD5 OS=Mus musculus GN=Kctd5 PE=1 SV=1 - [KCTD5_MOUSE]	8.97	1	1	1	2	64.43	8.97	1	2	234	26.147	5.94775
P97930	Thymidylate kinase OS=Mus musculus GN=Dtymk PE=1 SV=2 - [KTHY_MOUSE]	8.96	1	2	2	2	37.52	8.96	2	2	212	23.8996	7.89893
Q922E4	Ethanolamine-phosphate cytidylyltransferase OS=Mus musculus GN=Pcyt2 PE=1 SV=1 - [PCY2_MOUSE]	10.64	1	3	3	3	86.06	8.42	2	2	404	45.2066	6.58057
Q91XD6	Vacuolar protein-sorting-associated protein 36 OS=Mus musculus GN=Vps36 PE=1 SV=1 - [VPS36_MOUSE]	8.03	1	3	3	4	72.55	8.03	3	3	386	43.7077	7.15186
Q9JLV6	Bifunctional polynucleotide phosphatase/kinase OS=Mus musculus GN=Pnkp PE=1 SV=2 - [PNKP_MOUSE]	7.66	1	2	2	2	60.9979	7.66	2	2	522	57.1875	7.89893
Q78JW9	Ubiquitin domain-containing protein UBFD1 OS=Mus musculus GN=Ubfd1 PE=1 SV=2 - [UBFD1_MOUSE]	7.61	1	3	3	4	107.059	7.61	3	3	368	40.1176	8.85107
A2RSY6	TRMT1-like protein OS=Mus musculus GN=Trmt1l PE=1 SV=1 - [TRM1L_MOUSE]	7.42	1	3	3	4	166.73	7.42	3	4	728	80.8096	7.50342
Q91WM2	Cat eye syndrome critical region protein 5 homolog OS=Mus musculus GN=Cecr5 PE=1 SV=1 - [CECR5_MOUSE]	7.4	1	2	2	2	76.49	7.4	2	2	419	46.2769	7.88428
P49443	Protein phosphatase 1A OS=Mus musculus GN=Ppm1a PE=1 SV=1 - [PPM1A_MOUSE]	7.33	2	2	2	2	44.23	7.33	2	2	382	42.4057	5.36377
Q9CPT3	N-acylneuraminate-9-phosphatase OS=Mus musculus GN=Nanp PE=1 SV=1 - [NANP_MOUSE]	7.26	1	1	1	2	95.83	7.26	1	2	248	27.79	6.07471
Q8BHX1	HAUS augmin-like complex subunit 1 OS=Mus musculus GN=Haus1 PE=1 SV=2 - [HAUS1_MOUSE]	7.19	1	1	1	2	57.23	7.19	1	2	278	31.3595	5.69385
Q9JJ78	Lymphokine-activated killer T-cell-originated protein kinase OS=Mus musculus GN=Pbk PE=1 SV=1 - [TOPK_MOUSE]	6.67	1	2	2	2	68.27	6.67	2	2	330	36.7211	5.12256
Q99M51	Cytoplasmic protein NCK1 OS=Mus musculus GN=Nck1 PE=1 SV=1 - [NCK1_MOUSE]	6.63	1	2	2	2	45.3754	6.63	2	2	377	42.8635	6.46826
P42227	Signal transducer and activator of transcription 3 OS=Mus musculus GN=Stat3 PE=1 SV=2 - [STAT3_MOUSE]	6.49	1	3	3	3	107.413	6.49	3	3	770	87.9974	6.30322
Q9DCZ1	GMP reductase 1 OS=Mus musculus GN=Gmpr PE=1 SV=1 - [GMPR1_MOUSE]	9.28	1	2	3	4	153.05	6.38	2	3	345	37.4578	7.09326
Q91YP0	L-2-hydroxyglutarate dehydrogenase, mitochondrial OS=Mus musculus GN=L2hgdh PE=1 SV=1 - [L2HDH_MOUSE]	6.03	1	2	2	3	38.7	6.03	2	2	464	50.8663	8.29443
Q91WR3	Activating signal cointegrator 1 complex subunit 2 OS=Mus musculus GN=Ascc2 PE=1 SV=1 - [ASCC2_MOUSE]	5.87	1	2	2	2	112.67	5.87	2	2	749	85.5989	5.03369
Q8BM39	Pre-mRNA-splicing factor 18 OS=Mus musculus GN=Prpf18 PE=1 SV=1 - [PRP18_MOUSE]	5.85	1	2	2	2	45.9277	5.85	2	2	342	39.8649	8.14795
Q9ET30	Transmembrane 9 superfamily member 3 OS=Mus musculus GN=Tm9sf3 PE=1 SV=1 - [TM9S3_MOUSE]	5.79	1	2	2	2	64.05	5.79	2	2	587	67.4999	7.21045
O08539	Myc box-dependent-interacting protein 1 OS=Mus musculus GN=Bin1 PE=1 SV=1 - [BIN1_MOUSE]	5.78	1	2	2	3	83	5.78	2	2	588	64.4302	5.03369
Q9JJA2	Conserved oligomeric Golgi complex subunit 8 OS=Mus musculus GN=Cog8 PE=1 SV=3 - [COG8_MOUSE]	5.78	1	1	1	2	91.13	5.78	1	2	640	71.5568	5.18604
Q9D5V6	Synapse-associated protein 1 OS=Mus musculus GN=Syap1 PE=1 SV=1 - [SYAP1_MOUSE]	5.75	1	2	2	3	84.29	5.75	2	2	365	41.3245	4.53857
Q9JHK4	Geranylgeranyl transferase type-2 subunit alpha OS=Mus musculus GN=Rabggta PE=1 SV=1 - [PGTA_MOUSE]	5.64	1	2	2	2	74.18	5.64	2	2	567	64.9481	5.79541
Q3UM29	Conserved oligomeric Golgi complex subunit 7 OS=Mus musculus GN=Cog7 PE=1 SV=1 - [COG7_MOUSE]	5.58	1	3	3	3	66.2467	5.58	3	3	770	86.018	5.37646
Q8VE62	Polyadenylate-binding protein-interacting protein 1 OS=Mus musculus GN=Paip1 PE=1 SV=1 - [PAIP1_MOUSE]	5.25	1	2	2	3	84.05	5.25	2	2	400	45.673	4.55127
Q8BU14	Translocation protein SEC62 OS=Mus musculus GN=Sec62 PE=1 SV=1 - [SEC62_MOUSE]	5.03	1	2	2	2	44.5	5.03	2	2	398	45.5521	7.31299
Q3UE37	Ubiquitin-conjugating enzyme E2 Z OS=Mus musculus GN=Ube2z PE=1 SV=2 - [UBE2Z_MOUSE]	4.78	1	2	2	3	43.09	4.78	2	2	356	38.3436	5.61768
P59481	VIP36-like protein OS=Mus musculus GN=Lman2l PE=1 SV=1 - [LMA2L_MOUSE]	4.61	1	2	2	2	50.92	4.61	2	2	347	39.8555	9.40771
A6H630	Protein-glutamate O-methyltransferase OS=Mus musculus GN=Armt1 PE=1 SV=1 - [ARMT1_MOUSE]	7.06	1	3	3	3	54.1	4.56	2	2	439	50.5164	5.92236
Q8BZQ7	Anaphase-promoting complex subunit 2 OS=Mus musculus GN=Anapc2 PE=1 SV=2 - [ANC2_MOUSE]	4.54	1	2	2	2	93.78	4.54	2	2	837	95.2468	5.31299
Q2TBE6	Phosphatidylinositol 4-kinase type 2-alpha OS=Mus musculus GN=Pi4k2a PE=1 SV=1 - [P4K2A_MOUSE]	4.18	1	2	2	2	60.4414	4.18	2	2	479	54.2236	8.04541
Q91X21	Uncharacterized protein KIAA2013 OS=Mus musculus GN=Kiaa2013 PE=1 SV=1 - [K2013_MOUSE]	6.15	1	3	3	3	33.6314	4.1	2	2	634	69.3814	7.79639
Q8VDF2	E3 ubiquitin-protein ligase UHRF1 OS=Mus musculus GN=Uhrf1 PE=1 SV=2 - [UHRF1_MOUSE]	3.96	1	2	2	2	62.99	3.96	2	2	782	88.2479	8.30908
Q91WM1	Spermatid perinuclear RNA-binding protein OS=Mus musculus GN=Strbp PE=1 SV=1 - [STRBP_MOUSE]	5.36	1	1	3	3	49.67	3.87	2	2	672	73.6579	8.71924
P28650	Adenylosuccinate synthetase isozyme 1 OS=Mus musculus GN=Adssl1 PE=1 SV=2 - [PURA1_MOUSE]	3.72	1	1	2	2	63.6491	3.72	2	2	457	50.223	8.42627
Q91ZP3	Phosphatidate phosphatase LPIN1 OS=Mus musculus GN=Lpin1 PE=1 SV=1 - [LPIN1_MOUSE]	3.68	1	2	2	2	91.8297	3.68	2	2	924	101.938	6.7417
Q8CD92	Tetratricopeptide repeat protein 27 OS=Mus musculus GN=Ttc27 PE=1 SV=2 - [TTC27_MOUSE]	3.66	1	2	2	2	74.35	3.66	2	2	847	96.3693	5.77002
Q8VHH5	Arf-GAP with GTPase, ANK repeat and PH domain-containing protein 3 OS=Mus musculus GN=Agap3 PE=1 SV=1 - [AGAP3_MOUSE]	3.63	1	2	2	2	100.894	3.63	2	2	910	97.9045	7.75244
P51855	Glutathione synthetase OS=Mus musculus GN=Gss PE=1 SV=1 - [GSHB_MOUSE]	3.59	1	1	1	3	68.1603	3.59	1	2	474	52.214	5.79541
Q8R1T1	Charged multivesicular body protein 7 OS=Mus musculus GN=Chmp7 PE=1 SV=1 - [CHMP7_MOUSE]	3.55	1	1	1	2	106.298	3.55	1	2	451	50.6012	5.22412
Q8K2Q9	Shootin-1 OS=Mus musculus GN=Shtn1 PE=1 SV=1 - [SHOT1_MOUSE]	3.49	1	2	2	2	55.02	3.49	2	2	631	71.2985	5.43994
P97386	DNA ligase 3 OS=Mus musculus GN=Lig3 PE=1 SV=2 - [DNLI3_MOUSE]	3.45	1	3	3	3	83.8983	3.45	3	3	1015	113	8.98291
Q9ESN9	C-Jun-amino-terminal kinase-interacting protein 3 OS=Mus musculus GN=Mapk8ip3 PE=1 SV=1 - [JIP3_MOUSE]	3.44	1	3	3	3	139.521	3.44	3	3	1337	147.469	5.45264
Q920Q8	Influenza virus NS1A-binding protein homolog OS=Mus musculus GN=Ivns1abp PE=1 SV=2 - [NS1BP_MOUSE]	3.43	1	1	1	2	79.55	3.43	1	2	642	71.5347	5.46533
O54829	Regulator of G-protein signaling 7 OS=Mus musculus GN=Rgs7 PE=1 SV=2 - [RGS7_MOUSE]	3.41	1	1	1	2	67.74	3.41	1	2	469	54.7577	8.1333
Q3TZZ7	Extended synaptotagmin-2 OS=Mus musculus GN=Esyt2 PE=1 SV=1 - [ESYT2_MOUSE]	4.85	1	3	3	3	53.82	3.31	2	2	845	94.0806	7.75244
Q9DBR7	Protein phosphatase 1 regulatory subunit 12A OS=Mus musculus GN=Ppp1r12a PE=1 SV=2 - [MYPT1_MOUSE]	3.3	1	2	2	3	63.5233	3.3	2	3	1029	114.927	5.49072
P70188	Kinesin-associated protein 3 OS=Mus musculus GN=Kifap3 PE=1 SV=1 - [KIFA3_MOUSE]	3.28	1	1	2	3	106.007	3.28	2	3	793	91.2327	5.10986
Q3UVG3	Protein FAM91A1 OS=Mus musculus GN=Fam91a1 PE=1 SV=1 - [F91A1_MOUSE]	3.23	1	2	2	2	88.17	3.23	2	2	837	93.4044	6.354
P39447	Tight junction protein ZO-1 OS=Mus musculus GN=Tjp1 PE=1 SV=2 - [ZO1_MOUSE]	3.09	1	5	5	5	116.531	3.09	5	5	1745	194.622	6.63916
Q7SIG6	Arf-GAP with SH3 domain, ANK repeat and PH domain-containing protein 2 OS=Mus musculus GN=Asap2 PE=1 SV=3 - [ASAP2_MOUSE]	3.76	1	2	3	3	64.2646	2.92	2	2	958	106.738	6.65381
Q6PB44	Tyrosine-protein phosphatase non-receptor type 23 OS=Mus musculus GN=Ptpn23 PE=1 SV=2 - [PTN23_MOUSE]	2.78	1	3	3	3	135.65	2.78	3	3	1692	185.1	6.80029
Q8CI71	Syndetin OS=Mus musculus GN=Vps50 PE=1 SV=2 - [VPS50_MOUSE]	2.7	1	2	2	2	73.16	2.7	2	2	964	111.104	6.07471
O08739	AMP deaminase 3 OS=Mus musculus GN=Ampd3 PE=1 SV=2 - [AMPD3_MOUSE]	2.61	1	2	2	2	52.4648	2.61	2	2	766	88.5956	7.32764
O08808	Protein diaphanous homolog 1 OS=Mus musculus GN=Diaph1 PE=1 SV=1 - [DIAP1_MOUSE]	2.47	1	2	2	2	68.04	2.47	2	2	1255	139.255	5.56689
Q91W89	Alpha-mannosidase 2C1 OS=Mus musculus GN=Man2c1 PE=1 SV=1 - [MA2C1_MOUSE]	3.46	1	3	3	3	49.48	2.41	2	2	1039	115.614	6.50732
Q6P1G0	HEAT repeat-containing protein 6 OS=Mus musculus GN=Heatr6 PE=1 SV=1 - [HEAT6_MOUSE]	2.28	1	2	2	2	55.72	2.28	2	2	1184	128.84	7.23975
Q0GNC1	Inverted formin-2 OS=Mus musculus GN=Inf2 PE=1 SV=1 - [INF2_MOUSE]	2.28	1	2	2	2	70.26	2.28	2	2	1273	138.474	5.21143
Q3UPH7	Rho guanine nucleotide exchange factor 40 OS=Mus musculus GN=Arhgef40 PE=1 SV=1 - [ARH40_MOUSE]	2.11	1	2	2	2	86.5	2.11	2	2	1517	165.03	5.5542
A2A5R2	Brefeldin A-inhibited guanine nucleotide-exchange protein 2 OS=Mus musculus GN=Arfgef2 PE=1 SV=1 - [BIG2_MOUSE]	2.01	1	2	2	2	91.13	2.01	2	2	1792	202.11	6.55127
P33174	Chromosome-associated kinesin KIF4 OS=Mus musculus GN=Kif4 PE=1 SV=3 - [KIF4_MOUSE]	1.95	1	2	2	2	59.88	1.95	2	2	1231	139.432	6.68311
E9Q3L2	Phosphatidylinositol 4-kinase alpha OS=Mus musculus GN=Pi4ka PE=1 SV=2 - [PI4KA_MOUSE]	1.9	1	2	2	2	61.9	1.9	2	2	2105	236.889	7.06396
O35638	Cohesin subunit SA-2 OS=Mus musculus GN=Stag2 PE=1 SV=3 - [STAG2_MOUSE]	1.87	2	2	2	3	92.4679	1.87	2	2	1231	141.19	5.42725
Q3U2P1	Protein transport protein Sec24A OS=Mus musculus GN=Sec24a PE=1 SV=1 - [SC24A_MOUSE]	1.83	1	2	2	2	66.55	1.83	2	2	1090	118.707	7.82568
Q8R1F1	Niban-like protein 1 OS=Mus musculus GN=Fam129b PE=1 SV=2 - [NIBL1_MOUSE]	3.2	1	3	3	3	47.5983	1.74	2	2	749	84.765	5.93506
Q6P549	Phosphatidylinositol 3,4,5-trisphosphate 5-phosphatase 2 OS=Mus musculus GN=Inppl1 PE=1 SV=1 - [SHIP2_MOUSE]	1.67	1	2	2	2	61.44	1.67	2	2	1257	138.887	6.53662
Q91V83	TELO2-interacting protein 1 homolog OS=Mus musculus GN=Tti1 PE=1 SV=2 - [TTI1_MOUSE]	1.66	1	2	2	2	45.3	1.66	2	2	1085	120.737	6.1001
Q8VDP3	Protein-methionine sulfoxide oxidase MICAL1 OS=Mus musculus GN=Mical1 PE=1 SV=1 - [MICA1_MOUSE]	1.53	1	2	2	2	51.2259	1.53	2	2	1048	116.711	6.04932
Q8C0D5	Elongation factor-like GTPase 1 OS=Mus musculus GN=Efl1 PE=1 SV=1 - [EFL1_MOUSE]	1.51	1	1	1	2	92.49	1.51	1	2	1127	125.697	6.16357
Q6NV83	U2 snRNP-associated SURP motif-containing protein OS=Mus musculus GN=U2surp PE=1 SV=3 - [SR140_MOUSE]	1.46	1	1	1	2	75.6832	1.46	1	2	1029	118.188	8.47021
Q8C547	HEAT repeat-containing protein 5B OS=Mus musculus GN=Heatr5b PE=1 SV=3 - [HTR5B_MOUSE]	1.45	1	2	2	2	61.73	1.45	2	2	2070	224.176	7.13721
A6H584	Collagen alpha-5(VI) chain OS=Mus musculus GN=Col6a5 PE=1 SV=4 - [CO6A5_MOUSE]	1.78	1	3	3	3	70.18	1.4	2	2	2640	289.394	6.56592
Q61137	Astrotactin-1 OS=Mus musculus GN=Astn1 PE=1 SV=4 - [ASTN1_MOUSE]	1.38	1	1	1	2	63.5	1.38	1	2	1302	144.791	5.21143
Q8K212	Phosphofurin acidic cluster sorting protein 1 OS=Mus musculus GN=Pacs1 PE=1 SV=2 - [PACS1_MOUSE]	1.35	1	2	2	2	33.3809	1.35	2	2	961	104.764	7.73779
Q5SWU9	Acetyl-CoA carboxylase 1 OS=Mus musculus GN=Acaca PE=1 SV=1 - [ACACA_MOUSE]	1.24	1	3	3	3	90.3148	1.24	3	3	2345	265.088	6.39209
Q0VGY8	Protein TANC1 OS=Mus musculus GN=Tanc1 PE=1 SV=2 - [TANC1_MOUSE]	1.19	1	2	2	2	55.44	1.19	2	2	1856	200.679	8.35303
Q80TL7	Protein MON2 homolog OS=Mus musculus GN=Mon2 PE=1 SV=2 - [MON2_MOUSE]	1.05	1	2	2	2	58.82	1.05	2	2	1715	188.958	6.12549
O88738	Baculoviral IAP repeat-containing protein 6 OS=Mus musculus GN=Birc6 PE=1 SV=2 - [BIRC6_MOUSE]	0.94	1	3	3	3	104.884	0.94	3	3	4882	531.833	6.07471
P42859	Huntingtin OS=Mus musculus GN=Htt PE=1 SV=2 - [HD_MOUSE]	0.9	1	2	2	2	58.4	0.9	2	2	3119	344.471	6.29053
P83741	Serine/threonine-protein kinase WNK1 OS=Mus musculus GN=Wnk1 PE=1 SV=2 - [WNK1_MOUSE]	0.84	4	2	2	2	58.21	0.84	2	2	2377	250.779	6.43018
Q5XG71	Small subunit processome component 20 homolog OS=Mus musculus GN=Utp20 PE=1 SV=2 - [UTP20_MOUSE]	0.79	2	2	2	2	48.2458	0.79	2	2	2788	317.542	8.08936
Q99NH0	Ankyrin repeat domain-containing protein 17 OS=Mus musculus GN=Ankrd17 PE=1 SV=2 - [ANR17_MOUSE]	0.77	1	2	2	2	95.3961	0.77	2	2	2603	274.043	6.52197
Q9D7J4	Cytochrome c oxidase protein 20 homolog OS=Mus musculus GN=Cox20 PE=1 SV=1 - [COX20_MOUSE]	41.03	1	3	3	4	78.55	31.62	2	2	117	13.1548	9.01221
Q8VDK1	Nitrilase homolog 1 OS=Mus musculus GN=Nit1 PE=1 SV=2 - [NIT1_MOUSE]	34.06	1	6	6	7	203.77	26.32	4	5	323	35.682	7.94287
Q9EPK6	Nucleotide exchange factor SIL1 OS=Mus musculus GN=Sil1 PE=1 SV=2 - [SIL1_MOUSE]	18.28	1	6	6	9	208.911	18.28	6	7	465	52.3971	5.2749
Q78IK4	MICOS complex subunit Mic27 OS=Mus musculus GN=Apool PE=1 SV=1 - [MIC27_MOUSE]	27.17	1	5	5	6	109.383	18.11	3	3	265	29.2422	9.30518
Q8BTW3	Exosome complex component MTR3 OS=Mus musculus GN=Exosc6 PE=1 SV=1 - [EXOS6_MOUSE]	16.85	1	3	3	5	92.84	16.85	3	3	273	28.3526	6.11279
Q9ERY9	Probable ergosterol biosynthetic protein 28 OS=Mus musculus GN=ORF11 PE=2 SV=1 - [ERG28_MOUSE]	20	1	3	3	4	42.7447	13.57	2	2	140	15.7955	9.90576
Q6PE15	Mycophenolic acid acyl-glucuronide esterase, mitochondrial OS=Mus musculus GN=Abhd10 PE=1 SV=1 - [ABHDA_MOUSE]	11.45	1	3	3	5	71.91	11.45	3	3	297	33.0193	8.79248
Q8JZN5	Acyl-CoA dehydrogenase family member 9, mitochondrial OS=Mus musculus GN=Acad9 PE=1 SV=2 - [ACAD9_MOUSE]	13.92	1	6	6	6	134.23	10.24	4	4	625	68.6787	7.45947
Q8BVI4	Dihydropteridine reductase OS=Mus musculus GN=Qdpr PE=1 SV=2 - [DHPR_MOUSE]	22.41	1	4	4	5	47.08	9.54	2	2	241	25.5538	7.81104
Q9R099	Transducin beta-like protein 2 OS=Mus musculus GN=Tbl2 PE=1 SV=2 - [TBL2_MOUSE]	14.03	1	4	4	4	88.63	8.37	2	2	442	49.5522	9.0415
Q9Z0P5	Twinfilin-2 OS=Mus musculus GN=Twf2 PE=1 SV=1 - [TWF2_MOUSE]	17.77	1	3	4	5	59.93	7.45	2	2	349	39.4464	6.80029
Q07076	Annexin A7 OS=Mus musculus GN=Anxa7 PE=1 SV=2 - [ANXA7_MOUSE]	14.25	1	6	6	9	73.6662	6.05	3	3	463	49.8933	6.17627
Q7TSV4	Phosphoglucomutase-2 OS=Mus musculus GN=Pgm2 PE=1 SV=1 - [PGM2_MOUSE]	10.81	1	5	5	5	66.32	5.97	2	2	620	68.7043	6.13818
Q9CYN9	Renin receptor OS=Mus musculus GN=Atp6ap2 PE=1 SV=2 - [RENR_MOUSE]	11.43	1	3	3	6	123.22	5.14	1	2	350	39.0674	5.5415
Q9QYR9	Acyl-coenzyme A thioesterase 2, mitochondrial OS=Mus musculus GN=Acot2 PE=1 SV=2 - [ACOT2_MOUSE]	9.05	6	4	4	5	109.42	3.97	2	2	453	49.6257	7.35693
Q80WQ2	Protein VAC14 homolog OS=Mus musculus GN=Vac14 PE=1 SV=1 - [VAC14_MOUSE]	7.93	1	5	5	5	71.95	3.32	2	2	782	87.9916	6.12549
A2AN08	E3 ubiquitin-protein ligase UBR4 OS=Mus musculus GN=Ubr4 PE=1 SV=1 - [UBR4_MOUSE]	3.11	1	11	12	15	375.112	2.92	11	12	5180	571.927	6.06201
Q8BRH0	Transmembrane and TPR repeat-containing protein 3 OS=Mus musculus GN=Tmtc3 PE=1 SV=2 - [TMTC3_MOUSE]	2.72	1	2	2	4	71.0289	2.72	2	2	920	104.131	8.52881
	Found in recipient mCherry
	Found in recipient WH1(WT)-mCherry AND mCherry
	(PSM > 1 OR # peptide/protein > 1)

## Sheet: identified peptides
Sequence	# PSMs	# Proteins	# Protein Groups	Protein Group Accessions	Modifications	MH+ [Da]	q-Value	PEP	control N2A	IonScore N2A	Exp Value N2A	mCh + F	IonScore mCh+F	Exp Value mCh+F	WH1(WT) + F	IonScore WT+F	Exp Value WT+F	# Missed Cleavages
EMEENFALEAANYQDTIGR	6	1	1	P20152		2200.98	0	5.765e-14	High	156.17	1.12319e-15	High	103.35	2.31191e-10	High	90.6	4.52901e-09	0
YSGPEDDAAISLAFSK	3	1	1	Q01320		1670.79	0	9.683e-14	High	150.59	7.5512e-15	High	167.15	1.8697e-16	High	55.57	2.48212e-05	0
GQETSTNPIASIFAWSR	4	1	1	O88844		1864.93	0	5.554e-15	High	141.52	8.17444e-14	High	120.45	9.82713e-12	High	165.92	2.87841e-16	0
LLQDSVDFSLADAINTEFK	12	1	1	P20152		2126.07	0	2.739e-13	High	141.51	6.56875e-14	High	104.71	2.87355e-10				0
LVQDVANNTNEEAGDGTTTATVLAR	8	1	1	P63038		2560.26	0	6.1e-16	High	140.9	6.90906e-14	High	133.53	3.88158e-13	High	135.42	2.51193e-13	0
LAAVDATVNQVLASR	6	1	1	Q922R8		1527.85	0	8.166e-11	High	139.83	6.13553e-14	High	117.32	1.04725e-11	High	140.1	6.25432e-14	0
SLVEASSSGVSVLSLCEK	5	1	1	P50580	C16(Carbamidomethyl)	1851.95	0	7.616e-16	High	138.41	1.61517e-13	High	146.59	2.45594e-14	High	139.21	1.24748e-13	0
IQEITEQLDITTSEYEK	4	1	1	P63038		2040.01	0	7.263e-13	High	136.5	2.38424e-13	High	97.94	1.68729e-09	High	116.8	2.2251e-11	0
IAIPGLAGAGNSVLLVSNLNPER	7	1	1	P17225		2275.29	0	1.89e-13	High	136.03	2.48869e-14	High	105.93	2.68034e-11	High	58.2	1.66492e-06	0
SVGDGETVEFDVVEGEK	4	3	2	Q9JKB3;P62960		1795.83	0	6.037e-14	High	135.33	2.65246e-13	High	135.25	2.58236e-13	High	79.49	9.44668e-08	0
DQGSCGSCWAFGAVEAISDR	2	1	1	P10605	C5(Carbamidomethyl); C8(Carbamidomethyl)	2172.92	0	2.033e-15	High	135.08	6.05389e-14	High	148.67	2.98829e-15				0
TIGGGDDSFNTFFSETGAGK	13	4	1	P68369		2007.9	0	1.064e-11	High	134.43	1.82092e-13	High	99.05	6.34702e-10	High	96.62	1.08885e-09	0
QTTVSNSQQAYQEAFEISK	5	1	1	Q9CQV8		2159.03	0	3.345e-14	High	133.21	4.39327e-13	High	116.95	1.8569e-11	High	139.39	1.06449e-13	0
LSTLGSGGESGGDGSPGGAGATAAR	3	1	1	Q80UU9		2089.98	0	2.281e-16	High	132.94	4.72588e-13	High	161.48	6.36536e-16	High	34.1	0.00324853	0
WVTTASLLDYDTVAGADK	3	1	1	Q921M3		1925.96	0	1.921e-15	High	132.47	6.48344e-13	High	132.63	6.03062e-13	High	113.23	5.08609e-11	0
SLPSVETLGCTSVICSDK	3	3	1	O55143	C10(Carbamidomethyl); C15(Carbamidomethyl)	1952.93	0	6.889e-15	High	132.37	5.01206e-13	High	132.3	5.38792e-13	High	107.49	1.57741e-10	0
LIVDEAINEDNSVVSLSQPK	6	1	1	Q01853		2170.13	0	1.866e-13	High	130.31	6.93675e-13	High	105.19	2.19451e-10	High	95.56	2.01529e-09	0
AIGVLTSGGDAQGMNAAVR	2	2	2	P12382;Q9WUA3		1787.91	0	4.076e-12	High	130.11	1.36011e-12							0
VLTVTAVQENLMSALAEAR	4	1	1	Q64737		2016.09	0	4.277e-11	High	129.77	6.37904e-13				High	54.74	1.94728e-05	0
GLCSGPGAGEESPAATLPR	3	1	1	Q80UU9	C3(Carbamidomethyl)	1826.88	0	1.967e-09	High	129.67	9.38684e-13	High	107.9	1.40287e-10	High	108.28	1.28533e-10	0
LMTDTINEPILLCR	4	1	1	Q8BP47	C13(Carbamidomethyl)	1688.88	0	1.389e-09	High	129.57	1.37458e-12	High	90.27	1.09478e-08	High	33.16	0.00555518	0
QGQYSPMAIEEQVAVIYAGVR	5	1	1	Q03265		2309.16	0	7.17e-13	High	128.95	1.13979e-12	High	107.51	1.66774e-10	High	46.19	0.00019836	0
ILDSVGIEADDDRLNK	4	1	1	P99027		1772.91	0	2.472e-11	High	128.87	1.43987e-12	High	128.24	1.67215e-12	High	53.02	5.93673e-05	1
GLSEDTTEETLKESFEGSVR	7	1	1	P09405		2214.05	0	5.627e-16	High	128.22	1.22788e-12	High	136.07	2.05153e-13	High	92.59	4.87465e-09	1
FTASAGIQVVGDDLTVTNPK	22	1	1	P17182		2033.06	0	5.8e-15	High	127.53	1.73955e-12	High	162.03	6.45412e-16	High	141.49	7.30865e-14	0
GMSLNLEPDNVGVVVFGNDK	4	1	1	Q03265		2104.04	0	4.615e-11	High	127.52	1.78781e-12	High	82.65	5.67697e-08	High	96.24	2.40061e-09	0
QTNPSAMEVEEDDPVPEIR	2	1	1	Q01853		2155.99	0	1.668e-12	High	126.94	1.406e-12				High	88.58	1.0886e-08	0
SFGGGTGSGFTSLLMER	3	1	1	Q3UX10		1703.81	0	9.281e-12	High	126.66	2.11459e-12				High	126.52	2.02788e-12	0
ILDDSDSNTSVVQK	2	1	1	Q9ERU9		1520.75	0	6.828e-10	High	126.61	2.97943e-12	High	119.22	1.59166e-11				0
ELLESNFTLVGDDGTNK	3	1	1	Q9D024		1851.9	0	1.757e-11	High	126.4	2.37105e-12	High	120.57	9.12081e-12	High	88.84	1.29311e-08	0
SLDLFNCEVTNLNAYR	6	1	1	O35381	C7(Carbamidomethyl)	1928.92	0	1.465e-11	High	125.33	3.01882e-12	High	105.44	3.14335e-10	High	105.91	2.78247e-10	0
NEEDATELVGLAQAVNAR	6	1	1	Q02053		1899.95	0	3.963e-15	High	124.99	3.53407e-12	High	124.93	3.55109e-12	High	125.05	3.28238e-12	0
STNGDTFLGGEDFDQALLR	6	1	1	P38647		2055.96	0	1.08e-12	High	124.92	2.54464e-12	High	106.68	1.73974e-10	High	93.56	3.52444e-09	0
TFTTQETITNAETAK	5	1	1	P06745		1655.81	0	6.982e-10	High	124.2	4.18208e-12	High	102.57	6.19752e-10	High	102.6	6.07243e-10	0
LGGTIDDCELVEGLVLTQK	6	1	1	P80315	C8(Carbamidomethyl)	2060.07	0	1.635e-11	High	123.52	4.09061e-12	High	96.58	1.85719e-09	High	92.83	4.74287e-09	0
VQNATLAVANITNADSATR	3	1	1	P54116		1930	0	2.968e-12	High	123.1	4.89779e-12				High	75.02	3.25792e-07	0
NTNDANSCQIIIPQNQVNR	6	2	2	Q61598;P50396	C8(Carbamidomethyl)	2199.06	0	3.603e-13	High	122.78	5.24594e-12	High	110.18	9.21025e-11	High	90.05	9.58897e-09	0
LTLYDIAHTPGVAADLSHIETR	9	1	1	P08249		2393.25	0	1.169e-12	High	122.48	3.98281e-12	High	104.41	2.5357e-10	High	115.64	1.71926e-11	0
SQLDLFDDVGTFASGPPK	3	1	1	Q99K28		1893.93	0	4.246e-11	High	122.41	7.17646e-12	High	54.91	3.87419e-05				0
NAGTCLSPAVIVGLLR	7	1	1	Q61753	C5(Carbamidomethyl)	1640.92	0	8.628e-10	High	122.31	3.28994e-12	High	77.1	1.04317e-07	High	82.75	2.7606e-08	0
AIEEGTLEEIEEEVR	2	1	1	Q3TKT4		1745.84	0	2.426e-08	High	122.17	5.88534e-12							0
TNIVTASVDAINFHDK	4	1	1	Q91V12		1744.89	0	3.851e-10	High	122.11	8.70475e-12	High	87.7	2.23319e-08	High	107.96	2.20739e-10	0
EMEENFALEAANYQDTIGR	3	1	1	P20152	M2(Oxidation)	2216.99	0	5.033e-12	High	122.03	2.41246e-12				High	46.71	8.10557e-05	0
SINPDEAVAYGAAVQAAILSGDK	13	1	1	P63017		2260.16	0	2.281e-16	High	121.92	5.36644e-12	High	140.42	7.17178e-14	High	116.58	1.86818e-11	0
ITSEAEDLVANFFPK	6	1	1	P61290		1680.85	0	4.493e-10	High	121.9	7.74785e-12	High	120.94	1.05907e-11	High	27.64	0.0207485	0
ILDVASLEALNECSR	2	1	1	E9PVA8	C13(Carbamidomethyl)	1689.85	0	2.85e-09	High	121.85	9.50305e-12	High	90.29	1.24409e-08				0
VQGSDSDEEVVVATTR	3	1	1	Q9Z1Q9		1691.81	0	2.186e-11	High	121.55	7.73325e-12	High	109.48	1.24555e-10	High	109.37	1.38733e-10	0
MVNPTVFFDITADDEPLGR	4	1	1	P17742		2137.03	0	1.888e-09	High	120.98	6.54356e-12	High	97.06	1.59399e-09				0
AQQEDALAQQAFEEAR	3	1	1	Q08024		1804.85	0	1.084e-13	High	120.62	7.846e-12	High	126.2	2.17094e-12				0
VDATEESDLAQQYGVR	6	1	1	P09103		1780.84	0	2.757e-13	High	120.5	1.01603e-11	High	141.87	7.67153e-14	High	127.31	2.17363e-12	0
AIVAIENPADVSVISSR	3	1	1	P14206		1740.95	0	1.649e-10	High	120.45	6.44623e-12	High	113.09	3.41181e-11	High	85.53	2.11323e-08	0
GFLNSSELSELAAGPDR	4	1	1	Q9CZR8		1762.87	0	3.625e-12	High	120.45	1.16753e-11	High	94.29	4.93419e-09	High	126.94	2.69062e-12	0
MAVTFIGNSTAIQELFK	8	1	1	P99024		1869.98	0	1.136e-11	High	119.77	1.02803e-11	High	82.59	5.37038e-08	High	57.92	1.45292e-05	0
ETACTTGVLQTLTLFK	6	1	1	Q9Z2W0	C4(Carbamidomethyl)	1782.94	0	4.366e-13	High	119.46	1.05879e-11	High	119.8	8.69117e-12	High	140.42	8.44273e-14	0
DAAGLESQLQDTQELLQEETR	2	1	1	Q61879		2374.15	0	4.749e-11	High	119.15	1.08849e-11	High	115.55	2.42393e-11				0
MAATFIGNSTAIQELFK	7	1	0		M1(Oxidation)	1857.95	0	5.922e-11	High	118.7	1.40292e-11	High	95.54	2.91821e-09	High	119.47	1.23148e-11	0
MASTFIGNSTAIQELFK	7	1	1	Q922F4		1857.95	0	7.724e-11	High	118.7	1.40292e-11	High	95.54	2.91821e-09	High	119.47	1.23148e-11	0
MSATFIGNSTAIQELFK	7	3	3	Q7TMM9;Q9CWF2;P68372		1857.95	0	5.911e-11	High	118.7	1.40292e-11	High	95.54	2.91821e-09	High	119.47	1.23148e-11	0
TPSSDVLVFDYTK	3	2	2	Q60972;Q60973		1471.74	0	9.265e-12	High	118.59	1.50117e-11	High	119.08	1.341e-11	High	98.52	1.54665e-09	0
AQEQLATALQNLEEAEK	4	1	1	Q6IRU2		1885.96	0	1.654e-14	High	118.48	1.53968e-11	High	118.91	1.41382e-11	High	73.01	5.35037e-07	0
IGIIGGTGLDDPEILEGR	6	1	1	Q9CQ65		1824.98	0	4.001e-11	High	118.43	1.1125e-11	High	100.33	7.41464e-10	High	83.28	3.59469e-08	0
LLTETEDWLYEEGEDQAK	6	1	1	Q61699		2169	0	5.583e-13	High	118.11	9.42605e-12	High	84.22	2.3085e-08	High	68.34	8.93984e-07	0
LLQTDDEEEAGLLELLK	5	1	1	Q9ERK4		1929.02	0	1.32e-10	High	117.97	1.37246e-11	High	66.25	2.07495e-06	High	113.65	3.68949e-11	0
LSVGLEDEQDLLEDLDR	2	1	1	Q8VCN5		1958.96	0	4.117e-10	High	117.87	1.47791e-11	High	104.25	3.66441e-10				0
KGAAIEALNDGELQK	6	1	1	Q99L47		1556.83	0	5.966e-12	High	117.8	1.78406e-11	High	103.41	4.58317e-10	High	105.41	3.10759e-10	1
WNTDNTLGTEITVEDQLAR	8	1	1	Q60932		2176.06	0	2.281e-16	High	117.77	1.82149e-11	High	148.65	1.50786e-14	High	117.82	1.79238e-11	0
LAPITSDPTEAAAVGAVEASFK	8	1	1	P52480		2145.12	0	2.281e-16	High	117.64	1.50664e-11	High	122.4	4.97756e-12	High	120.38	7.8795e-12	0
DFSALESQLQDTQELLQEENR	4	1	1	Q8VDD5		2493.19	0	5.991e-13	High	117.53	1.06845e-11	High	99.85	6.1591e-10				0
ILGADTSVDLEETGR	8	1	1	Q03265		1575.79	0	6.403e-14	High	117.41	2.29663e-11	High	117.58	2.2783e-11	High	117.49	2.40621e-11	0
FIQLLSDQSDQSVLIQK	6	1	1	Q9EPL8		1962.06	0	4.998e-12	High	117.35	1.11367e-11	High	91.34	4.03983e-09	High	84.15	2.44216e-08	0
AFSCSSFNSNTFLTR	3	1	1	P46061	C4(Carbamidomethyl)	1738.79	0	2.433e-11	High	117.34	1.14391e-11	High	84.78	2.02922e-08	High	123.2	3.25468e-12	0
FVSDDSICVLGICK	2	1	1	Q9WUA3	C8(Carbamidomethyl); C13(Carbamidomethyl)	1612.77	0	5.991e-10	High	117.21	2.1102e-11	High	117.36	1.95591e-11				0
TALLDAAGVASLLTTAEAVVTEIPKEEK	10	1	1	P63038		2840.56	0	8.573e-16	High	116.99	2.79981e-12	High	86	3.76783e-09	High	46.16	3.9947e-05	1
HNDDEQYAWESSAGGSFTVR	33	2	2	P11499;P07901		2255.97	0	1.035e-13	High	116.86	5.5637e-12	High	93.46	1.28483e-09	High	115.07	9.33515e-12	0
WNTDNTLGTEIAIEDQICQGLK	5	1	1	Q60930	C18(Carbamidomethyl)	2519.21	0	2.351e-11	High	116.55	1.74834e-11	High	108.51	1.14857e-10	High	42.17	0.000488423	0
VTGQNQEQFLLLAK	3	1	1	Q9CZ04		1588.87	0	1.221e-11	High	116.39	1.42361e-11	High	116.31	1.46177e-11	High	102.34	3.64653e-10	0
NNLSFIETSALDSTNVEEAFK	3	1	1	P46638		2329.13	0	3.667e-14	High	115.77	2.26447e-11	High	114.54	2.8828e-11				0
LLGSENDTGSPDFYTPR	1	1	1	Q8BIE6		1868.87	0	1.206e-10	High	115.55	2.10352e-11							0
IVSNASCTTNCLAPLAK	8	1	1	P16858	C7(Carbamidomethyl); C11(Carbamidomethyl)	1819.91	0	1.829e-11	High	115.23	4.22882e-11	High	114.58	4.99864e-11	High	107.1	2.68104e-10	0
QVTITGSAASISLAQYLINAR	4	1	1	P60335		2177.19	0	5.374e-13	High	114.93	1.30153e-11	High	113.41	1.59613e-11				0
DLVSSLTSGLLTIGDR	8	1	1	Q91V92		1646.9	0	4.833e-11	High	114.91	2.42137e-11	High	122.69	4.03702e-12	High	82.94	3.88742e-08	0
AIELNPANAVYFCNR	2	1	1	Q8BJU0	C13(Carbamidomethyl)	1751.86	0	6.705e-10	High	114.72	4.1655e-11				High	95.81	3.359e-09	0
EFAGEDTSDLFLEER	3	1	1	Q6P5F9		1757.79	0	4.063e-12	High	114.7	1.9653e-11	High	114.57	2.14721e-11	High	108.92	7.24517e-11	0
TQGNVFATDAILATLMSCTR	2	1	1	O70194	C18(Carbamidomethyl)	2170.08	0	3.506e-13	High	114.66	3.23171e-11	High	133.42	4.39063e-13				0
SDATADDLIDVVEGNR	3	1	1	P32233		1689.8	0	1.424e-08	High	114.62	3.41692e-11				High	88.65	1.37823e-08	0
VFLTTAEVISQQVSDK	6	1	1	P06801		1764.95	0	9.249e-10	High	114.57	2.70584e-11	High	108.64	1.05999e-10	High	108.86	1.02063e-10	0
AQDIEAGDGTTSVVIIAGSLLDSCTK	6	1	1	P80315	C24(Carbamidomethyl)	2621.32	0	7.034e-12	High	114.37	2.59572e-11	High	86.18	1.77128e-08	High	76.95	1.67524e-07	0
VLAQNSGFDLQETLVK	4	1	1	P80317		1761.94	0	2.179e-12	High	114.24	3.25849e-11	High	114.18	3.20833e-11	High	108.76	1.13754e-10	0
NLTEDNSQNQDVIAK	1	1	1	P28658		1688.82	0	1.246e-09	High	114.07	5.0143e-11							0
DLADELALVDVMEDK	9	1	1	P06151		1675.81	0	3.635e-11	High	114.04	5.10822e-11	High	95.01	4.03841e-09	High	82.17	7.79656e-08	0
TSIDAYDNFDNISLAQR	3	1	1	Q68FD5		1942.92	0	6.487e-13	High	113.87	4.06102e-11	High	101.64	6.47786e-10	High	118.48	1.27006e-11	0
NLDFQALEETTEYDGGYTR	2	1	1	O08759		2221.99	0	2.489e-10	High	113.79	2.13093e-11	High	83.93	1.71945e-08				0
VQDDEVGDGTTSVTVLAAELLR	12	1	1	P80314		2288.17	0	2.281e-16	High	113.63	4.09668e-11	High	114.3	3.45528e-11	High	76.94	1.90164e-07	0
EFLAEGQDVGSFVAEK	3	1	1	Q6NZJ6		1725.84	0	8.813e-11	High	113.62	4.80134e-11	High	78.95	1.36902e-07	High	94.05	4.13228e-09	0
LCYVALDFEQEMATAASSSSLEK	37	2	2	P60710;P63260	C2(Carbamidomethyl)	2550.18	0	2.281e-16	High	113.46	2.95285e-11	High	117.71	1.09285e-11	High	110.5	5.57032e-11	0
GPAVGIDLGTTYSCVGVFQHGK	6	1	1	P63017	C14(Carbamidomethyl)	2263.12	0	1.842e-14	High	113.45	4.33782e-11	High	109.41	1.11115e-10	High	110.82	8.23802e-11	0
LTTDFNVIVQALSK	6	1	1	P32067		1548.87	0	1.846e-12	High	113.4	2.14831e-11	High	135.11	1.4491e-13	High	66.02	1.4377e-06	0
LAQDFLDSQNLSAYNTR	4	1	1	Q99KK7		1955.95	0	8.129e-14	High	113.12	4.89966e-11	High	118.42	1.52513e-11	High	86.81	2.14703e-08	0
VFLLGEEVAQYDGAYK	5	1	1	Q9D051		1801.9	0	2.687e-11	High	112.8	5.79912e-11	High	39.86	0.0011412	High	113.08	5.46164e-11	0
LCLISTFLEDGIR	6	1	1	Q64310	C2(Carbamidomethyl)	1536.81	0	1.11e-09	High	112.71	5.30439e-11	High	68.25	1.47379e-06	High	65.49	2.62714e-06	0
SQVFSTAADGQTQVEIK	6	1	1	P38647		1808.91	0	9.671e-12	High	112.4	6.96282e-11	High	118.49	1.70603e-11	High	120.17	1.16836e-11	0
LLQQVAQIYQSIEFSR	5	1	1	P23116		1923.05	0	1.313e-12	High	112.39	3.11454e-11	High	117.49	7.84247e-12	High	39.14	0.000658254	0
ISVSDLINGIASLK	5	1	1	Q61735		1429.83	0	8.79e-12	High	112.28	1.92258e-11	High	112.24	1.97022e-11	High	41.69	0.000223622	0
SWQDELAQQAEEGSAR	3	1	1	Q80WJ7		1804.81	0	5.307e-13	High	112.26	3.50632e-11	High	112.15	3.38293e-11	High	86.97	1.17532e-08	0
FDGALNVDLTEFQTNLVPYPR	12	6	2	P68369;P68368		2409.22	0	9.831e-14	High	112.23	5.65499e-11	High	108.25	1.44387e-10	High	36.1	0.00240561	0
FQSSHHSTDITSLDQYVER	8	1	1	P08113		2250.05	0	2.567e-11	High	112.19	4.98258e-11	High	99.39	9.09132e-10	High	99.35	9.00123e-10	0
VFSATLQNWQTTR	3	1	1	Q9CRT8		1551.8	0	1.343e-09	High	112.08	7.43329e-11	High	85.47	3.4055e-08	High	99.33	1.20765e-09	0
LATGSDDNCAAFFEGPPFK	3	1	1	O88342	C9(Carbamidomethyl)	2043.91	0	1.044e-09	High	112	3.24943e-11				High	52.54	3.48241e-05	0
ILTFDQLALESPK	3	1	1	P35980		1474.82	0	2.86e-08	High	111.96	4.52125e-11	High	104.63	2.44488e-10	High	111.9	4.06762e-11	0
LSGVSVSSDAFFPFR	5	1	1	Q9CWJ9		1615.82	0	1.25e-13	High	111.5	8.60154e-11	High	111.64	9.08272e-11	High	111.58	8.44455e-11	0
GAVVGIDLGTTNSCVAVMEGK	1	1	1	P38647	C14(Carbamidomethyl)	2078.04	0	4.433e-13	High	111.46	7.46649e-11							0
IIDIIDTTGSGDVNTATEVEPK	3	1	1	Q64514		2288.16	0	1.699e-13	High	111.4	7.38925e-11	High	106.15	2.32955e-10	High	94.48	3.38629e-09	0
TYDAASYLCDAAFDEVR	1	1	1	Q61033	C9(Carbamidomethyl)	1966.86	0	1.558e-11	High	111.38	2.58362e-11							0
HELLLGAAGAGPGAGPQQATPGALLQAGPPR	2	1	1	Q6PE01		2873.54	0	2.281e-16	High	111.33	1.91414e-11	High	116.7	4.91731e-12				0
VLFPGNSTQYNILEGLEK	4	1	1	P14873		2022.07	0	1.552e-09	High	111.27	6.23285e-11	High	56.72	1.81956e-05	High	68.1	1.29326e-06	0
LDFSMAEALNQEFLATR	1	1	1	P15331	M5(Oxidation)	1971.96	0	9.59e-09	High	110.86	8.20352e-11							0
TQLEELEDELQATEDAK	6	2	2	Q61879;Q8VDD5		1961.92	0	1.401e-10	High	110.81	8.04955e-11	High	105.07	2.94057e-10	High	100.34	8.96957e-10	0
VNQWTTNVLEQTLSQLTK	6	1	1	P51807		2103.12	0	3.858e-12	High	110.78	4.97184e-11	High	95.21	1.95845e-09	High	30.44	0.00587372	0
EVAAFAQFGSDLDAATQQLLSR	10	1	1	Q03265		2338.18	0	6.979e-14	High	110.56	8.21886e-11	High	105.58	2.57326e-10	High	63.57	4.06576e-06	0
LEEEDEDEEDGER	3	1	1	O08529		1593.61	0	5.272e-08	High	110.43	9.03587e-12	High	79.17	1.20773e-08	High	97.9	1.61797e-10	0
AGEASAESTGAADGAAPEEGEAK	5	1	1	Q91XV3		2075.91	0	1.731e-14	High	110.37	3.306e-11	High	122.22	2.15925e-12	High	123.24	1.565e-12	0
DTNGENIAESLVAEGLATR	3	1	1	Q78PY7		1959.96	0	5.104e-11	High	110.32	1.01722e-10	High	72.38	6.0122e-07	High	67.35	1.96042e-06	0
LAATNALLNSLEFTK	6	1	1	P70168		1605.89	0	3.9e-12	High	110.29	5.09796e-11	High	110.27	4.51067e-11	High	110.04	5.40003e-11	0
NFILDQTNVSAAAQR	5	1	1	Q8VEK3		1647.85	0	6.674e-13	High	110.28	1.14383e-10	High	110.29	1.13652e-10	High	109.9	1.274e-10	0
AAVPSGASTGIYEALELR	12	3	3	P17182;P17183;P21550		1804.95	0	1.949e-10	High	110.27	8.69244e-11	High	104.42	3.19848e-10	High	104.3	3.36239e-10	0
IGNTGGMLDNILASK	3	1	1	Q91V92		1503.79	0	8.924e-11	High	110.26	1.15381e-10	High	109.78	1.32021e-10	High	116.66	2.52456e-11	0
LGIGQSQEMNTLFR	1	1	1	Q6ZQ58		1593.82	0	2.498e-09	High	110.12	1.25484e-10							0
SHVAVENALGLDQQFAGLDLNSSDNQSGGSTASK	2	1	1	Q62167	N-Term(Acetyl)	3459.64	0	6.665e-16	High	110.02	4.82772e-11							0
TQDATGPELILPASIEFR	2	1	1	Q9QZQ1		1958.03	0	5.931e-09	High	109.86	8.52028e-11	High	100.45	7.61828e-10				0
KSDIDEIVLVGGSTR	4	1	1	P20029		1588.86	0	1.612e-11	High	109.59	1.08252e-10	High	41.43	0.000701463	High	110.1	9.62579e-11	1
MSSTFIGNSTAIQELFK	3	1	1	Q9ERD7	M1(Oxidation)	1889.94	0	1.479e-10	High	109.43	1.25998e-10	High	105.36	3.24545e-10	High	67.78	1.89233e-06	0
AIAGTGANVIVTGGK	3	1	1	P42932		1328.76	0	1.123e-10	High	109.37	9.76915e-11	High	109.49	9.61537e-11	High	69.18	1.12931e-06	0
NNVSLLQSCIDLFK	2	1	1	Q9D8U8	C9(Carbamidomethyl)	1650.86	0	1.986e-09	High	109.37	1.38733e-10	High	88.12	1.82692e-08				0
QVYDGFSFIGNTGPYEVSK	2	1	1	Q9QZE7		2108.01	0	1.854e-12	High	109.36	1.05449e-10				High	65.26	2.54663e-06	0
MLVDDIGDVTITNDGATILK	6	1	1	P11983		2104.1	0	1.569e-13	High	109.27	9.81924e-11	High	92.09	5.12954e-09	High	88.08	1.35369e-08	0
VSALDLAVLDQVEAR	6	1	1	Q99KJ8		1598.88	0	9.034e-08	High	109.25	1.17067e-10	High	102.08	5.7608e-10	High	89.58	1.02443e-08	0
CTGGEVGATSALAPK	3	1	1	P35979	C1(Carbamidomethyl)	1418.7	0	7.591e-11	High	109.21	1.55935e-10	High	102.01	8.21506e-10	High	90.07	1.23493e-08	0
TEGLSVLNQAMAVIK	3	1	1	Q6ZWX6		1573.87	0	3.007e-10	High	109.09	9.49491e-11	High	69.63	8.33032e-07				0
QLEVYTSGGDPESVAGEYGR	3	1	1	Q8QZY1		2113.97	0	2.281e-16	High	109.03	8.31422e-11	High	114.9	1.97392e-11	High	99.55	7.65331e-10	0
LTESLNIFETIVNNR	3	1	1	P27601		1762.94	0	6.644e-10	High	108.82	1.01695e-10	High	90.04	7.67895e-09				0
EILGTAQSVGCNVDGR	5	1	1	P35979	C11(Carbamidomethyl)	1675.81	0	1.461e-10	High	108.73	1.72148e-10	High	88.93	1.63761e-08	High	90.63	1.04661e-08	0
LHLQSTDYGNFLANEASPLTVSVIDDK	2	1	1	P51863		2947.46	0	9.013e-12	High	108.63	1.02131e-10	High	105.75	1.76938e-10				0
QALQESLVQILQPQR	3	1	1	Q9DBG7		1750.98	0	3.108e-08	High	108.57	5.9073e-11	High	71.29	2.15476e-07				0
FGIVTSSAGTGTTEDTEAK	2	1	1	Q9D1J3		1871.89	0	1.149e-12	High	108.43	1.37089e-10	High	129.17	1.08954e-12				0
DADLTDAAQTQALFQK	3	1	1	P23591		1735.86	0	4.65e-10	High	108.28	1.92429e-10	High	85.2	3.94104e-08	High	99.89	1.3436e-09	0
IAVGSDADVVIWDPDK	2	1	1	P97427		1699.86	0	1.279e-10	High	108.14	1.78016e-10				High	128.87	1.38798e-12	0
KYGTNANFTLVQLDR	5	1	1	P03975		1739.91	0	4.002e-10	High	108.13	1.27667e-10	High	86.37	1.88e-08	High	27.56	0.0154341	1
LALSQNQQSSGAAGPTGK	3	1	1	Q5SUF2		1714.88	0	1.655e-11	High	108.12	1.57253e-10	High	108.3	1.51609e-10	High	107.85	1.6816e-10	0
IYLTADNLVLNLQDESFTR	6	1	1	O35129		2225.16	0	2.281e-16	High	108.1	1.25454e-10	High	126.01	2.01742e-12	High	81.1	6.17116e-08	0
NACGSDYDFDVFVVR	3	1	1	Q91YT0	C3(Carbamidomethyl)	1763.78	0	1.155e-10	High	108.08	6.69065e-11	High	107.55	7.99855e-11	High	84.18	1.66146e-08	0
ALAESWNAAFLESSAK	2	1	1	Q921J2		1694.84	0	1.424e-10	High	108.06	2.01646e-10	High	88.09	2.04139e-08				0
AGHQSAAASNLSGLSLQEAQQILNVSK	2	1	1	Q9CQV1		2722.41	0	1.05e-11	High	108.01	9.56655e-11	High	61.14	4.61478e-06				0
VLLESEQFLTELTR	3	1	1	P16254		1677.91	0	1.002e-09	High	107.84	1.13462e-10				High	87.96	1.04771e-08	0
ALAGCDFLTISPK	1	1	1	Q93092	C5(Carbamidomethyl)	1392.72	0	5.177e-08	High	107.63	2.45069e-10							0
GIDVQQVSLVINYDLPTNR	3	2	1	P60843		2144.14	0	7.802e-11	High	107.54	1.18052e-10	High	42.98	0.00034238				0
VTAQSTNSEETIEGEFNTVLLAVGR	4	1	1	Q9JMH6		2665.34	0	4.507e-09	High	107.48	1.43812e-10	High	96.56	1.75536e-09	High	48.21	0.000120051	0
WVGGPEIELIAIATGGR	9	1	1	P80316		1738.95	0	4.562e-10	High	107.38	1.20655e-10	High	88.92	7.7581e-09	High	64.17	2.52664e-06	0
STLINSLFLTDLYPER	7	1	1	P42208		1882.01	0	6.955e-09	High	107.24	1.38767e-10	High	88.7	9.03805e-09	High	87.95	1.07417e-08	0
LENIDSFVELGQVALR	5	1	1	P57716		1802.97	0	5.542e-11	High	107.17	1.31429e-10	High	87.72	1.19176e-08	High	81.89	4.56236e-08	0
KNSVVEASEAAYK	5	1	1	P68510		1395.72	0	1.229e-08	High	107.15	2.24557e-10	High	106.27	2.74996e-10	High	86.43	2.65049e-08	1
QIVLTGILEQVVNCR	6	1	1	Q9EQH3	C14(Carbamidomethyl)	1741.96	0	6.25e-10	High	107.15	1.06978e-10	High	95.1	1.5297e-09	High	65.46	1.32267e-06	0
GTGVVTSVPSDSPDDLAALR	4	1	1	Q8BMJ2		1956.99	0	1.525e-14	High	107.01	2.08025e-10	High	107.48	1.85795e-10	High	89.38	1.18229e-08	0
QSLEASLAETEGR	3	1	1	P02535		1390.68	0	1.341e-08	High	106.85	2.46813e-10	High	86.44	2.76924e-08	High	67.67	1.88102e-06	0
SQDAEVGDGTTSVTLLAAEFLK	11	1	1	P80313		2252.14	0	1.497e-11	High	106.65	2.00051e-10	High	102.55	5.36448e-10	High	53.41	4.30955e-05	0
TTITTTTSSSTTVGSAR	2	1	1	O35682		1671.84	0	1.774e-11	High	106.61	2.45557e-10				High	107.19	2.13904e-10	0
GLDTVVDLLADVVLHPR	6	1	1	Q9DC61		1832.03	0	8.886e-12	High	106.4	6.8726e-11	High	112.14	2.35213e-11	High	42.91	0.000196998	0
GILSGTSDLLLTFDEAEVR	3	1	1	Q64727		2036.07	0	5.044e-11	High	106.26	2.09384e-10	High	101.25	5.92416e-10				0
QTIENSQGAYQEAFDISK	5	1	1	P68254		2028.96	0	6.537e-14	High	106.17	1.98068e-10	High	107.79	1.364e-10	High	107.35	1.53704e-10	0
NDFQLIGIQDGYLSLLQDSGEVR	8	1	1	P63242		2580.3	0	5.2e-16	High	106.12	2.01583e-10	High	140.07	8.26569e-14	High	61.9	5.45578e-06	0
QITITGTPANISLAQYLINAR	5	1	1	P57722		2258.25	0	1.287e-11	High	105.8	7.10172e-11	High	104.15	1.01917e-10	High	63.04	9.93185e-07	0
FLNAEALQSYVAWLR	5	1	1	Q7TPV4		1780.95	0	1.698e-10	High	105.8	2.15682e-10	High	74.83	2.69658e-07				0
NDVITVQTPAFAESVTEGDVR	6	1	1	Q9D2G2		2248.12	0	1.443e-12	High	105.65	3.0222e-10	High	112.65	6.00292e-11	High	99.98	1.1101e-09	0
LGANSLLDLVVFGR	9	1	1	Q8K2B3		1473.85	0	1.513e-09	High	105.35	9.62751e-11	High	105.07	1.02687e-10	High	80.63	3.07064e-08	0
QILVGDIGDTVEDPYTSFVK	3	1	1	P45591		2196.12	0	1.487e-15	High	105.33	2.53522e-10	High	114.72	2.90067e-11	High	84.03	3.40015e-08	0
LLDEEEATDNDLR	2	1	1	Q9WU78		1532.71	0	2.428e-11	High	105.2	2.61226e-10	High	105.5	2.4379e-10				0
YYTSASGDEMVSLK	6	1	1	P07901		1550.71	0	2.127e-09	High	105.18	2.04788e-10	High	91.27	5.52372e-09	High	73.17	3.25315e-07	0
LYVTYFGGDEAAGLEPDLECR	5	1	1	Q8BGQ7	C20(Carbamidomethyl)	2375.09	0	6.328e-14	High	105.14	2.25054e-10	High	93.85	3.19376e-09	High	66.13	1.90149e-06	0
ILAIGLINEALDEGDAQK	5	1	1	Q9JKF1		1883.02	0	3.027e-12	High	105.13	1.68796e-10	High	91.76	3.70078e-09	High	62.35	3.4053e-06	0
AIFTTGQGASAVGLTAYVQR	6	1	1	P97310		2011.07	0	2.281e-16	High	105.05	2.18826e-10	High	110.72	5.63406e-11	High	51.23	4.78381e-05	0
LGLVGVNLSLDGVK	4	1	1	Q91V92		1383.82	0	6.562e-11	High	105.03	8.47937e-11	High	112.4	1.64e-11	High	111.91	1.64263e-11	0
IISAASEGGANVFTVSYFK	2	1	1	Q922B2		1961	0	4.89e-13	High	104.91	3.18007e-10				High	115.18	2.91254e-11	0
VPVLGSLLNLPGIR	7	1	1	Q9CR60		1447.9	0	2.725e-09	High	104.89	3.23571e-11	High	104.31	3.69803e-11	High	80.41	9.07758e-09	0
CAWGQQPDLAANEAQLLR	3	1	1	Q9WVJ2	C1(Carbamidomethyl)	2041	0	1.941e-12	High	104.85	3.27341e-10				High	81.41	7.66136e-08	0
EALSSWLQDGVDGFQFR	4	1	1	P10852		1954.94	0	5.366e-13	High	104.8	3.29475e-10	High	132.94	4.87833e-13				0
SSSGLLEWDSK	2	1	1	Q8R081		1208.58	0	3.829e-07	High	104.79	3.98273e-10				High	57.97	1.93101e-05	0
IAEGFGDAALIMVDNAK	1	1	1	O70378		1734.88	0	3.549e-11	High	104.47	4.64455e-10							0
EVGDGTTSVVIIAAELLK	5	1	1	P11983		1815.02	0	2.141e-11	High	104.4	1.39785e-10	High	76.62	8.38418e-08	High	46.41	8.79956e-05	0
YVQLPADEVDTQLLQDAAR	6	1	1	O35900		2145.09	0	3.144e-15	High	104.36	3.81095e-10	High	120.66	8.97669e-12	High	114.99	3.20126e-11	0
DTETGTEASILGESGEYK	3	1	1	Q8R2Y8		1886.85	0	5.606e-10	High	104.36	2.08869e-10	High	81.1	4.46342e-08	High	87.7	9.67999e-09	0
GEVPCTVTTASPLDDAVLSELK	5	1	1	Q9DB20	C5(Carbamidomethyl)	2302.16	0	5.726e-11	High	104.28	3.82581e-10	High	80.74	8.98152e-08	High	74.14	4.04752e-07	0
NIILEEGKEILVGDVGQTVDDPYTTFVK	11	1	1	P18760		3092.62	0	2.281e-16	High	104.27	1.79573e-10	High	105.47	1.30544e-10	High	33.13	0.002505	1
NEAIQAAHDSVAQEGQCR	6	1	1	Q9R0P9	C17(Carbamidomethyl)	1983.9	0	4.719e-11	High	104.27	2.07631e-10	High	96.29	1.32754e-09	High	90.79	4.62693e-09	0
AEAEAQAEELSFPR	3	1	1	Q05920		1547.74	0	4.026e-09	High	104.27	3.59146e-10	High	90.09	9.45208e-09	High	59.45	1.15771e-05	0
LSATSTWLEDEGFGATTVMLK	2	1	1	Q9JKR6		2257.11	0	9.241e-16	High	104.07	3.38857e-10	High	119.52	9.49334e-12				0
CVVTAEDGTQSEATVNVK	2	1	1	P13595	C1(Carbamidomethyl)	1907.91	0	9.163e-12	High	104.07	3.54526e-10				High	36.16	0.00245734	0
TLAESALQLLYTAK	5	1	1	P26039		1521.86	0	2.534e-09	High	104	1.89101e-10	High	104.24	1.78934e-10	High	105.34	1.5498e-10	0
NQGGYGGSSSSSSYGSGR	3	1	1	P49312		1694.71	0	1.88e-11	High	103.93	6.47321e-11	High	98.25	2.69322e-10	High	72.99	8.03748e-08	0
VNDSTMLGASGDYADFQYLK	4	1	1	P99026		2195	0	3.657e-09	High	103.93	2.06334e-10				High	74.75	1.82556e-07	0
IEDLSQQAQLAAAEK	6	2	1	Q60817		1614.84	0	1.679e-13	High	103.87	4.98398e-10	High	107.17	2.40793e-10	High	109.61	1.37839e-10	0
VNFDDYTVNLGGLK	2	1	1	P47856		1554.79	0	5.252e-09	High	103.86	5.18049e-10				High	52.43	7.51494e-05	0
YLLSQSSPAPLTAAEEELR	4	1	1	Q91YR1		2075.08	0	4.496e-14	High	103.79	3.71869e-10	High	130.14	8.56926e-13	High	92.19	5.34495e-09	0
NFESLSEAFSVASAAAALSQNR	4	1	1	Q9DBG6		2270.12	0	3.849e-16	High	103.76	3.80758e-10	High	124.33	3.44994e-12	High	54.04	3.60928e-05	0
IAPLAEGALPYNLAELQR	6	1	1	Q8BH59		1939.07	0	5.823e-10	High	103.54	2.23507e-10	High	74.46	1.79048e-07	High	85.87	1.30705e-08	0
GTSFEAAATSGGSASSEK	3	1	1	Q99LC5		1644.74	0	2.181e-14	High	103.53	2.30676e-10	High	103.5	2.50143e-10	High	96.19	1.17814e-09	0
QVELALWDTAGQEDYDR	6	3	3	Q62159;P62746;Q9QUI0		2008.93	0	1.243e-11	High	103.34	3.61489e-10	High	85.74	2.04015e-08	High	71.53	5.69489e-07	0
SCSGVEFSTSGSSNTDTGK	4	1	1	Q60930	C2(Carbamidomethyl)	1907.8	0	2.281e-16	High	103.24	9.95908e-11	High	125.93	5.87121e-13	High	123.4	9.37031e-13	0
LVPLLDTGDIIIDGGNSEYR	6	1	1	Q9DCD0		2160.12	0	8.897e-12	High	103.22	3.88291e-10	High	80.15	8.35634e-08	High	78.11	1.32892e-07	0
YVASYLLAALGGNSSPSAK	6	1	1	P99027		1868.99	0	1.971e-15	High	103.05	4.03792e-10	High	106.58	1.83521e-10	High	90.29	7.81064e-09	0
LVTMQIWDTAGQER	3	1	1	P51150		1647.82	0	4.842e-09	High	103.03	6.59502e-10	High	79.66	1.5086e-07	High	79.49	1.58007e-07	0
TVAQSQQLETSSQR	2	1	1	Q8R323		1562.78	0	8.218e-09	High	102.99	6.85698e-10	High	83.17	6.62678e-08				0
SENGLEFTSSGSANTETTK	3	1	1	Q60932		1959.88	0	2.474e-14	High	102.88	2.55038e-10	High	120.94	3.98662e-12	High	105.85	1.22207e-10	0
LMNETTAVALAYGIYK	2	2	2	P48722;Q61316		1757.92	0	9.642e-11	High	102.81	6.07377e-10	High	107.98	1.77531e-10				0
GLVEPVDVVDNADGTQTVNYVPSR	2	1	1	Q8BTM8		2544.27	0	3.398e-12	High	102.71	5.17044e-10	High	90.99	7.32467e-09				0
DQLSVLDNGVDIVVGTPGR	2	1	1	Q91VR5		1954.03	0	1.958e-08	High	102.71	4.55427e-10	High	61.7	5.81431e-06				0
QGIQVLVSTSNVSSLEGAR	2	1	1	P19096		1945.04	0	8.563e-12	High	102.68	3.6417e-10	High	68.13	1.06902e-06				0
QGAIVAVTGDGVNDSPALK	3	3	2	Q6PIC6;Q8VDN2		1811.96	0	1.047e-12	High	102.67	4.7316e-10	High	85.49	2.50002e-08	High	108.94	1.12965e-10	0
SSITPGTVLIILTGR	9	1	1	P47911		1527.92	0	5.68e-09	High	102.62	6.56419e-11	High	96.58	2.63743e-10	High	88.65	1.6375e-09	0
GAEAANVTGPGGVPVQGSK	3	1	1	P62960		1695.87	0	4.72e-10	High	102.62	6.09923e-10	High	95.85	3.12019e-09	High	83.89	4.89983e-08	0
YDYNSGEELESYK	3	1	1	Q9Z1Z2		1596.67	0	1.468e-10	High	102.58	1.54582e-10	High	102.43	1.60014e-10	High	109.32	3.2746e-11	0
VGEVCHITCKPEYAYGAAGSPPK	3	1	1	P30416	C5(Carbamidomethyl); C9(Carbamidomethyl)	2491.18	0	8.675e-12	High	102.48	4.06755e-10	High	64.22	2.72479e-06	High	90.08	7.0195e-09	0
KLEAAEDIAYQLSR	6	1	1	P67778		1606.85	0	1.382e-12	High	102.45	6.11517e-10	High	109.16	1.30439e-10	High	86.59	2.35727e-08	1
VESESLLTLTTQLVK	3	1	1	Q8BK72		1660.94	0	4.112e-10	High	102.44	1.739e-10	High	28.64	0.00417157				0
DNSTATALEVVAGER	1	1	1	Q8CG48		1532.76	0	4.169e-08	High	102.44	7.58318e-10							0
EIILVDDYSNDPEDGALLGK	3	1	1	Q6PB93		2176.07	0	1.908e-09	High	102.27	6.40359e-10	High	84.86	3.51082e-08	High	86.38	2.46254e-08	0
FAGYVTSIAATELEDDDDDYSSSTSLLGQK	1	1	1	Q99NB9		3198.46	0	8.33e-13	High	102.26	2.73374e-10							0
MDSTANEVEAVK	3	1	1	P09103	M1(Oxidation)	1309.6	0	2.931e-07	High	102.22	4.67837e-10	High	80.61	7.38616e-08	High	102.18	4.81246e-10	0
NFTTEQVTAMLLSK	5	1	1	Q61316		1582.82	0	1.269e-08	High	102.08	6.68996e-10	High	95.78	2.78774e-09	High	101.59	7.489e-10	0
EGTGSTATSSGSAGGAVGK	3	1	1	Q91WK2		1581.74	0	6.338e-12	High	102.01	5.63408e-10	High	101.87	5.78615e-10	High	98.94	1.15518e-09	0
MDSTANEVEAVK	3	1	1	P09103		1293.6	0	1.188e-07	High	101.92	6.1698e-10	High	101.41	6.83017e-10	High	101.87	6.07871e-10	0
VMAGALEGDIFIGPK	4	2	2	P61164;Q8R5C5		1517.81	0	8.732e-09	High	101.74	7.5362e-10				High	65.49	3.23449e-06	0
VYVGSIYYELGEDTIR	5	1	1	Q3UEB3		1876.94	0	2.129e-11	High	101.69	7.52182e-10	High	101.5	7.75201e-10	High	88.32	1.63427e-08	0
VFIGNLNTAVVK	3	1	1	Q64012		1274.75	0	7.813e-08	High	101.65	2.01754e-10	High	101.47	2.03163e-10	High	53.32	1.37348e-05	0
VPVLQLDSGNYLFSASAICR	4	1	1	Q68FL6	C19(Carbamidomethyl)	2210.14	0	2.281e-16	High	101.62	6.57663e-10	High	103.41	3.94472e-10				0
GLGSTVQEIDLTGVK	2	1	1	Q91V64		1516.83	0	2.699e-07	High	101.57	7.87188e-10				High	87.76	1.90943e-08	0
MTLADDVTLDDLIMAK	1	1	1	P62192		1764.88	0	3.109e-10	High	101.56	9.81017e-10							0
LLNNAFEELVAFQR	6	1	1	P25206		1663.88	0	2.18e-09	High	101.54	6.83919e-10	High	100.78	8.18891e-10	High	61.65	7.01009e-06	0
CEYPAACNALETLLIHR	2	1	1	Q9Z110	C1(Carbamidomethyl); C7(Carbamidomethyl)	2030.98	0	2.452e-11	High	101.54	7.22499e-10	High	94.98	3.24041e-09				0
VGDGAGGAFQPYLDSLR	3	1	1	P47758		1722.85	0	1.376e-11	High	101.54	9.36443e-10	High	78.48	1.89444e-07	High	73.44	6.00089e-07	0
GPAPLGTFQVTTPQR	2	1	1	Q3U9G9		1569.84	0	1.499e-09	High	101.52	7.96303e-10	High	87.61	1.88118e-08				0
VGLIGSCTNSSYEDMGR	3	1	1	Q99KI0	C7(Carbamidomethyl)	1845.82	0	8.014e-11	High	101.45	3.22265e-10	High	101.15	3.41476e-10	High	107.08	9.20657e-11	0
TMLELLNQLDGFDSR	5	1	1	P62192		1751.86	0	3.325e-11	High	101.4	9.01923e-10	High	107.89	2.04006e-10				0
SYQDPSNAQFLESIR	2	1	1	Q9CZ44		1754.84	0	6.679e-09	High	101.4	7.06325e-10				High	94.8	3.26164e-09	0
SDDDVSGAGELSSEELK	3	1	1	Q61881		1737.77	0	2.251e-11	High	101.38	4.33029e-10	High	86.04	1.49331e-08	High	74.2	2.22411e-07	0
QAFDDAIAELDTLNEDSYK	6	1	1	P68510		2158	0	8.167e-11	High	101.24	5.63717e-10	High	92.99	3.39081e-09	High	58.91	8.09731e-06	0
AVFVDLEPTVIDEVR	12	3	1	P68369		1701.91	0	1.73e-09	High	101.22	6.87134e-10	High	94.36	3.29794e-09	High	80.99	7.24505e-08	0
AEVGQEGEAGQFDGEK	3	1	1	Q9WTQ5		1650.73	0	7.364e-13	High	100.99	4.61772e-10	High	100.74	4.89134e-10	High	94.92	1.83601e-09	0
NVFDEAILAALEPPEPK	14	1	1	P60766		1852.98	0	3.986e-12	High	100.93	7.58801e-10	High	92.29	5.42985e-09	High	61.39	6.8254e-06	0
ENAEVDGDDDAEEMEAK	1	1	1	Q6ZWX6		1866.72	0	4.513e-11	High	100.85	8.20295e-11							0
TQGFLALFSGDTGEIK	5	1	1	Q9WTM5		1683.86	0	1.629e-10	High	100.82	7.53427e-10	High	77.85	1.46012e-07	High	67.9	1.45963e-06	0
AMGIMNSFVNDIFER	4	11	2	P10853;Q64524		1743.83	0	1.065e-12	High	100.81	7.63463e-10	High	114.13	3.40003e-11	High	70.61	7.73375e-07	0
LGGSVELVDIGK	3	1	1	Q9D1A2		1186.67	0	2.798e-08	High	100.78	9.35875e-10	High	74.63	3.85672e-07	High	79.44	1.27414e-07	0
LGAEPTSETQDELQR	3	1	1	Q9DBY8		1673.8	0	2.252e-10	High	100.78	9.31697e-10	High	74.03	4.64556e-07	High	57.64	1.97154e-05	0
DAGEGGLSLAIEGPSK	3	1	1	Q8BTM8		1500.76	0	2.718e-10	High	100.76	1.18784e-09	High	81.18	1.14312e-07	High	94.92	4.33234e-09	0
YAALANLDNIFSAGQGGDQGSGFGTTGK	3	1	1	Q8K2K6		2717.28	0	4.215e-11	High	100.72	5.5917e-10	High	66.28	1.55433e-06	High	43.81	0.000274501	0
GVAALTSDPAVQAIVLDTASDVLDK	3	1	1	P26039		2469.32	0	1.215e-10	High	100.69	4.13754e-10	High	95.4	1.38434e-09	High	50.76	4.40716e-05	0
TYSWDNAQVILAGNK	3	1	1	P62823		1679.85	0	2.193e-09	High	100.66	1.06518e-09	High	94.93	4.69194e-09	High	100.64	1.1003e-09	0
LVAIVDVIDQNR	5	1	1	Q9CR57		1354.77	0	1.549e-08	High	100.64	5.60936e-10	High	100.73	5.49431e-10	High	53.64	3.0276e-05	0
SSGSPYGGGYGSGGGSGGYGSR	2	1	1	Q8BG05		1910.8	0	2.281e-16	High	100.53	1.46044e-10	High	108.68	2.5071e-11				0
IGQETVQDIVYR	1	1	1	Q9CQI9		1420.75	0	6.055e-08	High	100.51	1.20931e-09							0
NQLTSNPENTVFDAK	6	1	1	P20029		1677.81	0	2.849e-09	High	100.25	1.16592e-09	High	100.51	1.06704e-09	High	100.65	1.01167e-09	0
AIFASGSPFDPVTLPDGR	6	1	1	P06801		1846.94	0	1.324e-11	High	100.17	1.18278e-09	High	91.5	8.84932e-09	High	132.63	6.82197e-13	0
IINEPTAAAIAYGLDK	7	4	3	P20029;P17156;P63017		1659.9	0	3.489e-12	High	100.13	8.83164e-10	High	100.61	7.73375e-10	High	94.53	2.74849e-09	0
STPAITLENPDIK	3	1	1	Q9DCN2		1398.75	0	4.026e-07	High	100.01	1.04759e-09	High	74.3	3.88254e-07	High	79.05	1.27563e-07	0
VAIVTGANTGIGK	3	1	1	Q9QYF1		1200.7	0	9.623e-10	High	99.98	6.58023e-10	High	99.55	7.98606e-10	High	99.83	7.48743e-10	0
IYELAAGGTAVGTGLNTR	5	1	1	P97807		1763.93	0	2.813e-12	High	99.91	9.59683e-10	High	97.39	1.71446e-09	High	91.49	6.27976e-09	0
GFLFGPSLAQELGVGCVLIR	8	1	1	P08030	C16(Carbamidomethyl)	2133.16	0	2.926e-15	High	99.9	5.57695e-10	High	109.64	6.46423e-11	High	51.22	4.34178e-05	0
VGAEDADGIDMAYR	3	1	1	Q8BGQ7		1482.65	0	1.254e-11	High	99.89	5.02569e-10	High	105.32	1.45414e-10	High	119.52	5.52847e-12	0
SYELPDGQVITIGNER	25	7	3	P68033;P60710;P63260		1790.9	0	4.49e-10	High	99.88	1.29016e-09	High	81.53	9.13994e-08	High	99.85	1.34051e-09	0
LIAELGSTSITSLGFR	2	1	1	Q91VU0		1664.93	0	2.078e-09	High	99.87	5.15193e-10	High	95.17	1.52044e-09				0
SQSSDTEQPSPTSGGGK	2	1	1	Q8BGD9		1649.73	0	5.271e-08	High	99.85	4.76165e-10	High	99.36	5.2145e-10				0
NHTLALTDTGSVFAFGENK	6	1	1	Q8BK67		2022	0	2.281e-16	High	99.81	1.11263e-09	High	114.44	3.83133e-11	High	74.8	3.39409e-07	0
LEEGPPVTTVLTR	3	1	1	P35486		1411.78	0	8.974e-08	High	99.81	8.41e-10	High	88.11	1.24393e-08	High	61.33	5.92647e-06	0
DLYANTVLSGGTTMYPGIADR	7	2	2	P60710;P63260		2215.08	0	1.768e-11	High	99.76	9.61704e-10	High	101.85	5.94349e-10	High	106.87	1.82974e-10	0
CIALAQLLVEQNFPAIAIHR	6	1	1	Q9Z1N5	C1(Carbamidomethyl)	2277.26	0	6.5e-15	High	99.62	2.89232e-10	High	99.76	2.80057e-10	High	69.73	2.81998e-07	0
WGEAGAEYVVESTGVFTTMEK	12	1	1	P16858		2291.05	0	2.55e-14	High	99.53	8.13435e-10	High	112.09	4.20251e-11	High	73.24	3.29598e-07	0
LLDFGSLSNLQVTQPTVGMNFK	3	1	1	P63276		2409.26	0	2.281e-16	High	99.44	7.56522e-10	High	124.08	2.59909e-12				0
LEGGSGGDSEVQR	3	1	1	P62196		1290.59	0	9.584e-10	High	99.28	8.43929e-10	High	99.56	8.02302e-10	High	82.45	4.03886e-08	0
GGCEAIVDTGTSLLVGPVEEVK	3	1	1	P18242	C3(Carbamidomethyl)	2230.15	0	5.777e-11	High	99.21	1.04356e-09				High	94.61	3.11345e-09	0
VVTYGMANLLTGPK	3	1	1	Q62465		1463.8	0	8.645e-10	High	99.16	1.07385e-09	High	94.21	3.41383e-09	High	119.62	9.60467e-12	0
FSPNSSNPIIVSCGWDK	3	1	1	P68040	C13(Carbamidomethyl)	1907.9	0	8.352e-12	High	99.11	1.11697e-09	High	99.18	1.05684e-09	High	99.12	1.07154e-09	0
NLFEDQNTLTSICEK	2	1	1	Q9ERK4	C13(Carbamidomethyl)	1811.85	0	3.968e-13	High	99.11	1.03719e-09				High	112.47	4.86966e-11	0
ANLQIDQINTDLNLER	4	1	1	Q8VDD5		1869.98	0	4.234e-10	High	99.07	1.30693e-09	High	93.75	4.53324e-09	High	89.42	1.16574e-08	0
GYCEVTTPTLVQTQVEGGATLFK	4	1	1	Q8BP47	C3(Carbamidomethyl)	2499.25	0	2.856e-14	High	98.95	9.67862e-10	High	45.43	0.000213381	High	34.08	0.00295085	0
ISMINNPSQEISDSSTPIFR	2	1	1	Q6P5E4		2236.1	0	3.074e-10	High	98.94	9.63711e-10				High	80.06	7.54504e-08	0
SVPAFIDISEEDQAAELR	6	1	1	Q99JX4	N-Term(Acetyl)	2031.99	0	4.656e-11	High	98.92	1.30157e-09	High	96.36	2.25426e-09	High	96.02	2.43784e-09	0
GVDSQGMLLCASVEGVSR	2	1	1	Q91WQ3	C10(Carbamidomethyl)	1864.9	0	2.407e-08	High	98.88	1.38479e-09				High	91.92	6.81249e-09	0
MQNDAGEFVDLYVPR	2	1	1	Q9CQR2	N-Term(Acetyl)	1795.84	0	2.522e-10	High	98.88	1.26831e-09				High	54.8	3.22853e-05	0
AFIPAIDSFGFETDLR	4	1	1	O08810		1798.9	0	9.557e-10	High	98.87	1.37501e-09	High	112.14	6.41489e-11				0
SLTFSPDSQLLVTASDDGYIK	3	1	1	Q9ERF3		2257.13	0	2.281e-16	High	98.83	1.27645e-09	High	115.51	2.64319e-11	High	53.69	4.14736e-05	0
IFQNLDGALDEVVLK	4	1	1	Q9R0E2		1673.92	0	1.509e-09	High	98.77	9.55724e-10	High	80.66	5.71244e-08	High	86.25	1.70739e-08	0
GNLGAGNGNLQGPR	3	1	1	Q8K310		1324.68	0	6.049e-08	High	98.77	1.37385e-09	High	70.84	9.5188e-07	High	48.41	0.000149259	0
KDLYANTVLSGGTTMYPGIADR	5	2	2	P60710;P63260		2343.18	0	2.281e-16	High	98.71	1.13052e-09	High	99.03	1.10023e-09	High	79.33	1.01512e-07	1
WVNDVEDSYGQQWTYEQR	4	1	1	Q8VDN2		2303.01	0	1.311e-12	High	98.7	3.23751e-10	High	75.55	7.66183e-08	High	91.15	1.88004e-09	0
DVPAFLQQSQSSGPGQAAVWHR	3	1	1	Q9WVJ2		2366.18	0	5.928e-13	High	98.66	1.30699e-09	High	98.25	1.45135e-09	High	89.14	1.12757e-08	0
YGINTTDIFQTVDLWEGK	7	1	1	Q9WVA4		2100.04	0	3.89e-13	High	98.53	1.50101e-09	High	104.65	3.68475e-10	High	58.46	1.53253e-05	0
LEQELFSGGNTGINFEK	4	3	1	Q62167		1882.93	0	4.158e-15	High	98.49	1.50074e-09	High	98.37	1.58645e-09	High	97.95	1.62729e-09	0
VIQGDGVDINTLQEIVEGMK	3	1	1	Q99KQ4		2158.12	0	5.596e-10	High	98.38	1.19799e-09	High	80.52	7.31904e-08				0
VLYVQDSLEGEAR	2	1	1	Q9QUR6		1478.75	0	2.128e-08	High	98.31	2.16191e-09				High	98.35	2.0836e-09	0
GVVPLAGTNGETTTQGLDGLSER	6	1	1	P05064		2272.15	0	7.703e-14	High	98.3	1.47171e-09	High	111.09	7.66366e-11	High	86.1	2.36879e-08	0
DLQSSNQLSNHISSLFR	6	2	1	Q00612		1945.98	0	4.184e-10	High	98.24	1.63466e-09	High	93.31	5.17992e-09	High	77.63	1.76898e-07	0
INALTAASEAACLIVSVDETIK	9	1	1	P80313	C12(Carbamidomethyl)	2289.21	0	2.869e-15	High	98.18	1.01116e-09	High	104.05	2.61711e-10				0
DINWDSSQWQPLIQDR	2	1	1	Q9EPU0		2000.95	0	4.615e-11	High	98.16	1.27552e-09	High	40.47	0.00078525				0
AGGIETIANEYSDR	3	1	1	Q61316		1495.71	0	2.454e-07	High	98.09	1.63777e-09	High	85.52	2.95973e-08	High	98.07	1.64533e-09	0
LYLEDDDPVQAEAYINR	3	1	1	O88544		2023.97	0	3.745e-15	High	98	1.44225e-09	High	122.32	5.33386e-12	High	136.53	2.10103e-13	0
GYLVTQDELDQTLEEFK	2	1	1	Q80UW8		2027.99	0	1.394e-10	High	97.89	1.5524e-09				High	64.42	3.45146e-06	0
AGGAGVPAFYTSTGYGTLVQEGGSPIK	6	1	1	Q9D0K2		2585.3	0	4.186e-12	High	97.86	1.60408e-09	High	81.04	7.59499e-08	High	97.92	1.58207e-09	0
LGAVDESLSEETQK	3	1	1	Q8R180		1505.74	0	5.279e-12	High	97.85	2.14097e-09	High	97.83	2.13437e-09	High	97.96	2.15141e-09	0
LAVVDPLFGMQPIR	3	1	1	Q61024		1555.87	0	1.315e-08	High	97.82	9.99437e-10	High	59.08	8.21905e-06	High	49.97	6.39402e-05	0
TALALAIAQELGSK	5	1	1	P60122		1385.8	0	3.578e-08	High	97.81	6.87145e-10	High	82.71	2.22356e-08	High	65.76	1.10166e-06	0
FTQAGSEVSALLGR	8	1	1	P56480		1435.76	0	1.974e-08	High	97.76	2.07693e-09	High	77.38	2.23942e-07	High	77.52	2.16838e-07	0
AIENIDTLTNLESLFLGK	4	1	1	Q3UM45		1991.08	0	1.434e-06	High	97.75	1.04086e-09	High	89.46	8.09666e-09				0
ELETQISELQEDLESER	6	1	1	Q8VDD5		2047.98	0	1.37e-15	High	97.74	1.37979e-09	High	97.76	1.43208e-09	High	59.11	1.01877e-05	0
QNCFDDFQCAAEYLIK	5	1	1	Q9QUR6	C3(Carbamidomethyl); C9(Carbamidomethyl)	2021.88	0	2.095e-10	High	97.7	5.94385e-10	High	87.99	4.52736e-09	High	59.33	4.20051e-06	0
VEGSEPTTPFNLFIGNLNPNK	7	1	1	P09405		2288.17	0	5.934e-11	High	97.64	1.60134e-09	High	96.67	2.06667e-09	High	61.35	6.92519e-06	0
RQDEDYDEQVEESLQDEDDNDVYILTK	2	1	1	Q8BKC5		3303.44	0	1.147e-12	High	97.64	2.5828e-10	High	95.96	3.16891e-10				1
SYFSSFTDDIISQPMLK	2	1	1	Q9CZW5		1978.95	0	1.385e-10	High	97.58	1.66726e-09							0
APAPAAPAAAEPQAEAPAAAASSEQSVAVKE	1	1	1	Q91XV3		2858.42	0	1.922e-13	High	97.58	1.2308e-09							1
IFQNMSPLLELSSENLR	2	1	1	Q8K2V6		1991.04	0	1.148e-07	High	97.57	1.55736e-09							0
NVTELNEPLSNEER	6	1	1	P61982		1643.79	0	1.615e-10	High	97.56	1.69249e-09	High	97.08	1.74337e-09	High	102.43	5.08616e-10	0
NLPGLVQEGEPFSEEATLFTK	6	1	1	Q78PY7		2306.16	0	2.877e-12	High	97.55	1.41513e-09	High	82.11	5.19824e-08	High	44.68	0.000270625	0
LGQSVTTIPTVGFNVETVTYK	5	1	1	P62331		2254.21	0	4.391e-10	High	97.53	8.91849e-10	High	79.33	5.95073e-08	High	56.66	1.08966e-05	0
LIAEESVSLLAAALR	3	1	1	Q3V3R1		1555.91	0	6.591e-09	High	97.48	4.10892e-10	High	89.09	3.63766e-09				0
VLQLINDNTATALSYGVFR	8	1	1	Q9JKR6		2095.12	0	2.948e-12	High	97.42	1.02341e-09	High	94.5	1.82729e-09	High	94.94	1.65123e-09	0
FSWAQGTDTILADEMGLGK	1	2	1	Q6PDQ2		2039.98	0	3.29e-11	High	97.36	1.79062e-09							0
VWLDPNETNEIANANSR	6	1	1	P84099		1942.93	0	7.232e-13	High	97.32	1.91841e-09	High	97.22	1.90619e-09	High	100.34	9.10828e-10	0
ALTTQLTDAELAQGR	3	1	1	Q99KE1		1587.84	0	7.84e-11	High	97.31	2.67524e-09	High	97.05	2.71208e-09	High	103.2	6.89227e-10	0
SQGSGLSSGGAGEGQGPK	3	1	1	Q8CGC7		1560.73	0	2.084e-12	High	97.3	1.71312e-09	High	97.16	1.72117e-09	High	110.11	8.77491e-11	0
VPTPNVSVVDLTCR	7	2	1	P16858	C13(Carbamidomethyl)	1556.82	0	2.847e-11	High	97.14	2.29904e-09	High	96.7	2.54417e-09	High	97.04	2.44156e-09	0
GFTLNDAANSLLIIR	6	1	1	Q6PB66		1617.9	0	7.15e-11	High	97.14	9.37005e-10	High	96.66	1.17597e-09	High	70.13	5.28928e-07	0
GQNEDPGSLLTQFR	5	1	1	P10852		1561.77	0	4.885e-10	High	97.07	2.42475e-09	High	96.95	2.44222e-09	High	96.91	2.29167e-09	0
HAEQNGPVDGQGDNPGSQAAEHGADTAVPSDGDK	1	1	1	Q61316		3328.44	0	1.441e-13	High	97.06	3.5422e-10							0
EISFAYEVLSNPEK	3	1	1	Q9QYJ0		1625.81	0	7.267e-10	High	97.05	2.39649e-09	High	97.02	2.40317e-09	High	83.48	5.45226e-08	0
LQGEVVAFDYQSK	2	1	1	Q9D0R8		1483.75	0	3.209e-08	High	97.05	2.41622e-09				High	90.24	1.21591e-08	0
CGETGHVAINCSK	4	1	1	P53996	C1(Carbamidomethyl); C11(Carbamidomethyl)	1432.63	0	1.581e-08	High	97.04	8.79751e-10	High	80.46	4.04774e-08				0
FFTDDLFQYAGEK	3	1	1	Q9ERI5		1580.73	0	2.597e-07	High	97.03	1.65458e-09	High	78.84	1.09718e-07	High	88.94	1.05944e-08	0
FDTGNLCMVTGGANLGR	4	1	1	P62702	C7(Carbamidomethyl)	1782.83	0	1.588e-11	High	97.01	1.84137e-09	High	79.04	1.24115e-07	High	101.99	5.62847e-10	0
INTESSLWSLEPGR	1	1	1	Q8R1N4		1588.8	0	2.485e-07	High	96.98	2.36528e-09							0
EILVGDVGQTVDDPYTTFVK	5	1	1	P18760		2196.11	0	6.579e-15	High	96.97	1.64746e-09	High	88.36	1.26187e-08	High	107.04	1.73973e-10	0
NAIANASTLAEVER	3	1	1	P57784		1458.76	0	2.752e-09	High	96.95	2.73489e-09	High	90.94	1.0631e-08	High	97.67	2.45387e-09	0
SVMDATQIAGLNCLR	3	1	1	Q61316	C13(Carbamidomethyl)	1648.82	0	5.566e-09	High	96.95	2.92663e-09	High	70.7	1.24692e-06	High	91.63	9.72202e-09	0
VIAINVDDPDAANYK	3	1	1	Q9D819		1617.82	0	1.36e-10	High	96.79	2.86893e-09	High	96.6	3.01911e-09	High	74.76	4.7957e-07	0
DQVDSAVQELLQLK	6	1	1	Q8CGC7		1585.84	0	2.719e-09	High	96.78	2.1724e-09	High	57.71	1.90613e-05	High	55.34	3.24581e-05	0
CPNLTYLNLSGNK	2	1	1	P97822	C1(Carbamidomethyl)	1493.75	0	1.589e-09	High	96.67	2.73403e-09				High	89.48	1.39209e-08	0
QQLSAEELDAQLDAYNAR	4	1	1	O08583		2034.98	0	9.608e-12	High	96.59	2.09413e-09	High	96.43	2.21822e-09				0
HLYTLDGGDIINALCFSPNR	8	1	1	P68040	C15(Carbamidomethyl)	2276.12	0	2.281e-16	High	96.43	2.52536e-09	High	111.97	7.24277e-11	High	72.93	5.80637e-07	0
IIEVVDAIMTTAQSHQR	2	1	1	Q9WUA3		1912	0	1.061e-10	High	96.39	1.98617e-09	High	53.6	3.77586e-05				0
WNTDNTLGTEISWENK	5	1	1	Q60931		1907.88	0	1.296e-10	High	96.29	1.75048e-09	High	72.03	4.76227e-07	High	67.98	1.28173e-06	0
KAEAGAGSATEFQFR	4	1	1	P63325		1569.77	0	2.787e-15	High	96.16	2.69945e-09	High	96.7	2.38383e-09				1
VSYGIGEEEHDQEGR	6	1	1	P28352		1704.75	0	3.29e-10	High	96.1	9.94157e-10	High	87.71	7.70924e-09	High	88.12	6.24389e-09	0
YYISFPTVLDITAEDPSR	3	1	1	Q8BY71		2087.04	0	5.681e-13	High	96.07	2.53352e-09	High	102.52	5.73752e-10				0
WSIENVSFGSGGALLQK	3	1	1	Q99KQ4		1792.93	0	4.443e-14	High	96.06	2.5022e-09	High	60.08	9.91565e-06	High	125.51	2.92438e-12	0
LKEDTQVADVTTSR	3	1	1	P19096		1562.81	0	2.845e-09	High	95.97	3.17427e-09	High	89.14	1.42012e-08				1
RGPNYTSGYGTNSELSNPSETESER	2	1	1	Q61584		2732.21	0	1.633e-13	High	95.95	9.78274e-10	High	93.61	1.67672e-09				1
GLYDGPVCEVSVTPK	3	1	1	O08553	C8(Carbamidomethyl)	1620.8	0	2.46e-09	High	95.95	3.41761e-09	High	91.07	1.05129e-08	High	78.46	1.96021e-07	0
DLGLSESGEDVNAAILDESGK	2	1	1	P08003		2119.01	0	5.442e-16	High	95.87	2.34233e-09				High	113.64	3.91425e-11	0
GISEETTTGVHNLYK	6	1	1	P50247		1648.82	0	2.265e-12	High	95.86	3.81344e-09	High	109.96	1.51388e-10	High	95.68	4.05594e-09	0
SGEEDFESLASQFSDCSSAK	3	1	1	Q9QUR7	C16(Carbamidomethyl)	2180.9	0	5.117e-13	High	95.76	3.84918e-10	High	106.19	3.48633e-11				0
YINENLIINTDELGR	6	1	1	P11983		1776.92	0	4.86e-11	High	95.7	3.05489e-09	High	95.64	3.27477e-09	High	95.61	3.29747e-09	0
VFEVSLADLQNDEVAFR	11	1	1	P97351		1951.99	0	5.292e-14	High	95.66	3.17823e-09	High	96.22	2.86537e-09	High	101.98	7.06765e-10	0
SECLNNIGDSSPLIR	3	1	1	Q8BFY9	C3(Carbamidomethyl)	1674.82	0	6.028e-09	High	95.61	3.10512e-09	High	90.9	9.5914e-09	High	87.79	1.87966e-08	0
IDSAATSTYEVGNPPDYR	2	1	1	Q9D358		1955.9	0	2.229e-10	High	95.57	2.06612e-09	High	75.21	2.19949e-07				0
IGGDAGTSLNSNDYGYGGQK	2	1	1	Q91WJ8		1973.89	0	4.472e-12	High	95.55	1.62988e-09	High	90.7	5.10683e-09				0
SSYYVVSGNDPAAEEPSR	5	1	1	P14873		1927.87	0	8.119e-14	High	95.46	1.18045e-09	High	118.43	6.81857e-12	High	96.1	1.08007e-09	0
LPGPTVSASYSLEYGK	4	1	1	P08030		1668.85	0	1.995e-15	High	95.46	2.95824e-09	High	95.93	2.60376e-09	High	78.97	1.30568e-07	0
FTDEYQLFEELGK	3	1	1	Q6PHZ2		1618.77	0	4.713e-12	High	95.44	3.02905e-09	High	95.55	3.0508e-09	High	47.13	0.000198483	0
AQFGQPEILLGTIPGAGGTQR	5	1	1	Q8BH95		2111.14	0	2.079e-08	High	95.41	1.26606e-09	High	91.22	3.58669e-09	High	92.06	2.8937e-09	0
GWFDSEGQALDGVSISDHR	1	1	1	Q8VEE4		2075.93	0	7.515e-09	High	95.41	1.74083e-09							0
YLAADKDGNVTCER	6	1	1	Q61553	C12(Carbamidomethyl)	1611.75	0	1.9e-09	High	95.39	2.90513e-09	High	95.35	2.6111e-09	High	76.29	2.2204e-07	1
SAEVDSDDTGGSAAQK	2	1	1	Q61768		1537.67	0	6.248e-11	High	95.28	1.31935e-09	High	122.18	2.8451e-12				0
NTMSLLAANNLLAGLR	4	1	1	Q91Z53		1671.92	0	2.633e-08	High	95.28	2.09021e-09	High	76.68	1.25648e-07	High	75.89	1.41698e-07	0
LYIGLAGLATDVQTVAQR	7	1	1	Q9R1P1		1889.06	0	5.984e-15	High	95.23	1.0647e-09	High	100.14	3.77628e-10	High	89.53	4.34575e-09	0
DEQGSAADSEDSPTIEAVR	3	1	1	P10518		1976.87	0	7.858e-13	High	95.2	1.46468e-09	High	55.71	1.31582e-05	High	97.79	7.98438e-10	0
LGAAPEEESAYVAGER	4	1	1	Q9CZ44		1648.79	0	1.956e-13	High	95.12	3.16838e-09	High	95.63	2.85836e-09	High	78.28	1.39678e-07	0
LGNTQGIISAFSTIMSVHR	3	1	1	Q9DB20		2032.07	0	2.157e-13	High	95.1	2.37953e-09	High	84.66	2.83843e-08	High	115.99	2.07708e-11	0
NINADEAAAMGAVYQAAALSK	5	1	1	Q9JKR6		2079.02	0	1.384e-11	High	95.05	3.64188e-09	High	79.03	1.40029e-07	High	87.78	1.97569e-08	0
LFIGGLNVQTSESGLR	4	1	1	Q9CX86		1690.92	0	4.47e-15	High	95.01	2.41358e-09	High	114.71	2.46787e-11	High	100.47	6.86533e-10	0
DAVLNAWAEDVDLR	7	1	1	P52480		1586.79	0	9.402e-09	High	94.98	4.22524e-09	High	75.93	3.3568e-07	High	82.26	8.32009e-08	0
AAVESLGFILFR	3	1	1	Q3TXS7		1322.75	0	4.67e-07	High	94.96	1.99471e-09	High	89.45	6.81006e-09	High	89.61	6.29025e-09	0
EFADSLGVPFLETSAK	3	1	1	Q9D1G1		1710.86	0	7.275e-09	High	94.95	4.14257e-09	High	90.06	1.27723e-08	High	90.55	1.08369e-08	0
NNSELLNNLGNFINR	4	1	1	Q68FL6		1731.88	0	9.076e-09	High	94.93	3.69571e-09	High	76.72	2.48992e-07	High	31.37	0.00915469	0
GVNEDTYSGFLDCAR	3	1	1	Q9D6M3	C13(Carbamidomethyl)	1703.74	0	1.141e-11	High	94.91	1.11383e-09	High	108.58	5.75504e-11	High	81.64	2.57058e-08	0
TSPNEGLSGNPADLER	3	1	1	G5E829		1656.79	0	3.376e-09	High	94.85	2.99517e-09	High	71.78	6.10644e-07	High	72.64	5.25445e-07	0
LGGSLADSYLDEGFLLDKK	5	1	1	P80314		2041.07	0	2.734e-12	High	94.82	2.71928e-09	High	96.79	1.80094e-09	High	66.45	1.87965e-06	1
NQEQLAAELAEFTAK	4	1	1	P26043		1662.84	0	1.803e-09	High	94.79	3.88317e-09	High	68.58	1.60864e-06	High	77.25	2.21329e-07	0
NTVANSPQTLLAGMNK	1	1	1	P61222		1658.86	0	2.44e-09	High	94.7	3.96448e-09							0
AQDGSSPLSLQDLIEK	3	1	1	Q3UPL0		1700.87	0	3.23e-10	High	94.68	3.98278e-09	High	100	1.175e-09	High	100.16	1.08431e-09	0
KFGYVDFESAEDLEK	6	1	1	P09405		1776.84	0	9.364e-15	High	94.68	3.336e-09	High	94.46	3.3482e-09	High	99.47	1.1185e-09	1
FALGISAINEAVDSGDVGR	5	1	1	Q9JKF1		1890.97	0	9.764e-13	High	94.68	4.18702e-09	High	88.9	1.51369e-08	High	108.32	1.6858e-10	0
EEIQSSISGVTAAYNR	3	1	1	Q9JKF1		1724.85	0	6.121e-13	High	94.59	3.63175e-09	High	108.86	1.36518e-10	High	92.76	5.56147e-09	0
VINEPTAAALAYGLDK	5	1	1	P38647		1645.89	0	1.141e-09	High	94.59	3.09307e-09	High	94.2	3.36468e-09	High	94.64	3.04049e-09	0
ELIQTSALNFLTPLR	3	1	1	Q9JK48		1715.98	0	3.499e-08	High	94.54	7.38277e-10	High	89.73	2.55394e-09	High	101.24	1.69115e-10	0
NAFYIGSYQQCINEAQR	3	1	1	O89079	C11(Carbamidomethyl)	2061.95	0	2.526e-10	High	94.5	2.16436e-09	High	82.2	3.67561e-08				0
NYFESTDGLIWVVDSADR	2	1	1	Q9D0J4		2086.97	0	1.915e-11	High	94.46	2.70363e-09	High	90.48	6.98385e-09				0
YLFNQLFGEEDADQEVSPDR	6	1	1	Q9Z1F9		2372.08	0	9.825e-14	High	94.44	1.97862e-09	High	114.63	1.84227e-11	High	64.01	2.02568e-06	0
DLTAVSNNAGVDNFGLGLLLR	7	1	1	Q9D0K2		2159.15	0	1.34e-14	High	94.39	2.23808e-09	High	94.73	1.98542e-09	High	59.44	6.54136e-06	0
VSNQSFTEIER	1	1	1	Q99K28		1309.64	0	1.714e-06	High	94.39	4.34878e-09							0
NQYDNDVTVWSPQGR	3	1	1	Q9R1P4		1778.82	0	1.436e-09	High	94.31	2.6689e-09	High	89.67	7.82236e-09	High	89.72	7.73282e-09	0
MALELLTQEFGIPVER	6	1	1	Q8BGQ7		1845.98	0	1.455e-10	High	94.29	2.97913e-09	High	88.85	1.02299e-08	High	57.89	1.29231e-05	0
DLYANTVLSGGTTMYPGIADR	6	2	2	P60710;P63260	M14(Oxidation)	2231.08	0	3.008e-16	High	94.12	2.86571e-09	High	94.63	2.58262e-09	High	88.61	9.91591e-09	0
ALSAGNIDDALQCYSEAIK	6	1	1	Q60864	C13(Carbamidomethyl)	2038.98	0	5.325e-16	High	94.07	3.83907e-09	High	97.35	1.82236e-09	High	51.2	7.3582e-05	0
KLETAVNLAWTAGNSNTR	5	1	1	Q60932		1946.02	0	2.281e-16	High	94.07	3.32981e-09	High	95.37	2.39582e-09	High	71.8	5.8141e-07	1
TLSLDEVYLIDSGAQYK	5	1	1	Q6P1B1		1914.98	0	3.034e-14	High	94	3.84173e-09	High	99.96	9.94114e-10	High	95.32	2.96703e-09	0
SLSALGNVISALAEGSTYVPYR	4	1	1	Q61768		2268.19	0	8.914e-12	High	93.99	2.53381e-09	High	116.5	1.38801e-11				0
IIVDELKQEVISTSSK	6	1	1	P68040		1789	0	1.496e-10	High	93.98	1.29982e-09	High	85.05	9.53454e-09	High	92.02	2.1668e-09	1
KVESLQEEIAFLK	5	1	1	P20152		1533.86	0	1.647e-13	High	93.95	2.37603e-09	High	104.16	2.2255e-10	High	71.39	4.21141e-07	1
LVQIEYALAAVAGGAPSVGIK	7	1	1	P49722		2027.16	0	2.281e-16	High	93.92	5.06886e-10	High	93.58	4.38531e-10	High	61.24	9.01947e-07	0
NVSSFPDDATSPLQENR	3	1	1	P52293		1876.87	0	1.188e-10	High	93.83	3.3741e-09	High	107.59	1.41957e-10	High	73.01	3.80026e-07	0
VDDSSEDKTEFTVK	4	1	1	Q8BGQ7		1599.74	0	5.248e-10	High	93.83	3.1671e-09	High	65.86	1.88078e-06	High	53.86	2.98084e-05	1
LEDTENWLYEDGEDQPK	5	1	1	Q61316		2080.9	0	4.99e-10	High	93.77	1.3852e-09	High	87.43	6.32511e-09	High	66.41	7.88532e-07	0
QAVDQISSGFFSPK	2	1	1	Q8CI94		1510.76	0	1.82e-08	High	93.76	4.81732e-09	High	76.8	2.60117e-07				0
VALIGSPVDLTYR	3	1	1	Q91VD9		1403.8	0	3.692e-07	High	93.74	1.98654e-09	High	75.6	1.22563e-07	High	93.86	1.74739e-09	0
AVCMLSNTTAIAEAWAR	8	6	2	P68369;P68368	C3(Carbamidomethyl)	1864.91	0	1.322e-12	High	93.73	5.04135e-09	High	93.82	4.523e-09	High	76.23	2.69202e-07	0
VFLDPNTLSDDGTVALR	6	1	1	Q9QUR6		1832.94	0	1.278e-10	High	93.71	4.36238e-09	High	92.77	5.62794e-09	High	93.59	4.63773e-09	0
DCVGPEVENACANPAAGTVILLENLR	8	1	1	P09411	C2(Carbamidomethyl); C11(Carbamidomethyl)	2782.37	0	2.281e-16	High	93.66	3.50879e-09	High	115.48	2.37837e-11	High	44.85	0.000268419	0
AALGSSSQNVTEYVVR	4	1	1	Q3THK3	N-Term(Acetyl)	1722.87	0	1.441e-12	High	93.66	5.55379e-09	High	107.77	2.15571e-10	High	49.85	0.000121629	0
LASQANIAQVLAELK	6	2	2	O35643;Q9DBG3		1568.91	0	2.674e-10	High	93.64	1.88144e-09	High	72.34	2.12957e-07	High	77.67	7.35307e-08	0
YEESDLGLLEGGVGDSR	1	1	1	Q91WC0		1795.84	0	9.919e-10	High	93.64	4.21701e-09							0
IMLEDGNLHVTQGAGR	2	1	1	Q62188		1710.86	0	3.647e-09	High	93.6	5.60923e-09				High	61.75	8.48797e-06	0
HVDLLEVAQETDGFSGSDLK	2	1	1	Q9D5T0		2160.05	0	6.922e-10	High	93.59	4.79087e-09	High	56.95	2.20002e-05				0
IILDLISESPIK	3	1	1	P61979		1340.81	0	3.576e-09	High	93.58	1.03055e-09	High	93.66	8.8258e-10	High	93.65	1.01407e-09	0
IIYGGSVTGATCK	4	1	1	P17751	C12(Carbamidomethyl)	1326.68	0	7.404e-08	High	93.55	4.94559e-09	High	93.18	5.89028e-09	High	93.59	5.11901e-09	0
SSIGTGYDLSASTFSPDGR	3	1	1	O70435	N-Term(Acetyl)	1959.9	0	2.858e-16	High	93.54	2.69979e-09	High	71.92	3.75972e-07	High	130.67	5.18508e-13	0
DIDDDLEGEVTEECGK	2	1	1	Q3UEB3	C14(Carbamidomethyl)	1823.75	0	9.817e-15	High	93.54	9.07306e-10				High	127.05	3.84622e-13	0
TEMSEVLTEILR	5	1	1	O35857		1420.74	0	2.031e-08	High	93.51	6.15006e-09	High	49.21	0.000165531	High	44.19	0.000525871	0
TSSVTLQTITAQNAAVQAVK	3	1	1	Q8CAQ8		2031.11	0	1.612e-13	High	93.47	1.86659e-09	High	93.4	1.89692e-09				0
VFSDEVQQQAQLSTIR	4	1	1	Q8QZY1		1848.95	0	1.918e-11	High	93.47	4.52029e-09	High	93.19	4.91727e-09	High	95.28	2.93518e-09	0
GEDEEDNNLEVR	3	1	1	Q91YQ5		1418.61	0	4.557e-08	High	93.45	1.01668e-09	High	92.96	1.41631e-09	High	87.74	3.87015e-09	0
NLIDEDGNNQWPEGLK	3	1	1	Q8BKC5		1841.88	0	7.054e-10	High	93.41	4.49196e-09	High	81.08	7.95427e-08	High	84.04	3.80651e-08	0
QVVAVTGDGTNDGPALK	2	3	1	G5E829		1641.85	0	8.432e-10	High	93.32	4.65586e-09	High	61.79	6.62217e-06				0
YLGPAVLMQAYR	3	1	1	Q9CQA3		1381.73	0	3.237e-10	High	93.31	5.38992e-09	High	93.04	5.66115e-09	High	87.88	1.64559e-08	0
SQGGEPTYNVAVGR	3	1	1	Q9JJV2		1434.7	0	1.767e-08	High	93.27	5.86367e-09	High	89.67	1.39724e-08	High	75.65	3.17195e-07	0
LNIISNLDCVNEVIGIR	4	2	1	Q76MZ3	C9(Carbamidomethyl)	1942.05	0	1.454e-11	High	93.22	3.00152e-09	High	92.47	3.19925e-09	High	66.72	1.19176e-06	0
VLATAFDTTLGGR	4	1	1	Q61316		1321.72	0	6.016e-08	High	93.18	4.37564e-09	High	74.3	3.58531e-07	High	93.38	4.1787e-09	0
ALDVGSGSGILTACFAR	4	1	1	P23506	C14(Carbamidomethyl)	1694.86	0	7.748e-14	High	93.1	6.34264e-09	High	98.87	1.6539e-09	High	106.81	2.70984e-10	0
VGIGAFPTEQDNEIGELLQTR	6	1	1	P46664		2287.17	0	2.281e-16	High	93.08	4.37915e-09	High	123.17	4.16885e-12	High	84.41	3.07907e-08	0
LPIVNENDELVAIIAR	4	1	1	P24547		1779.01	0	9.601e-13	High	93.08	1.59913e-09	High	93.77	1.23829e-09				0
LTLSALLDGK	12	2	2	Q60932;Q60931		1030.62	0	1.706e-06	High	93.08	3.41967e-09	High	93.16	2.72928e-09	High	93.18	2.74078e-09	0
VLVGANFEEVAFDEK	6	1	1	P09103		1666.83	0	1.235e-10	High	93.08	6.1997e-09	High	72.43	7.3435e-07	High	108.5	1.85042e-10	0
TSDLIVLGLPWK	3	1	1	Q921F2		1341.78	0	4.432e-08	High	93.07	2.51519e-09	High	67.46	9.15314e-07	High	79.34	5.99525e-08	0
IEGDETSTEAATR	3	1	1	Q923G2		1379.63	0	1.001e-09	High	93.03	3.95701e-09	High	115.28	2.54975e-11	High	93.27	3.88556e-09	0
VIGGDDLSTLTGK	3	1	1	P00493		1275.68	0	1.624e-09	High	93.03	6.12217e-09	High	92.9	6.3082e-09	High	99.71	1.31494e-09	0
VWDAVSGDELMTLAHK	2	1	1	Q9Z1Z2		1771.87	0	1.374e-10	High	93.03	5.72398e-09	High	49.85	0.000115936				0
LFVGNLPADITEDEFK	3	1	1	Q8VIJ6		1807.92	0	3.092e-10	High	93.01	5.40037e-09	High	91.87	7.15143e-09	High	85.65	2.99497e-08	0
QVTQLAIDTEER	3	1	1	Q6NZJ6		1402.72	0	8.489e-08	High	92.94	7.77484e-09	High	93.14	7.30359e-09	High	73.63	6.30758e-07	0
GLDVPQVSLIINYDLPNNR	4	1	1	Q91VC3		2140.14	0	2.909e-14	High	92.92	3.21618e-09	High	114.65	2.10802e-11				0
IVLEDGTLHVTEGSGR	3	1	1	O08553		1682.88	0	1.18e-09	High	92.91	5.19357e-09	High	86.88	1.96912e-08	High	74.83	3.5516e-07	0
AVCMLSNTTAIAEAWAR	6	6	2	P68369;P68368	C3(Carbamidomethyl); M4(Oxidation)	1880.9	0	9.224e-11	High	92.85	5.86244e-09	High	101.11	8.36419e-10	High	73.54	4.93486e-07	0
HTGPGILSMANAGPNTNGSQFFICTAK	2	1	1	P17742	M9(Oxidation); C24(Carbamidomethyl)	2807.33	0	2.114e-13	High	92.84	3.66597e-09	High	73.2	3.37434e-07				0
MSATFIGNSTAIQELFK	11	3	3	Q7TMM9;Q9CWF2;P68372	M1(Oxidation)	1873.94	0	2.683e-05	High	92.82	5.98144e-09	High	108.98	1.43548e-10	High	98.53	1.52907e-09	0
LIHFSGVALGEACTIVLR	2	1	1	P80314	C13(Carbamidomethyl)	1956.08	0	2.163e-10	High	92.81	2.38238e-09	High	79.93	4.62393e-08				0
TLTLVDTGIGMTK	18	2	2	P11499;P07901		1349.74	0	6.336e-08	High	92.81	4.37206e-09	High	79.33	7.52592e-08	High	79.06	1.03678e-07	0
VFPGSTTEDYNLIVIER	3	1	1	Q62318		1953.01	0	3.116e-09	High	92.8	5.35304e-09				High	53.4	4.52517e-05	0
VLGTEDLYDYIDK	3	1	1	Q60737		1543.76	0	1.076e-07	High	92.78	6.27404e-09	High	74.19	4.28699e-07	High	75.74	2.8402e-07	0
QYPISLVLAPTR	3	3	1	Q62167		1357.79	0	2.554e-06	High	92.78	1.92439e-09	High	73.66	1.74363e-07	High	78.79	5.35125e-08	0
ATSLLTQSGLASSAPAK	2	1	1	Q8BVY0		1602.88	0	2.192e-09	High	92.75	4.56561e-09	High	74.44	3.18378e-07				0
YAICSALAASALPALVMSK	6	1	1	Q9D8E6	C4(Carbamidomethyl)	1937.03	0	9.998e-12	High	92.74	3.27247e-09	High	108	9.74709e-11	High	77.89	9.75329e-08	0
MLLCEAVAAVMAK	2	1	1	Q9D0I9	C4(Carbamidomethyl)	1406.73	0	7.269e-08	High	92.72	7.56409e-09				High	79.55	1.56394e-07	0
PGGLLLGDEAPNFEANTTIGR	6	1	1	O08709		2142.09	0	1.052e-12	High	92.71	5.14365e-09	High	86.44	2.17907e-08	High	92.25	5.62901e-09	0
IDMNLTDLLGELQR	4	2	2	Q9D662;Q01405		1630.85	0	1.758e-11	High	92.68	6.3932e-09	High	97.42	2.04681e-09				0
FSGWYDADLSPAGHEEAK	6	1	1	Q9DBJ1		1979.88	0	8.878e-12	High	92.68	2.67058e-09	High	61.41	3.57771e-06	High	74.09	1.94971e-07	0
AEVLSFILEDVR	3	1	1	Q80X82		1390.76	0	1.491e-07	High	92.63	5.21199e-09	High	56.92	2.04252e-05				0
DATNVGDEGGFAPNILENK	7	1	1	P17182		1960.93	0	4.221e-12	High	92.6	5.24812e-09	High	92.65	5.2152e-09	High	97.55	1.6964e-09	0
FSFPLSLFQGSGDGVEIR	2	1	1	Q8CHW4		1956	0	2.081e-07	High	92.6	6.0999e-09	High	46.9	0.000215403				0
VFSATLGLVDIVK	4	1	1	P11103		1361.81	0	1.07e-09	High	92.53	1.08902e-09	High	92.52	9.79576e-10	High	55.74	4.667e-06	0
VIHDNFGIVEGLMTTVHAITATQK	14	1	1	P16858		2595.36	0	2.188e-14	High	92.48	3.05066e-09	High	81.15	4.22049e-08	High	69.6	6.30475e-07	0
MVNPTVFFDITADDEPLGR	4	1	1	P17742	N-Term(Acetyl)	2179.05	0	1.344e-07	High	92.47	4.52991e-09	High	72.76	4.29027e-07				0
VSETVAFTDVNSILR	5	1	1	Q8CGC7		1650.88	0	1.263e-09	High	92.46	4.739e-09	High	74.86	2.69435e-07	High	59.47	1.02247e-05	0
VIQGLYSGVTTVELDTLAAETAATLTTK	4	1	1	P07742		2866.54	0	9.957e-12	High	92.43	1.65729e-09	High	86.11	6.24511e-09				0
IGDFIDVSEGPLIPR	3	1	1	Q9JKF7		1627.87	0	6.978e-09	High	92.43	4.40039e-09	High	75.23	2.26437e-07	High	62.98	3.95248e-06	0
ILSISADIETIGEILKK	8	1	1	P61979		1843.08	0	1.973e-09	High	92.42	5.71439e-10	High	58.67	1.3551e-06	High	41.43	7.17745e-05	1
DNIISDYDQIIDYVER	4	1	1	Q8VE33		1970.94	0	2.994e-12	High	92.41	6.11434e-09	High	105.91	2.69271e-10				0
SVLDAAQIVGLNCLR	6	1	1	Q61699	C13(Carbamidomethyl)	1628.88	0	1.389e-11	High	92.38	5.37629e-09	High	92.5	5.28601e-09	High	92.35	5.18072e-09	0
NMITGTSQADCAVLIVAAGVGEFEAGISK	10	2	2	P10126;P62631	C11(Carbamidomethyl)	2909.45	0	1.354e-13	High	92.33	4.06429e-09	High	82.1	4.10036e-08				0
TMLELLNQLDGFEATK	4	1	1	P62196		1822.93	0	9.785e-14	High	92.3	6.50672e-09	High	91.74	7.60319e-09				0
VEESSWLIEDGK	3	1	1	O35685		1391.67	0	2.005e-07	High	92.3	7.91995e-09				High	87.63	2.37303e-08	0
LAQSNGWGVMVSHR	5	2	2	P17182;P21550		1541.77	0	1.409e-09	High	92.14	8.09498e-09	High	93.43	5.90124e-09	High	40.89	0.0010469	0
MISSYVGENAEFER	3	1	1	Q9D0K2		1631.74	0	2.304e-11	High	92.13	3.76595e-09	High	92.38	3.55529e-09	High	71.24	4.35941e-07	0
FADDTYTESYISTIGVDFK	6	2	2	P62821;Q9D1G1		2172.01	0	2.397e-12	High	92.12	4.35771e-09	High	109.07	8.8574e-11	High	121.43	5.07212e-12	0
LNPTWNQPNQDTEAGFR	6	1	1	Q9JK81		1987.93	0	1.488e-11	High	92.12	5.37042e-09	High	77.39	1.56855e-07	High	89.85	9.05749e-09	0
YHTSQSGDEMTSLSEYVSR	6	1	1	P11499		2176.95	0	2.281e-16	High	92.11	2.73754e-09	High	101.78	2.68816e-10	High	92.33	2.57308e-09	0
QLTVQMMQNPQILAALQER	3	1	1	P28656		2212.17	0	9.134e-11	High	92.07	4.06669e-09	High	44.7	0.000223637				0
DYNDDYYEESYLTTK	1	1	1	O08579		1918.79	0	1.758e-08	High	91.94	1.18351e-09							0
SLDLFNCEITNLEDYR	5	1	1	P97822	C7(Carbamidomethyl)	2001.93	0	4.603e-10	High	91.93	5.54646e-09	High	103.59	3.50018e-10	High	109.49	9.72783e-11	0
ASNLENSTYDLYTIPK	2	1	1	Q8CIE6		1828.9	0	1.196e-11	High	91.88	7.94577e-09	High	91.96	7.80075e-09				0
SEGALELADVSAELPGLK	6	1	1	Q1HFZ0		1798.95	0	2.65e-12	High	91.87	6.5013e-09	High	91.55	6.71848e-09	High	75.1	3.13665e-07	0
LAGFLDLTEQEFR	5	1	1	Q8QZY1		1538.79	0	8.976e-11	High	91.8	7.59797e-09	High	112.53	6.47825e-11	High	91.56	7.506e-09	0
GDTDQASNILASFGLSAR	5	1	1	Q8K310		1822.89	0	1.31e-12	High	91.8	8.2917e-09	High	99.56	1.33348e-09	High	72.01	7.9003e-07	0
TKSENGLEFTSSGSANTETTK	3	1	1	Q60932		2189.03	0	2.649e-09	High	91.79	4.99973e-09	High	68.43	1.10533e-06	High	57.47	1.39667e-05	1
APQETYADIGGLDNQIQEIK	6	1	1	P62192		2203.1	0	2.281e-16	High	91.77	6.41989e-09	High	97.66	1.65397e-09	High	96.25	2.34766e-09	0
MSSFGDFVALSDICDVPTAK	2	1	1	Q9CWJ9	C14(Carbamidomethyl)	2160.01	0	5.01e-12	High	91.71	6.0033e-09	High	99.91	9.03531e-10				0
AASTDIAGLEESFRK	3	1	1	Q9CRB6	N-Term(Acetyl)	1636.82	0	7.863e-10	High	91.61	9.31824e-09	High	74.11	5.35648e-07	High	61.05	1.04436e-05	1
FGAVFLWDTGSSVGEITGHNK	3	1	1	O88342		2222.1	0	7.714e-13	High	91.59	7.69703e-09	High	38.81	0.00135468	High	69.13	1.3562e-06	0
DLLVTGAYEITDQSGGAGGLR	4	1	1	Q9D1D4		2093.06	0	1.032e-11	High	91.59	6.79557e-09				High	100.07	9.69251e-10	0
SEQDQAENEGEDSAVLMER	2	1	1	Q8R1B4		2136.9	0	9.851e-12	High	91.57	1.63707e-09							0
ALMLQGVDLLADAVAVTMGPK	8	1	1	P63038		2113.16	0	5.094e-16	High	91.49	2.62544e-09	High	105.36	1.04786e-10	High	52.17	2.48762e-05	0
SQNVMAAASIANIVK	2	1	1	P11983	M5(Oxidation)	1532.82	0	1.097e-09	High	91.49	8.86972e-09	High	92.22	7.28746e-09				0
ISAEGVDIVLDCLCGDNTGK	6	1	1	Q80TB8	C12(Carbamidomethyl); C14(Carbamidomethyl)	2136	0	1.326e-12	High	91.45	6.37368e-09	High	88.09	1.28072e-08	High	68.39	1.19524e-06	0
EELSPASSGNAVYDFFIGR	4	1	1	Q3U9G9		2058.99	0	4.592e-10	High	91.43	6.36712e-09	High	62.91	4.6563e-06	High	95.52	2.45475e-09	0
ATVVVEATEPEPSGSIGNPAASTSPSLSHR	3	1	1	P14873	N-Term(Acetyl)	2990.49	0	7.1535e-18	High	91.41	4.51731e-09	High	80.18	5.99625e-08	High	85.08	1.92483e-08	0
VDLVDENFTELR	2	1	1	P61087		1449.73	0	2.626e-07	High	91.39	1.08916e-08	High	86.31	3.36793e-08				0
YEAAGTLVTLSSAPTAIK	3	1	1	Q9JIF7		1792.97	0	7.439e-09	High	91.35	4.87328e-09	High	74.59	2.29374e-07	High	75.35	1.82339e-07	0
EISEGDEVEVYSR	2	1	1	Q61584		1511.69	0	7.544e-07	High	91.29	5.31259e-09	High	67.27	9.74997e-07				0
SLLINAVEASCIR	4	2	2	Q922Q4;Q922W5	C11(Carbamidomethyl)	1445.78	0	5.145e-08	High	91.27	7.91236e-09	High	77.6	1.67698e-07	High	77.37	2.01555e-07	0
LLLENYEEYAAR	1	1	1	Q921J4		1483.75	0	4.584e-07	High	91.26	9.80102e-09							0
TFFSFPAVVAPFK	7	1	1	Q9CZD3		1457.79	0	6.899e-09	High	91.17	9.08965e-09	High	91.03	9.38744e-09	High	91.43	8.56144e-09	0
LQSIGTENTEENR	3	1	1	P05064		1490.71	0	5.541e-08	High	91.12	9.61987e-09	High	90.5	1.00711e-08	High	72.64	6.47958e-07	0
ANNTEYGLASGVFTR	2	1	1	Q8K009		1599.78	0	4.015e-08	High	91.1	8.84922e-09	High	87.3	2.07623e-08				0
ATTLSNAVSSLASTGLSLTK	4	1	1	Q7M6Y3		1922.05	0	3.539e-13	High	90.99	3.46329e-09	High	94.7	1.47397e-09				0
LVSIGAEEIVDGNAK	3	1	1	P57780		1514.81	0	1.785e-11	High	90.97	8.95814e-09	High	90.71	8.87394e-09	High	77.29	1.98769e-07	0
EIIAVSCGPSQCQETIR	4	1	1	Q9DCW4	C7(Carbamidomethyl); C12(Carbamidomethyl)	1947.93	0	2.912e-10	High	90.96	8.49779e-09	High	84.08	4.31879e-08				0
SGGMSNELNNIISR	3	1	1	Q91V92		1491.73	0	4.86e-08	High	90.94	1.04699e-08	High	72.76	7.28287e-07	High	79.83	1.3571e-07	0
SDDSVIQLLNPNR	3	1	1	Q8R5M8		1470.76	0	1.432e-08	High	90.9	9.14434e-09	High	63.55	4.7248e-06	High	77.39	1.95157e-07	0
ERPAPAVSSTCATAEDSSVLYSR	3	1	1	Q8CGC7	C11(Carbamidomethyl)	2454.16	0	2.281e-16	High	90.89	5.58072e-09	High	122.01	4.31212e-12	High	96.66	1.47805e-09	0
ATQTLQTLGEAQSK	3	1	1	Q7TPV4		1475.77	0	2.557e-08	High	90.87	1.20724e-08	High	72.16	9.12203e-07	High	90.96	1.09028e-08	0
GAQAAIVVYDITNTDTFAR	4	1	1	P35278		2026.04	0	4.529e-16	High	90.84	7.62328e-09	High	102.79	4.89196e-10	High	74.47	3.30477e-07	0
CFIEEIPDETMVIGNYR	4	2	2	Q99KF1;Q8R1V4	C1(Carbamidomethyl)	2085.97	0	3.109e-10	High	90.82	4.88486e-09	High	78.89	8.07012e-08	High	55.65	1.66085e-05	0
YSSVYGASVSDEDLK	3	1	1	Q9CRB9		1619.75	0	3.012e-09	High	90.82	7.1617e-09	High	76.56	1.932e-07	High	63.91	3.53606e-06	0
ENPGFDFSGAEISGNYTK	2	1	1	Q9CQ48		1932.87	0	1.456e-14	High	90.8	3.99247e-09	High	99.16	5.82427e-10				0
ELVSCSNCTDYQAR	3	1	1	P26638	C5(Carbamidomethyl); C8(Carbamidomethyl)	1702.72	0	2.945e-10	High	90.8	1.7467e-09	High	95.46	6.25781e-10	High	95.56	5.42044e-10	0
SEIIPMFSNLASDEQDSVR	3	1	1	Q76MZ3		2138.01	0	4.629e-12	High	90.8	6.65411e-09				High	66.67	1.8191e-06	0
IVSWLEYESSFSGEEMQK	2	1	1	P30416		2148.98	0	7.161e-11	High	90.78	5.38964e-09							0
SHQTGIQASEDVK	3	1	1	Q91YR1	N-Term(Acetyl)	1441.69	0	4.663e-12	High	90.76	9.31801e-09	High	103.22	5.40749e-10	High	82.78	5.66772e-08	0
MAGNEYVGFSNATFQSER	1	1	1	D3Z7P3		2007.89	0	2.609e-09	High	90.74	3.92151e-09							0
TLGLTVSLIQDAGR	1	1	1	Q8R2Y8		1443.82	0	2.044e-08	High	90.72	4.91392e-09							0
IAQLEEQLDNETK	3	1	1	Q8VDD5		1530.77	0	1.839e-08	High	90.66	1.14249e-08	High	85.16	3.74891e-08	High	90.88	1.02889e-08	0
CDENILWLDYK	5	1	1	P52480	C1(Carbamidomethyl)	1468.68	0	1.542e-08	High	90.62	7.36918e-09	High	90.55	7.18055e-09	High	90.37	7.43849e-09	0
FWQDLMNIAGTTLSSK	7	1	1	P80314		1811.91	0	5.886e-12	High	90.61	9.21098e-09	High	100.62	9.36319e-10	High	92.96	5.58936e-09	0
INEVQTDVSVDTK	3	1	1	Q91YR1		1447.73	0	6.163e-09	High	90.58	1.21185e-08	High	42.37	0.000785126	High	78.57	1.91118e-07	0
IMEGPAFNFLDAPAVR	2	1	1	Q9D051		1747.89	0	7.764e-10	High	90.54	1.06853e-08				High	82.58	6.73534e-08	0
VTNGAFTGEISPGMIK	2	1	1	P17751		1621.83	0	2.847e-09	High	90.47	1.13525e-08	High	85.58	3.56935e-08				0
IEDGNNFGVAVQEK	2	1	1	P97371		1519.74	0	1.528e-08	High	90.47	1.17114e-08				High	85.4	4.05206e-08	0
EYQLNDSAAYYLNDLER	1	1	1	P08752		2076.97	0	1.001e-09	High	90.39	6.76444e-09							0
EVSFQATGDSEWR	7	1	1	O35658		1511.68	0	1.323e-09	High	90.38	5.13083e-09	High	90.45	4.68817e-09	High	111.59	3.64049e-11	0
ELDPTNMTYITNQAAVHFEK	3	1	1	Q60864		2322.11	0	4.576e-14	High	90.31	9.03175e-09	High	90.37	8.58641e-09	High	81.63	6.73327e-08	0
QLLQANPILEAFGNAK	5	3	1	Q8VDD5		1726.96	0	6.092e-11	High	90.28	4.73469e-09	High	81.79	3.54286e-08	High	107.39	9.11948e-11	0
TVGLGDAISAEGLFYSEARPD	2	1	1	Q8VDL4		2168.06	0	6.041e-11	High	90.25	1.00542e-08							0
YFLVGAGAIGCELLK	6	2	1	Q02053	C11(Carbamidomethyl)	1610.87	0	1.853e-09	High	90.21	7.57473e-09	High	84.41	2.77116e-08	High	64.21	3.03452e-06	0
AGDLGVDLTSK	1	1	1	Q9DCW4		1075.56	0	1.011e-06	High	90.2	1.71899e-08							0
GIGTDEATIIDIVTHR	3	1	1	P14824		1710.91	0	1.356e-09	High	90.18	8.92243e-09	High	72.87	4.82849e-07	High	69.06	1.14853e-06	0
VVLLGEGCVGK	2	1	1	P35282	C8(Carbamidomethyl)	1130.63	0	1.872e-06	High	90.12	1.36671e-08	High	72.45	7.99238e-07				0
IAPAFSSMSNK	1	1	1	Q8CDN6		1152.58	0	3.87e-06	High	90.12	1.32294e-08							0
TAEDGPDLEMLSGQER	1	1	1	O35465		1747.79	0	3.771e-10	High	90.12	5.30147e-09							0
YHVPVVVVPEGSTSDTQEQAILR	3	1	1	Q9DBG6		2524.31	0	7.764e-15	High	90.01	6.18574e-09	High	84.69	1.98681e-08	High	102.31	3.64243e-10	0
TQQAAQANITLQEQIEAIHK	3	1	1	Q8K4Z5		2235.18	0	1.123e-09	High	89.99	6.96602e-09	High	85.39	2.05238e-08	High	35.65	0.0018106	0
LAEDVVTFQTLPTQR	4	1	1	Q924C1		1717.92	0	8.595e-08	High	89.99	9.42167e-09	High	77.4	1.71052e-07	High	61.18	7.84941e-06	0
GIVDQSQQAYQEAFEISK	6	1	1	P63101		2040.99	0	3.378e-15	High	89.97	9.96862e-09	High	103.14	4.97421e-10	High	106.66	2.15774e-10	0
TVAGGAWTYNTTSAVTVK	6	1	1	P61514		1826.94	0	2.734e-12	High	89.95	1.07733e-08	High	102.24	6.0002e-10	High	103.65	4.27204e-10	0
WDVDDWDNENSSAR	2	1	1	Q62261		1708.69	0	6.386e-09	High	89.91	1.02094e-09	High	76.97	2.00433e-08				0
ADGSTQVIDTK	2	1	1	O08749		1134.57	0	9.945e-07	High	89.91	1.79175e-08				High	90.03	1.41519e-08	0
FYGPAGPYGIFAGR	3	1	1	Q80UU9		1472.73	0	3.577e-09	High	89.86	1.22899e-08	High	61.43	9.38881e-06	High	63.9	4.80709e-06	0
GLNSGSEASATSSVK	1	1	1	Q8K298		1394.68	0	3.683e-07	High	89.86	1.22382e-08							0
LEESNSIGQDQTLTER	1	1	1	O70551		1819.87	0	1.575e-08	High	89.85	1.15936e-08							0
ITLESFLAWK	3	1	1	Q3TIV5		1207.67	0	7.076e-06	High	89.84	8.09272e-09	High	54.22	2.95185e-05	High	43.76	0.00033027	0
TDSSQEAEAQANCR	2	1	1	Q924C1	C13(Carbamidomethyl)	1566.65	0	2.782e-09	High	89.83	1.50788e-09	High	124.91	4.68132e-13				0
TVPPAVTGVTFLSGGQSEEEASINLNAINK	26	1	1	P05064		3043.57	0	1.579e-14	High	89.83	5.2516e-09	High	91.6	3.45915e-09	High	72.65	2.8249e-07	0
IWCFGPDGTGPNILTDITK	9	1	1	P58252	C3(Carbamidomethyl)	2105.04	0	1.59e-10	High	89.83	1.19071e-08	High	85.23	3.28408e-08	High	56.54	2.50656e-05	0
FLENALAVTTK	2	1	1	Q5SW19		1206.68	0	1.387e-06	High	89.82	8.13008e-09	High	77.97	1.30862e-07				0
MFVLDEADEMLSR	3	2	1	P60843		1555.72	0	4.628e-09	High	89.81	8.35776e-09	High	84.64	2.81718e-08	High	89.72	8.42611e-09	0
IINEPTAAAIAYGLDKK	6	2	2	P17156;P63017		1788	0	4.433e-10	High	89.81	3.60428e-09	High	77.76	6.36478e-08	High	48.48	5.39242e-05	1
ADMGGAATICSAIVSAAK	1	1	1	Q9CPY7	C10(Carbamidomethyl)	1693.83	0	5.803e-10	High	89.8	1.41886e-08							0
FAGGDYTTTIEAFISASGR	8	1	1	Q8CGC7		1963.94	0	2.281e-16	High	89.78	1.14664e-08	High	111.83	7.05356e-11	High	40.45	0.000982713	0
TIAIIAEGIPEALTR	7	1	1	Q91V92		1567.91	0	7.759e-10	High	89.78	3.89226e-09	High	96	8.9172e-10	High	96.23	8.69547e-10	0
WTTEEQLLAVQAIR	1	1	1	Q8CFE3		1657.9	0	3.193e-08	High	89.76	1.02511e-08							0
VESTSVGSISPGGAK	3	1	1	Q9WV92		1375.71	0	1.494e-11	High	89.75	1.73718e-08	High	96.01	3.98471e-09	High	58.44	2.27718e-05	0
ENLATVEGNFASIDAR	3	1	1	Q99KJ8		1706.84	0	4.096e-10	High	89.75	1.25522e-08	High	68.99	1.53312e-06	High	89.85	1.31463e-08	0
KVEYTLGEESEAPGQR	5	1	1	Q6NZJ6		1792.88	0	2.125e-14	High	89.68	1.36173e-08	High	93.77	5.30995e-09	High	41.11	0.000983566	1
DALSDLALHFLNK	7	1	1	P80315		1456.78	0	2.609e-09	High	89.66	1.22743e-08	High	69.97	1.07742e-06	High	62.73	5.70668e-06	0
GQWLTLEAPLDTINVHLR	3	1	1	P70699		2076.13	0	6.463e-11	High	89.63	4.90019e-09	High	73.21	2.33989e-07				0
HNIQFSSFDIFSDEEVR	5	1	1	Q9CQM9		2069.96	0	3.715e-10	High	89.55	7.09872e-09	High	89.59	6.92374e-09	High	70.75	5.46907e-07	0
WQLTVATEQPELEGPPDGYR	1	1	1	Q9JIK5		2286.12	0	1.154e-08	High	89.55	1.10363e-08							0
VISGVLQLGNIAFK	6	1	1	Q8VDD5		1458.87	0	1.873e-09	High	89.53	1.8943e-09	High	64.52	6.00411e-07	High	88.73	2.27745e-09	0
VTLTLPVLNAAQSIIFVATGEGK	6	1	1	Q9CQ60		2342.34	0	1.915e-09	High	89.52	1.17271e-09	High	66.31	2.3333e-07				0
LLDAVDTYIPVPTR	3	1	1	Q8BFR5		1572.87	0	6.682e-09	High	89.39	8.631e-09	High	69.29	8.6554e-07	High	64.98	2.8433e-06	0
KDYNEAYNYYTK	1	1	1	Q9QYI3		1571.71	0	3.091e-08	High	89.37	7.68815e-09							1
LLGQFTLIGIPPAPR	22	1	1	P38647		1592.96	0	6.972e-08	High	89.36	1.27466e-09	High	89.15	1.21331e-09	High	80.07	9.8168e-09	0
SPAPSNPTLSPSTPAK	3	1	1	Q7TPV4		1551.81	0	2.186e-09	High	89.35	1.19629e-08	High	77.18	2.1344e-07	High	88.95	1.41996e-08	0
LLQVVDDPQALAIFLR	3	1	1	Q810D6		1811.05	0	1.367e-10	High	89.33	2.04192e-09	High	85.91	4.48785e-09				0
SGETEDTFIADLVVGLCTGQIK	18	3	3	P17182;P17183;P21550	C17(Carbamidomethyl)	2353.16	0	3.96e-14	High	89.32	9.76532e-09	High	96.71	1.75976e-09	High	32.18	0.00490326	0
VSHVSTGGGASLELLEGK	6	2	1	P09411		1740.92	0	2.414e-16	High	89.3	1.18077e-08	High	111.01	7.48914e-11	High	100.05	9.93496e-10	0
LWGDSGIQECFNR	2	1	1	P18872	C10(Carbamidomethyl)	1581.72	0	1.159e-09	High	89.26	7.58892e-09	High	71.21	5.07078e-07				0
TAFDEAIAELDTLSEESYK	10	1	1	P63101		2132	0	2.325e-11	High	89.25	1.16473e-08	High	78.16	1.48938e-07	High	80.96	7.73619e-08	0
YEDSNNLGTSHLLR	6	1	1	Q9DB77		1618.79	0	1.742e-12	High	89.24	1.45927e-08	High	86.74	2.59499e-08	High	109.86	1.20833e-10	0
NQVAMNPTNTVFDAK	2	1	1	P63017		1649.8	0	7.591e-09	High	89.24	1.5367e-08				High	74.7	4.32026e-07	0
SVNESLNNLFITEEDYQALR	5	1	1	Q68FD5		2355.15	0	7.666e-16	High	89.23	9.8504e-09	High	114.49	2.86283e-11	High	94.57	2.84549e-09	0
WTNQLNSLNQAVVSK	3	1	1	P61202		1701.89	0	1.103e-11	High	89.22	1.14887e-08	High	143.14	5.07126e-14	High	101.94	6.36536e-10	0
KLEAAATALATK	6	1	1	Q9D8E6		1187.7	0	2.319e-10	High	89.21	4.91795e-09	High	93.95	1.65114e-09	High	84.8	1.35764e-08	1
VIISAPSADAPMFVMGVNHEK	3	1	1	P16858		2213.12	0	6.358e-13	High	89.12	1.15726e-08	High	85.86	2.46447e-08	High	93.63	4.1617e-09	0
ALQEGEGDLSISADR	3	1	1	Q9ER72		1560.76	0	6.235e-10	High	89.07	1.56088e-08	High	89.13	1.47227e-08	High	89.3	1.26301e-08	0
LDFSMAEALNQEFLATR	3	1	1	P15331		1955.96	0	4.339e-09	High	88.95	1.26077e-08	High	45.83	0.000262522				0
FNADEFEDMVAEKR	2	1	1	Q6ZWV3		1700.76	0	2.54e-08	High	88.94	8.16921e-09	High	43.52	0.000280118				1
LFGDVVQELLPEYK	4	1	1	Q61881		1649.88	0	2.355e-08	High	88.87	1.18043e-08	High	79.58	9.96893e-08	High	25.29	0.02677	0
YNLGAPVAGTCYQAEWDDYVPK	5	1	1	P70296	C11(Carbamidomethyl)	2517.15	0	5.073e-12	High	88.86	7.60599e-09	High	85.71	1.51722e-08	High	54.17	2.20124e-05	0
APDAWDYSQGFVNEEMIR	6	1	1	Q9DCN2		2127.95	0	6.727e-11	High	88.77	5.97328e-09	High	55.29	1.31632e-05	High	61.03	3.54987e-06	0
CEFQDAYVLLSEK	6	1	1	P63038	C1(Carbamidomethyl)	1601.76	0	2.062e-10	High	88.76	1.13754e-08	High	96.25	2.12238e-09	High	79.02	1.10276e-07	0
TEPTAQQNLALQLAEK	2	1	1	Q8R1B4		1754.94	0	5.008e-09	High	88.74	1.0225e-08				High	56.27	1.84117e-05	0
VQASLAANTFTITGHAETK	4	1	1	Q64152		1960.02	0	2.989e-15	High	88.71	1.26511e-08	High	129.44	1.01818e-12	High	62.53	5.19377e-06	0
VPSTEAEALASSLMGLFEK	6	1	1	Q61598		1980.01	0	1.675e-15	High	88.71	1.41315e-08	High	118.13	1.61506e-11				0
AGYTDQVVIGMDVAASEFYR	15	1	1	P17182		2192.04	0	7.478e-16	High	88.7	1.22081e-08	High	97.44	1.63173e-09	High	36.87	0.00184002	0
AFTNPEDACSFITSANFPALVVK	2	1	1	Q64737	C9(Carbamidomethyl)	2499.23	0	8.936e-11	High	88.69	1.0411e-08	High	55.56	2.12648e-05				0
MASTFIGNSTAIQELFK	11	1	1	Q922F4	M1(Oxidation)	1873.94	0	1.107e-12	High	88.68	1.55169e-08	High	108.98	1.43548e-10	High	119.17	1.28323e-11	0
ETVSEESNVLCLSK	3	1	1	P58252	C11(Carbamidomethyl)	1594.77	0	3.425e-09	High	88.67	1.5281e-08	High	57.6	1.95503e-05	High	77.64	1.76492e-07	0
AVAQGNLSSADVQAAK	3	1	1	Q9DB77		1529.79	0	8.19e-10	High	88.62	1.55954e-08	High	86.6	2.40654e-08	High	95.45	3.43548e-09	0
LESENNEYER	3	1	1	Q91YR7		1282.56	0	5.891e-07	High	88.6	7.03996e-09	High	45.35	0.000150247	High	61.04	4.13199e-06	0
IGGVQQDTILAEGLHFR	4	1	1	O35129		1853.99	0	3.45e-14	High	88.57	1.08416e-08	High	111.98	4.94418e-11	High	93.03	3.7828e-09	0
QVLLSAAEAAEVILR	15	1	1	P80314		1582.92	0	2.693e-08	High	88.56	4.66708e-09	High	71.1	2.71686e-07	High	53.69	1.34682e-05	0
ILLANFLAQTEALMK	8	1	1	P06745		1675.95	0	9.461e-11	High	88.53	3.99802e-09	High	97.06	6.39563e-10	High	89.35	3.42627e-09	0
AIGNIVTGTDEQTQK	3	1	1	P52293		1574.81	0	4.502e-09	High	88.53	2.15332e-08	High	83.58	6.09558e-08	High	88.84	1.92007e-08	0
SAPDFTATAVVDGAFK	13	1	1	Q61171		1596.8	0	1.605e-10	High	88.51	1.74047e-08	High	88.36	1.80164e-08	High	93.81	5.0949e-09	0
LSTNQQNILK	3	1	1	Q9CR67		1158.65	0	2.797e-06	High	88.5	1.62442e-08	High	62.51	6.45205e-06	High	67.81	1.90414e-06	0
VLDNYLTSPLPEEVDETSAEDEGISQR	4	1	1	Q9Z1Q5		3006.42	0	6.298e-16	High	88.49	8.2116e-09	High	88.57	8.33972e-09	High	60.63	5.10331e-06	0
SVSSNVASVSPIPAGSK	2	1	1	Q8R1Q8		1586.85	0	2.327e-08	High	88.48	1.5113e-08	High	67.88	1.74335e-06				0
ICDQWDNLGALTQK	4	1	1	Q7TPR4	C2(Carbamidomethyl)	1661.8	0	2.74e-10	High	88.37	1.47729e-08	High	60.92	9.3046e-06	High	91.85	7.511e-09	0
VQGGALEESQLVAGVAFK	6	1	1	P80313		1802.97	0	2.281e-16	High	88.34	1.26037e-08	High	102.52	4.33812e-10	High	86.73	1.82599e-08	0
FLSQPFQVAEVFTGHMGK	6	1	1	P56480		2023.02	0	1.136e-12	High	88.34	1.50951e-08	High	88.65	1.41234e-08	High	77.49	1.84476e-07	0
LISLTDENALAGNEELTVK	6	1	1	P08113		2030.07	0	2.895e-14	High	88.29	1.25273e-08	High	110.43	7.51758e-11	High	99.53	8.80293e-10	0
FSNEEIAMATVTALR	7	1	1	P05064		1652.84	0	5.52e-14	High	88.27	1.80957e-08	High	88.29	1.80126e-08	High	88.32	1.78886e-08	0
AVTEQGAELSNEER	4	1	1	P68254		1532.73	0	9.795e-10	High	88.27	1.45957e-08	High	88	1.46603e-08	High	88.12	1.51087e-08	0
FGVDLDASTWR	3	1	1	Q64737		1266.61	0	3.994e-07	High	88.22	1.8004e-08	High	69.49	1.31579e-06	High	69.73	1.37807e-06	0
TLGVDLVALATR	2	1	1	B2RQC6		1228.73	0	3.384e-07	High	88.18	6.84246e-09	High	80.78	3.76021e-08				0
FIFDCVSQEYGINPER	5	1	1	Q8CHP8	C5(Carbamidomethyl)	1973.91	0	1.638e-10	High	88.17	1.19638e-08	High	87.89	1.29231e-08	High	105.28	2.23845e-10	0
CLVLTGFGGYDK	3	1	1	Q62465	C1(Carbamidomethyl)	1329.65	0	8.723e-07	High	88.15	1.85262e-08	High	81.27	9.03203e-08	High	75.74	3.2269e-07	0
MIHTPDADLDVTNILQADEPTTLATNTLDLNSVLGK	2	1	1	Q8R010		3849.97	0	2.281e-16	High	88.14	4.29693e-09	High	117.07	5.2029e-12				0
FGGSGSQVDSAR	3	1	1	Q8VDM4		1167.54	0	3.926e-07	High	88.14	1.48091e-08	High	81.66	6.58457e-08	High	88.14	1.41185e-08	0
EIVSFGSGYGGNSLLGK	3	1	1	Q8BH04		1684.86	0	7.202e-11	High	88.13	1.72273e-08	High	93.58	4.9554e-09	High	88	1.82263e-08	0
YLIANATNPESK	3	1	1	P68254		1320.68	0	1.513e-06	High	88.13	2.23802e-08	High	81.77	9.67972e-08	High	46.86	0.000299822	0
KTFSHELSDFGLESTTGEVPVVAIR	6	1	1	P27773		2719.4	0	1.424e-12	High	88.13	8.84439e-09	High	51.05	4.8292e-05	High	76.52	1.28135e-07	1
VLNNMEIGTSLYDEEGAK	4	1	1	P09411		1982.95	0	1.616e-14	High	88.1	1.49461e-08	High	90.93	7.78982e-09	High	76.93	1.80464e-07	0
SGAYSAGYGGYEEYSGLSDGYGFTTDLFGR	3	1	1	Q9Z2X1		3147.36	0	2.839e-16	High	88.08	3.18973e-09	High	115.04	6.26657e-12				0
TSFEEGTGECEVFSK	2	1	1	P48722	C10(Carbamidomethyl)	1706.72	0	5.559e-08	High	88.07	3.8209e-09	High	51.01	1.7435e-05				0
LEGNTVGVEAAR	3	1	1	P46061		1215.64	0	2.921e-08	High	88.03	2.68364e-08	High	87.88	2.70463e-08	High	81.3	1.14162e-07	0
LPETSLFETEETRK	5	1	1	Q99MN1		1679.85	0	3.794e-10	High	88.02	1.94835e-08	High	75.14	3.76622e-07	High	53.94	4.98502e-05	1
LLMMAGIDDCYTSAR	2	1	1	P25444	C10(Carbamidomethyl)	1716.78	0	2.488e-09	High	87.99	9.69014e-09				High	66.41	1.3485e-06	0
SVSLPIFSSFVTSQDENAVSLR	4	1	1	Q8BVY0		2383.22	0	2.311e-13	High	87.95	1.35474e-08	High	99.66	9.3544e-10	High	24.04	0.0341206	0
MDENQFVAVTSTNAAK	6	3	3	P97427;O08553;Q62188		1725.82	0	3.924e-10	High	87.94	1.56677e-08	High	67.24	1.70863e-06	High	74.87	3.03028e-07	0
VGAQNFEDVSYESTLK	3	1	1	Q8C1A5		1786.85	0	2.132e-10	High	87.92	1.67086e-08	High	92.76	5.5085e-09	High	76.02	2.48784e-07	0
ELAQQVQQVAAEYCR	5	1	1	Q61656	C14(Carbamidomethyl)	1792.87	0	2.378e-09	High	87.87	2.04131e-08	High	82.93	6.0101e-08	High	75.55	3.49658e-07	0
VALTGLTVAEYFR	6	1	1	P56480		1439.8	0	3.681e-09	High	87.83	1.23612e-08	High	87.84	1.14284e-08	High	87.84	1.25794e-08	0
ISGSILNELIGLVR	6	1	1	Q6ZQ38		1483.89	0	8.813e-09	High	87.81	3.47712e-09	High	83.96	9.64298e-09	High	25.81	0.00551086	0
LAQEQGGSDNSLLVR	2	1	1	Q3UVL4		1586.82	0	1.016e-07	High	87.74	2.21272e-08	High	57.26	2.55587e-05				0
LTVEDPVTVEYITR	6	2	1	Q9Z2U0		1634.87	0	3.907e-10	High	87.72	1.68199e-08	High	87.6	1.72911e-08	High	70.98	8.09965e-07	0
WVVIGDENYGEGSSR	3	1	1	Q99KI0		1667.77	0	1.974e-12	High	87.69	1.1064e-08	High	87.84	1.15928e-08	High	64.37	2.7054e-06	0
SSGPYGGGGQYFAKPR	4	1	1	P49312		1628.79	0	5.539e-12	High	87.68	1.91934e-08	High	97.49	2.01409e-09				0
CVSTLLDLIQTK	4	2	2	O35643;Q9DBG3	C1(Carbamidomethyl)	1390.76	0	1.713e-09	High	87.65	1.57189e-08	High	87.41	1.79736e-08	High	92.81	4.79094e-09	0
NGSEADIDESLYSR	3	1	1	Q02053		1555.69	0	8.519e-10	High	87.58	9.42744e-09	High	73.67	2.29802e-07	High	92.3	3.17976e-09	0
VSGADGYETEGIR	3	1	1	P97311		1353.63	0	2.11e-08	High	87.56	1.68373e-08	High	87.37	1.57579e-08	High	83.05	4.5086e-08	0
VSCLGVTDDGMAVATGSWDSFLK	2	2	2	P62874;P62880	C3(Carbamidomethyl)	2416.14	0	3.57e-15	High	87.55	1.14265e-08	High	95.13	2.30177e-09				0
CAGNEDIITLR	2	1	1	P17918	C1(Carbamidomethyl)	1261.63	0	5.192e-07	High	87.55	2.47867e-08				High	87.58	2.4878e-08	0
SCGSSTPDEFPTDIPGTK	3	1	1	Q9Z0N1	C2(Carbamidomethyl)	1895.84	0	6.668e-11	High	87.54	7.3122e-09	High	68.94	5.29722e-07	High	87.36	7.80529e-09	0
VVTDTDETELAR	2	1	1	Q6ZWX6		1348.65	0	2.144e-07	High	87.53	2.27819e-08				High	87.61	2.14992e-08	0
KDAEDQEAQLK	3	1	1	O35685		1274.62	0	6.771e-08	High	87.51	2.22661e-08				High	76.61	2.73933e-07	1
SSGPTSLFAVTVAPPGAR	3	1	1	Q8VEK3		1714.92	0	2.879e-11	High	87.49	1.62196e-08	High	105.11	2.57446e-10				0
FDTGNLCMVTGGANLGR	2	1	1	P62702	C7(Carbamidomethyl); M8(Oxidation)	1798.83	0	3.168e-09	High	87.45	1.4301e-08				High	81.03	5.67979e-08	0
SDAEDGEGTVASWELR	1	1	1	Q61466		1721.77	0	2.568e-09	High	87.44	1.02772e-08							0
APGEQDGDALPLGSSVDILATDDPDFTQDDQQDTR	2	1	1	P25206		3702.66	0	2.281e-16	High	87.42	4.80005e-09	High	89.58	2.91908e-09				0
LELASLQGLNEILASSTR	5	1	1	P54103		1915.06	0	2.281e-16	High	87.38	7.76943e-09	High	104.68	1.56588e-10	High	93.03	2.11538e-09	0
ASTSDYQVISDR	2	1	1	Q8R4R6		1341.63	0	1.837e-07	High	87.37	1.92393e-08				High	69.24	1.13168e-06	0
DVQIGDIVTVGECRPLSK	6	1	1	P62281	C13(Carbamidomethyl)	1986.04	0	1.888e-12	High	87.36	1.50596e-08	High	97.91	1.33492e-09	High	63.54	3.62922e-06	0
ADLEEQLSDEEKVR	3	1	1	P47754	N-Term(Acetyl)	1702.82	0	9.391e-08	High	87.34	2.16789e-08	High	82.4	6.93405e-08	High	58.51	1.64887e-05	1
LTVADALEPVQFEDGQK	6	1	1	Q9DBC7		1859.95	0	3.828e-10	High	87.34	1.90037e-08	High	78.02	1.56972e-07	High	66.21	2.40528e-06	0
ALYDTFSAFGNILSCK	7	1	1	P29341	C15(Carbamidomethyl)	1806.88	0	1.317e-09	High	87.34	2.06642e-08	High	72.06	6.68973e-07	High	59.9	1.17679e-05	0
TVDFTQDSNYLLTGGQDK	3	1	1	Q9Z1Z2		2001.95	0	1.004e-12	High	87.32	1.84426e-08	High	63.73	4.17288e-06	High	117.64	1.73048e-11	0
ATESTAAAAIAAELVSADK	3	1	1	Q99MD9	N-Term(Acetyl)	1831.94	0	3.045e-10	High	87.3	2.01105e-08	High	81.04	8.69686e-08	High	58.18	1.64979e-05	0
CELLYEGPPDDEAAMGIK	3	1	1	P58252	C1(Carbamidomethyl)	2007.91	0	9.958e-11	High	87.24	1.17055e-08	High	86.41	1.40564e-08	High	77.53	1.10377e-07	0
GEDVPLTEQTVSQVLQSAK	4	1	1	P61924		2029.04	0	3.725e-13	High	87.23	1.80719e-08	High	115	2.92511e-11				0
DTLVQGLNEAGDDLEAVAK	4	1	1	Q91VK1		1957.98	0	3.439e-13	High	87.2	2.21033e-08	High	95.32	3.05516e-09	High	73.65	4.72513e-07	0
LGDAVEQGVINNSVLGYFIGR	5	1	1	Q9CZD3		2221.17	0	4.249e-16	High	87.19	1.14591e-08	High	113.62	2.60706e-11	High	35.43	0.00183307	0
ILATGANVILTTGGIDDMYLK	4	1	1	P11983		2179.17	0	2.281e-16	High	87.18	1.20598e-08	High	125.13	1.94883e-12				0
SIQEIQELDKDDESLR	6	1	1	Q99PT1		1917.95	0	1.969e-11	High	87.18	2.31625e-08	High	86.71	2.52766e-08	High	78.83	1.54483e-07	1
QWLIDTLYAFNSGAVDR	4	1	1	Q9WVJ2		1968.99	0	1.424e-10	High	87.17	2.13932e-08	High	79.21	1.37343e-07				0
IINEPTAAAIAYGLDKR	6	1	1	P20029		1816	0	3.773e-13	High	87.13	1.04567e-08	High	101.67	3.67615e-10	High	89.69	5.74584e-09	1
SASLCAATLAAVLWR	2	1	1	O08528	C5(Carbamidomethyl)	1589.85	0	2.926e-09	High	87.09	1.86639e-08				High	54.39	3.49358e-05	0
VISFEEQVASIR	2	1	1	O88544		1377.74	0	1.253e-07	High	87.07	2.14988e-08				High	86.85	2.26159e-08	0
EITGIGPSTTTETETIAK	3	1	1	P40336		1848.95	0	2.026e-11	High	87.03	2.04097e-08	High	85.19	3.16312e-08	High	72.85	5.00642e-07	0
NPQNSSQSADGLR	3	1	1	Q9D883		1373.64	0	3.522e-10	High	87.01	1.63235e-08	High	106.83	1.70143e-10	High	92.2	5.00124e-09	0
EGETYYDVVAVVDPVTR	6	1	1	Q6P5E4		1911.94	0	1.814e-08	High	87.01	2.04044e-08	High	62.54	5.76687e-06	High	87.37	1.9789e-08	0
YYVTIIDAPGHR	7	1	1	P10126		1404.73	0	1.133e-07	High	86.92	2.45915e-08	High	59.95	1.20378e-05	High	80.4	1.25857e-07	0
ILYMMDEINNPVLTVK	2	1	1	P00405		1892.99	0	4.358e-08	High	86.91	1.7926e-08				High	84.81	2.79162e-08	0
TEGSEDYTGATVIEPLK	1	1	1	P52431		1809.88	0	2.51e-10	High	86.89	2.27155e-08							0
SANLVAATLGAILNR	5	1	1	P17710		1483.86	0	6.527e-10	High	86.86	9.89102e-09	High	86.78	1.00749e-08	High	84.05	1.88904e-08	0
ADYAQLLEDMQNAFR	5	1	1	P50516		1784.83	0	1.374e-08	High	86.84	1.38699e-08	High	55.72	1.86202e-05	High	32.8	0.00335877	0
LNSNTQVVLLSATMPSDVLEVTK	5	1	1	P60843		2459.32	0	2.96e-11	High	86.82	7.38292e-09	High	96.74	7.6261e-10	High	23.28	0.0169162	0
VLFICTANVIDTIPEPLR	2	1	1	Q8CGK3	C5(Carbamidomethyl)	2071.14	0	4.789e-08	High	86.78	9.44523e-09	High	82.37	2.60743e-08				0
GIFGFTDSDCIGK	3	1	1	P32921	C10(Carbamidomethyl)	1416.65	0	1.162e-07	High	86.78	1.49025e-08	High	79.05	7.84044e-08	High	67.93	1.15966e-06	0
TLSNSSQSELESR	3	1	1	Q9QYE6		1437.69	0	1.1e-08	High	86.75	2.29314e-08	High	68.98	1.37224e-06	High	87.93	1.67507e-08	0
IVSQLLTLMDGLK	5	1	1	Q01853		1430.83	0	8.095e-10	High	86.66	7.55211e-09	High	87.42	7.06423e-09	High	36.38	0.000897562	0
NPELQNLLLDDFFK	9	1	1	Q9DCD0		1705.89	0	2.994e-10	High	86.66	2.298e-08	High	87.38	1.93779e-08	High	90.57	9.29621e-09	0
ISVYYNEASSHK	6	1	1	Q9ERD7		1397.67	0	1.535e-09	High	86.65	2.23841e-08	High	86.64	2.29777e-08	High	86.56	2.10864e-08	0
LPTGYYFGASAGTGDLSDNHDIISIK	2	1	1	Q9DBH5		2712.33	0	2.63e-13	High	86.65	1.3517e-08	High	60.06	6.46013e-06				0
AQYYLPDGSTIEIGPSR	3	1	1	P61164		1866.93	0	3.988e-13	High	86.64	2.43867e-08	High	89.16	1.45e-08	High	64.87	3.74712e-06	0
ITPAHDQNDYEVGQR	6	1	1	Q9Z1Q9		1742.82	0	2.199e-09	High	86.61	1.62613e-08	High	93.14	3.6154e-09	High	79.85	7.97059e-08	0
VNDTIQIDLETGK	4	1	1	P62702		1445.76	0	2.227e-09	High	86.6	3.04099e-08	High	70.92	1.20555e-06	High	89.53	1.5043e-08	0
GIDAADYQTIQIFYPSK	3	1	1	Q9QUR6		1929.97	0	5.966e-10	High	86.6	2.89878e-08				High	47.94	0.000196047	0
EMFGSGTACVVCPVSDILYK	1	1	1	P24288	C9(Carbamidomethyl); C12(Carbamidomethyl)	2233.04	0	8.767e-08	High	86.6	1.59707e-08							0
VGAVAGNDWIIWDITR	3	1	1	Q9CWU9		1785.94	0	1.948e-12	High	86.57	2.12582e-08	High	93.46	4.35038e-09				0
AFQVWCVGNEALVGPR	5	1	1	O70503	C6(Carbamidomethyl)	1802.9	0	7.801e-11	High	86.57	2.66554e-08	High	87.43	2.18668e-08	High	86.73	2.55851e-08	0
FSFSGSTLVSSSADPK	3	1	1	Q8BHN3		1616.79	0	2.968e-09	High	86.55	2.57826e-08	High	83.09	5.69453e-08	High	86.63	2.40083e-08	0
FQQQLEQLNAMGFLNR	2	1	1	Q9QZM0		1936.97	0	5.45e-12	High	86.54	2.38456e-08	High	91.06	8.18684e-09				0
QYQGPTGDSSATFEK	3	1	1	P51912		1615.73	0	1.752e-09	High	86.54	1.22001e-08	High	84.15	2.0768e-08	High	75.2	1.55528e-07	0
LHGADTEDSEDQAANCLDLDFVTR	3	1	1	Q7TPV4	C16(Carbamidomethyl)	2692.19	0	1.833e-12	High	86.54	6.21095e-09	High	75.12	8.61307e-08	High	78.98	3.66774e-08	0
AGVNTVTTLVENK	5	1	1	P12970		1345.74	0	8.754e-07	High	86.47	2.72763e-08	High	72.83	5.18589e-07	High	86.82	2.22528e-08	0
AGSSESIAAFIQR	2	1	1	Q9Z1R2		1336.69	0	1.179e-06	High	86.47	2.88543e-08				High	69.09	1.49822e-06	0
VVEEEWQQIDR	3	1	1	Q61033		1430.69	0	1.106e-07	High	86.45	2.75154e-08	High	87.15	2.28412e-08	High	81.5	8.60154e-08	0
VSASPLLYTLMGK	3	1	1	Q62351		1379.77	0	9.864e-09	High	86.45	1.69848e-08	High	85.34	2.19311e-08	High	89.05	9.39609e-09	0
IYIDSNNNPER	3	1	1	Q68FD5		1334.64	0	1.045e-06	High	86.45	2.8761e-08	High	79.95	1.28471e-07	High	79.92	1.29361e-07	0
AVTGTDVDIVFSK	3	1	1	Q9CRB6		1351.71	0	2.405e-08	High	86.44	2.36066e-08	High	92.07	7.13999e-09	High	91.79	7.61549e-09	0
DIGEGNLSTAAAAALAAAAVK	3	1	1	Q6PDG5		1885.01	0	2.715e-10	High	86.37	1.79926e-08				High	42.65	0.000402005	0
WGEAGAEYVVESTGVFTTMEK	2	1	1	P16858	M19(Oxidation)	2307.05	0	1.366e-11	High	86.34	1.57946e-08				High	71.11	5.07272e-07	0
VGEGFEETLGEAVISTK	2	1	1	P46660		1765.89	0	3.523e-10	High	86.34	2.63631e-08							0
AAVEEGIVLGGGCALLR	8	1	1	P63038	C13(Carbamidomethyl)	1684.91	0	2.876e-10	High	86.32	1.75009e-08	High	64.52	2.66653e-06	High	65.23	2.26437e-06	0
AFVEFLTDEIKEEK	5	1	1	O35658		1697.87	0	1.287e-07	High	86.26	2.48422e-08	High	40.4	0.000948491	High	64.54	3.97263e-06	1
QLIMANPQMQQLIQR	1	2	2	Q8R317;Q9QZM0		1811.97	0	1.686e-09	High	86.26	1.89274e-08							0
ASGNYATVISHNPETK	6	1	1	P62918		1688.83	0	5.587e-10	High	86.24	3.387e-08	High	81.52	1.00419e-07	High	86.56	3.14641e-08	0
CIDSGLWVPNSK	3	1	1	Q61081	C1(Carbamidomethyl)	1375.67	0	2.651e-08	High	86.23	3.00172e-08	High	80.26	1.0973e-07	High	69.84	1.29172e-06	0
NLDKEYLPIGGLAEFCK	7	1	1	P05202	C16(Carbamidomethyl)	1967	0	2.281e-16	High	86.21	2.54888e-08	High	91.48	7.57442e-09	High	88.95	1.34355e-08	1
LLIVSNPVDILTYVAWK	8	1	1	P06151		1944.13	0	7.748e-09	High	86.2	2.39315e-09	High	45.48	2.82468e-05	High	27.82	0.00165196	0
ELCSLNQEDFFQR	1	1	1	Q00422	C3(Carbamidomethyl)	1685.76	0	2.774e-08	High	86.2	1.67918e-08							0
TPAGLQVLNDYLADK	5	1	1	O70251		1617.85	0	9.311e-14	High	86.19	2.9213e-08	High	109.35	1.3647e-10	High	115.23	3.46403e-11	0
EEGGNQQDEAITWFNVIYPR	1	1	1	Q9ERI5		2366.11	0	5.229e-07	High	86.19	1.67103e-08							0
LIGQIVSSITASLR	29	2	1	P68369		1457.88	0	1.987e-10	High	86.18	6.26575e-09	High	86.21	6.22262e-09	High	77.4	4.73122e-08	0
QAWATDDVAQIYDK	1	1	1	Q6ZQ08		1623.77	0	8.716e-08	High	86.17	2.2343e-08							0
EALLSSAVDHGSDEAR	6	1	1	P80314		1656.79	0	1.048e-09	High	86.14	2.22547e-08	High	82.27	5.33633e-08	High	87.65	1.57189e-08	0
KPSETQELVQQVLSLATQDSDNPDLR	2	1	1	Q9DBG3		2911.47	0	1.4e-13	High	86.13	1.5602e-08	High	91.79	4.2713e-09				0
TLNEWSSQISPDLVR	4	1	1	O09172		1744.9	0	2.509e-11	High	86.12	3.43302e-08	High	72.88	7.41929e-07	High	90.55	1.18942e-08	0
LISQIVSSITASLR	23	4	1	P68368		1487.88	0	7.064e-11	High	86.1	5.03215e-09	High	85.82	5.36728e-09	High	76.95	4.33949e-08	0
QITSYGETCPGLEQYAIK	5	1	1	P42932	C9(Carbamidomethyl)	2057.99	0	1.193e-11	High	86.1	2.35652e-08	High	71.71	6.27311e-07	High	72.86	4.65846e-07	0
LLDSSTVTHLFK	5	1	1	Q9QUM9		1360.75	0	3.543e-09	High	86.07	2.10097e-08	High	91.61	5.83253e-09	High	91.45	6.08722e-09	0
QTAASAGLVDAPAPSAASR	3	1	1	Q64332		1740.89	0	1.676e-14	High	86.01	2.8319e-08	High	90.57	8.94541e-09	High	55.85	2.65216e-05	0
NFLYDIAGCSGNFTVQNR	5	1	1	Q3THK7	C9(Carbamidomethyl)	2075.97	0	1.44e-10	High	85.99	1.9512e-08	High	76.49	1.73901e-07	High	32.8	0.00404102	0
LVSSPCCIVTSTYGWTANMER	6	1	1	P11499	C6(Carbamidomethyl); C7(Carbamidomethyl)	2432.12	0	1.29e-15	High	85.97	1.41641e-08	High	98.09	8.22765e-10	High	60.19	5.21671e-06	0
IDSLSAQLSQLQK	2	1	1	P48678		1430.79	0	1.536e-08	High	85.96	2.11683e-08	High	70.22	8.93569e-07				0
FWTFETGCTVCDEGLR	3	1	1	Q9R0E2	C8(Carbamidomethyl); C11(Carbamidomethyl)	1977.85	0	2.651e-10	High	85.96	7.35187e-09	High	66.1	8.34601e-07	High	97.34	4.88929e-10	0
MDATANDITNDQYK	3	1	1	P08003		1599.7	0	8.082e-11	High	85.95	1.09262e-08	High	88.31	6.41932e-09	High	83.66	1.85126e-08	0
NSAEETWMVIHGR	5	1	1	Q9CQX2		1529.72	0	4.105e-10	High	85.94	2.45769e-08	High	98.81	1.1837e-09	High	52.73	4.98668e-05	0
GHVFEESQVAGTPMFVVK	5	1	1	P58252		1962	0	4.786e-11	High	85.92	2.96796e-08	High	43.49	0.000559642	High	65.54	3.50464e-06	0
ATSSFSQSVSSLFGEDNVR	5	1	1	Q8BXV2		2017.95	0	2.821e-12	High	85.91	2.26957e-08	High	106.86	1.83396e-10	High	98.84	1.14943e-09	0
SHNGPVIVGSPQGGVDIEEVAASSPELIFK	2	1	1	Q9Z2I8		3033.57	0	1.108e-15	High	85.9	1.24664e-08	High	90.83	3.59327e-09				0
KLDDFVETGDIR	4	1	1	O35114		1407.71	0	8.986e-07	High	85.89	3.91601e-08	High	78.26	2.1123e-07	High	78.81	1.99914e-07	1
VNPTVFFDITADDEPLGR	9	1	1	P17742		2005.99	0	1.363e-10	High	85.87	2.73056e-08	High	80.73	8.57958e-08	High	85.57	2.88425e-08	0
LFDSTIADEGTWTLEDR	2	1	1	Q9CQ48		1968.93	0	3.027e-11	High	85.84	2.51494e-08				High	76.92	1.92058e-07	0
MQDTSASFGYQLDLPK	2	1	1	Q9QYA2		1800.85	0	2.946e-08	High	85.82	2.00291e-08				High	92.58	4.05777e-09	0
AQLFALTGVQPAR	3	1	1	Q9JMA1		1371.78	0	5.853e-07	High	85.81	1.88944e-08	High	74.89	2.35146e-07	High	86.21	1.73515e-08	0
GVLEQGWQADSTTR	3	1	1	Q8VBV7		1547.75	0	1.538e-08	High	85.79	2.92633e-08	High	81.22	8.23051e-08	High	63.78	4.25075e-06	0
MSSYAFFVQTCR	6	2	2	P63158;P30681	C11(Carbamidomethyl)	1496.67	0	7.125e-08	High	85.75	1.70286e-08	High	85.79	1.67407e-08	High	84.57	2.30433e-08	0
SVENLATATTTLTSLAQLLGK	5	1	1	Q6PD26		2132.19	0	1.386e-13	High	85.73	6.28157e-09	High	106.19	5.2896e-11	High	47.73	3.87907e-05	0
ETECTYFSTPLLLGK	4	1	1	P08249	C4(Carbamidomethyl)	1758.86	0	3.41e-10	High	85.73	3.26107e-08	High	102.87	6.48103e-10	High	108.05	1.96627e-10	0
DISTTLNADEAVAR	2	1	1	P48722		1475.74	0	1.321e-08	High	85.72	3.60348e-08	High	85.25	4.23924e-08				0
MLLDPMGGIVMTNDGNAILR	3	1	1	P80318		2131.08	0	8.028e-11	High	85.72	2.55861e-08	High	37.55	0.00164366				0
QVEVINFGDCLVR	1	1	1	P46061	C10(Carbamidomethyl)	1548.79	0	1.21e-08	High	85.69	3.79032e-08							0
AINQQTGAFVEISR	3	1	1	Q3U0V1		1533.81	0	1.195e-07	High	85.65	3.07665e-08	High	81.14	9.38339e-08	High	86	2.83843e-08	0
SFESTVGQGSDTYSYIFR	3	1	1	P24668		2043.93	0	5.613e-13	High	85.62	1.78202e-08	High	116.62	1.48084e-11	High	93.17	3.13266e-09	0
MQNDAGEFVDLYVPR	4	1	1	Q9CQR2	N-Term(Acetyl); M1(Oxidation)	1811.83	0	7.282e-13	High	85.59	1.96001e-08				High	99.2	8.83664e-10	0
LETAVNLAWTAGNSNTR	3	1	1	Q60932		1817.92	0	2.581e-11	High	85.58	3.32033e-08	High	82.89	6.37414e-08	High	72.4	7.13546e-07	0
WTQTLAELDLAVPFR	5	1	1	O35685		1759.94	0	7.1e-13	High	85.53	2.70102e-08	High	99.55	1.00935e-09	High	50.17	9.27956e-05	0
SLCPVSWVSAWDDR	3	1	1	P56391	C3(Carbamidomethyl)	1677.78	0	9.199e-09	High	85.52	2.00589e-08	High	56.93	1.50049e-05	High	80.47	6.64097e-08	0
ENLWLNLTDGSILCGR	5	1	1	P56399	C14(Carbamidomethyl)	1860.93	0	5.727e-11	High	85.49	3.4746e-08	High	65.03	3.86283e-06	High	36.63	0.00267242	0
GAAGALLVYDITR	5	2	1	P53994		1319.73	0	3.582e-10	High	85.47	2.68183e-08	High	85.68	2.5282e-08	High	78.91	1.2146e-07	0
NLHQSGFSLSGTQVDEGVR	6	1	1	Q62188		2031	0	8.79e-15	High	85.46	2.88713e-08	High	95.05	3.17297e-09	High	52.15	6.1868e-05	0
TPEEGGYSYEISEK	3	1	1	P14873		1588.71	0	4.559e-10	High	85.46	1.25156e-08	High	78.35	6.87223e-08	High	65.39	1.19963e-06	0
QIQSLTCEVDGLR	4	1	1	P15331	C7(Carbamidomethyl)	1518.76	0	2.698e-08	High	85.43	3.89528e-08	High	90.08	1.24682e-08				0
NAAPALPATLGALEQLR	6	1	1	Q8K297		1705.97	0	1.702e-09	High	85.42	7.32049e-09	High	63.98	1.01986e-06	High	64.75	1.0049e-06	0
LAADEEENADNNMK	2	1	1	Q62351		1563.66	0	6.24e-09	High	85.32	9.84113e-09				High	84.82	1.05475e-08	0
TGTLTTNQMSVCR	3	2	1	O55143	C12(Carbamidomethyl)	1468.7	0	8.36e-08	High	85.31	2.50276e-08	High	84.3	3.08374e-08	High	67.82	1.40417e-06	0
EANLQALIATGGDINAAIER	6	3	2	Q8R317;Q9QZM0		2040.08	0	6.778e-12	High	85.31	2.22304e-08	High	66.56	1.656e-06	High	64.56	2.64209e-06	0
ASSTANLIFEDCR	1	1	1	Q07417	C12(Carbamidomethyl)	1483.69	0	1.582e-06	High	85.31	2.20832e-08							0
VKEGMNIVEAMER	5	1	1	P17742		1505.75	0	2.455e-09	High	85.28	3.88393e-08	High	85.39	3.74343e-08	High	71.69	8.94487e-07	1
VTVVCEPEDYAGVAAEMHGSDSK	1	1	1	Q9CWJ9	C5(Carbamidomethyl)	2451.09	0	4.338e-12	High	85.26	1.26587e-08							0
SSYDVFQLEFNDGAYNIK	5	1	1	Q61553		2109.98	0	3.158e-15	High	85.24	2.37885e-08	High	103.12	3.8271e-10	High	47.02	0.000166832	0
TEWEAATPAVAETPDIK	4	1	1	P97461	N-Term(Acetyl)	1870.91	0	1.998e-10	High	85.24	3.29149e-08	High	78.86	1.46919e-07	High	97.24	2.20895e-09	0
IDNSQVESGSLEDDWDFLPPKK	9	1	1	P14211		2519.19	0	2.585e-15	High	85.21	2.04884e-08	High	90.5	6.10507e-09	High	88.47	1.03119e-08	1
LPAAGVGDMVMATVK	2	1	1	P62830		1459.77	0	9.115e-10	High	85.16	4.49565e-08	High	81.01	1.15309e-07				0
VATLNSEEENDPPTYK	2	1	1	Q8VDJ3		1806.85	0	1.518e-09	High	85.14	2.6486e-08	High	94.02	3.44762e-09				0
IALLQSLLDDANLR	3	1	1	Q8BUK6		1554.89	0	4.563e-07	High	85.09	1.22348e-08	High	80.84	3.21414e-08				0
IVGPEENLSQAEAR	3	1	1	Q9R0B9		1512.77	0	1.589e-09	High	85.05	3.72003e-08	High	93.51	5.50385e-09	High	99.04	1.46568e-09	0
SGGMSNELNNIISR	3	1	1	Q91V92	M4(Oxidation)	1507.72	0	4.038e-08	High	85.03	3.37605e-08	High	85	3.49432e-08	High	62.76	5.72037e-06	0
HQGVMVGMGQK	2	7	3	P68033;P60710;P63260		1171.58	0	1.349e-08	High	84.93	2.84409e-08				High	85.04	3.10195e-08	0
FLTALAQDGVINEEALSVTELDR	2	1	1	Q9WU78		2504.3	0	2.693e-12	High	84.92	2.09369e-08	High	91.39	4.64708e-09				0
SLSNATIINEEVLNAMLK	2	1	1	P14576		1960.05	0	4.662e-10	High	84.92	2.07759e-08							0
GIHCAIDASQTPDIVFASILAAFSK	3	1	1	Q9WTP6	C4(Carbamidomethyl)	2632.35	0	1.926e-10	High	84.9	1.94156e-08	High	80.01	5.9862e-08				0
KGYEVIYLTEPVDEYCIQALPEFDGK	2	1	1	P08113	C16(Carbamidomethyl)	3076.51	0	3.507e-11	High	84.85	2.11135e-08	High	72.93	3.13238e-07				1
DTNGSQFFITTVK	3	1	1	P24369		1457.73	0	6.027e-09	High	84.84	3.51062e-08	High	85.08	3.32188e-08	High	79.92	1.06952e-07	0
FENAFLSHVISQHQSLLGNIR	11	1	1	Q03265		2410.27	0	2.281e-16	High	84.83	1.74291e-08	High	102.74	3.03302e-10	High	84.28	2.27683e-08	0
EIVHLQAGQCGNQIGAK	12	6	5	P68372;Q7TMM9;Q9CWF2;P99024;Q9ERD7	C10(Carbamidomethyl)	1822.93	0	2.281e-16	High	84.83	3.61737e-08	High	90.92	9.18324e-09	High	84.83	3.61737e-08	0
ASVLEELQKDLEEVK	9	1	1	Q9CXW3	N-Term(Acetyl)	1771.94	0	1.251e-08	High	84.82	3.47738e-08	High	46.85	0.000217898	High	74.13	3.97958e-07	1
NLNEDDTSLVFSK	2	1	1	Q91YP2		1481.72	0	9.648e-09	High	84.79	3.86657e-08	High	84.73	3.88671e-08				0
MQQNIQELEEQLEEEESAR	4	1	1	Q8VDD5		2333.07	0	2.829e-08	High	84.79	2.35645e-08	High	59.77	7.48615e-06	High	42.87	0.000327924	0
VVLDDKDYFLFR	6	1	1	Q64433		1529.81	0	4.494e-09	High	84.78	3.62599e-08	High	84.56	3.97188e-08	High	90.27	1.09948e-08	1
LDIDPETITWQR	2	1	1	Q922D8		1486.76	0	8.144e-08	High	84.77	4.00112e-08	High	80.77	1.00504e-07				0
FNADEFEDMVAEK	2	1	1	Q6ZWV3		1544.66	0	1.31e-08	High	84.76	1.06942e-08				High	70.93	2.78496e-07	0
GMTTVDDFFQGTK	3	1	1	Q62188		1446.66	0	2.247e-07	High	84.75	2.04329e-08	High	76.13	1.46269e-07	High	79.73	6.49127e-08	0
AAAEVNQEYGLDPK	3	1	1	P97807		1504.73	0	1.429e-10	High	84.69	4.43211e-08	High	84.69	4.43211e-08	High	84.66	4.25764e-08	0
ISLPVILMDETLK	6	1	1	O55143		1471.85	0	1.846e-07	High	84.69	1.44341e-08	High	69.47	4.9711e-07	High	47	8.08081e-05	0
LVLEQVVTSIASVADTAEEK	6	1	1	Q8BKC5		2102.14	0	8.248e-10	High	84.64	1.70061e-08	High	75.96	1.43235e-07	High	58.9	7.47185e-06	0
TAFDEAIAELDTLNEDSYK	6	1	1	P68254		2145	0	2.037e-10	High	84.61	2.66373e-08	High	74.43	2.70434e-07	High	48.29	0.000113413	0
ILQDGGLQVVEK	3	1	1	Q61753		1298.73	0	2.842e-08	High	84.61	2.78481e-08	High	70.59	7.5512e-07	High	87.38	1.47162e-08	0
SVGNTIEPVILFQK	6	1	1	P14873		1544.87	0	4.916e-07	High	84.6	1.57765e-08	High	49.1	5.59772e-05	High	50.86	3.7326e-05	0
LGEASDSELADADK	1	1	1	Q6A065		1420.65	0	3.563e-08	High	84.6	2.44449e-08							0
LNEAKEEFTSGGPLGQK	2	1	1	P63005		1804.92	0	3.9e-10	High	84.59	4.17043e-08	High	61.92	7.71225e-06				1
LQPFATEADVEEALR	1	1	1	P49718		1688.85	0	1.147e-08	High	84.58	4.09296e-08							0
DKPLKDVIIVDSGK	3	1	1	P24369		1526.88	0	1.041e-10	High	84.57	1.15216e-08	High	89.63	4.08349e-09	High	89.62	3.60175e-09	1
MSSYAFFVQTCR	3	2	2	P63158;P30681	M1(Oxidation); C11(Carbamidomethyl)	1512.67	0	1.242e-10	High	84.56	1.78472e-08	High	84.86	1.58395e-08	High	84.8	1.68877e-08	0
DQGTYEDYVEGLR	3	1	1	Q60605		1544.69	0	1.433e-07	High	84.56	1.85471e-08	High	63.46	2.47949e-06	High	85.18	1.38042e-08	0
LICCDILDVLDK	2	1	1	P62259	C3(Carbamidomethyl); C4(Carbamidomethyl)	1476.75	0	7.929e-08	High	84.52	4.45011e-08	High	63.28	6.06163e-06				0
AAVENLPTFLVELSR	7	1	1	P70168		1658.92	0	1.759e-08	High	84.49	2.13379e-08	High	79.5	6.67601e-08	High	81.36	4.38683e-08	0
AGAYDFPSPEWDTVTPEAK	2	4	1	Q6PHZ2		2080.95	0	6.111e-10	High	84.49	2.2227e-08	High	76.3	1.46514e-07				0
APLDLDKYVEIAR	3	1	1	Q9CQR6		1502.83	0	6.865e-08	High	84.49	3.16512e-08	High	71.47	5.88104e-07	High	54.92	2.65738e-05	1
YGPSSVEDTTGSGAADAK	1	1	1	O70251		1712.77	0	6.132e-10	High	84.44	1.97862e-08							0
EALENANTNTEVLK	3	1	1	Q9D8B3		1545.78	0	1.588e-07	High	84.41	5.37931e-08	High	80.67	1.2727e-07	High	68.76	1.88925e-06	0
LNMEAINYMAADGDFK	2	1	1	P16045		1802.82	0	3.681e-09	High	84.41	1.97422e-08				High	78.82	7.47954e-08	0
ASSFVLALEPELESR	6	1	1	Q91YQ5		1647.86	0	1.32e-09	High	84.36	4.32396e-08	High	79.8	1.23038e-07	High	75.83	3.06929e-07	0
ADHQPLTEASYVNLPTIALCNTDSPLR	6	1	1	P14206	C20(Carbamidomethyl)	2996.49	0	2.281e-16	High	84.35	2.79135e-08	High	85.8	1.90694e-08	High	75.99	1.82532e-07	0
KLDPGSEETQTLVR	6	1	1	Q9D8N0		1572.83	0	1.636e-11	High	84.34	4.58321e-08	High	89.44	1.41635e-08	High	89.8	1.30368e-08	1
TTCSCSLAVQLSK	3	1	1	O54984	C3(Carbamidomethyl); C5(Carbamidomethyl)	1454.7	0	3.285e-08	High	84.32	4.10509e-08	High	83.96	4.52015e-08	High	84.23	4.13442e-08	0
LATPTYGDLNHLVSATMSGVTTSLR	2	1	1	Q9ERD7		2605.33	0	3.649e-12	High	84.32	2.55181e-08	High	80.38	6.41354e-08				0
AADEEAFEDNSEEYIR	3	1	1	Q9ERK4		1887.79	0	1.53e-10	High	84.32	7.95131e-09	High	66.78	4.51272e-07	High	62.01	1.41639e-06	0
SAAPSTLDSSSTAPAQLGK	2	1	1	P47758		1788.9	0	4.388e-13	High	84.31	4.24429e-08	High	84.35	4.07683e-08				0
AGAIAPCEVTVPAQNTGLGPEK	6	1	1	P14869	C7(Carbamidomethyl)	2180.12	0	3.696e-11	High	84.3	3.60389e-08	High	75.2	2.92935e-07	High	79.86	1.00178e-07	0
VAGPQPAQTGAPQGSLGEYLFER	5	1	1	P29391		2373.19	0	2.281e-16	High	84.28	2.986e-08	High	106.29	1.84446e-10	High	80.69	6.56887e-08	0
LVTGGGEEVDVHSLGAR	1	1	1	P97346		1695.87	0	1.588e-08	High	84.28	4.55365e-08							0
ETLLNSATTSLNSK	6	1	1	P80315		1478.78	0	5.551e-08	High	84.26	4.36844e-08	High	79.59	1.22539e-07	High	84.19	4.47752e-08	0
LIAQACVSIFPDSGNFNVDNIR	2	1	1	P42932	C6(Carbamidomethyl)	2450.23	0	1.243e-10	High	84.26	3.37476e-08	High	77.16	1.73078e-07				0
VVDLLAQDADIVCR	2	1	1	P46664	C13(Carbamidomethyl)	1586.82	0	1.701e-08	High	84.24	4.7088e-08				High	80.17	1.20202e-07	0
FSSYYLSLPPDMR	5	1	1	Q61024		1575.75	0	6.876e-09	High	84.21	4.58971e-08	High	62.5	5.84835e-06	High	36.63	0.00258551	0
LISWYDNEYGYSNR	11	1	1	P16858		1779.8	0	1.138e-11	High	84.19	2.22924e-08	High	84.75	1.9763e-08	High	72.33	3.36254e-07	0
SLGYAYVNFQQPADAER	6	1	1	P29341		1928.92	0	1.116e-14	High	84.18	3.89583e-08	High	84.06	4.04424e-08	High	73.47	4.58775e-07	0
MIETAQVDER	1	1	1	P35282		1191.57	0	1.512e-06	High	84.18	5.06076e-08							0
SPASDTYIVFGEAK	3	2	1	Q60817		1484.73	0	8.027e-09	High	84.17	4.38334e-08	High	84.44	3.92127e-08	High	84.48	4.20612e-08	0
TLEAVQDLLEQGR	4	1	1	P19096		1471.78	0	2.033e-08	High	84.17	5.03415e-08	High	84.02	5.2705e-08	High	81.12	1.01607e-07	0
HVAEVLEYTKDEQLESLFQR	4	1	1	Q6ZWX6		2434.24	0	8.309e-09	High	84.14	2.94891e-08	High	83.08	4.01012e-08				1
FSPNTSQFLLVSSWDTSVR	1	1	1	Q9WVA3		2171.09	0	7.094e-09	High	84.14	3.77769e-08							0
SELVANNVTLPAGEQR	2	2	2	Q61033;Q61029		1697.89	0	3.91e-12	High	84.12	3.64022e-08	High	86.78	2.10943e-08				0
SLLVIPNTLAVNAAQDSTDLVAK	6	1	1	P11983		2353.3	0	1.459e-12	High	84.1	9.92065e-09	High	81.22	1.92549e-08	High	79.98	2.66223e-08	0
LEGSEVQLVEYEASAAGLIR	5	1	1	Q99KK7		2134.11	0	1.516e-10	High	84.1	3.20962e-08	High	80.16	7.85521e-08	High	45.86	0.000216614	0
VVDDWANDGWGLK	3	1	1	P35564		1474.7	0	3.971e-09	High	84.1	3.73483e-08	High	38.27	0.00142979	High	84.37	3.49143e-08	0
EDCSPDDFIDVIVGNR	3	1	1	Q9QXB9	C3(Carbamidomethyl)	1850.82	0	1.996e-10	High	84.08	1.9542e-08	High	100.96	4.16873e-10				0
SEPTQALELTEDDIKEDGIVPLR	1	1	1	Q8CDN6		2568.31	0	1.803e-12	High	84.07	2.84013e-08							1
GPVTDVAYSHDGAFLAVCDASK	1	1	1	O88342	C18(Carbamidomethyl)	2280.07	0	2.637e-11	High	84.01	3.03852e-08							0
TVYGGGCSEMLMAHAVTQLANR	2	1	1	P80314	C7(Carbamidomethyl)	2366.1	0	5.379e-11	High	83.99	2.59366e-08				High	42.91	0.000314684	0
AVTISGTPDAIIQCVK	3	1	1	P57722	C14(Carbamidomethyl)	1672.9	0	1.055e-11	High	83.96	3.85719e-08	High	85.31	2.64998e-08	High	72.61	4.96191e-07	0
NLGSINTELQDVQR	3	1	1	O08547		1586.82	0	5.845e-09	High	83.93	5.46177e-08	High	83.2	6.46151e-08	High	88.81	1.65061e-08	0
APLATGEDDDDEVPDLVENFDEASK	3	1	1	Q64152		2691.19	0	2.886e-09	High	83.93	1.25419e-08	High	49.1	3.50627e-05				0
TSLDLYANVIHCK	1	1	1	P70404	C12(Carbamidomethyl)	1533.78	0	9.3e-07	High	83.89	5.83897e-08							0
DLFEDELVPLFEK	3	1	1	Q7TMK9		1593.81	0	1.049e-08	High	83.86	5.57108e-08				High	72.02	8.66721e-07	0
YNYQSDSSGSYVFECTVATVLALR	6	1	1	Q8BGQ7	C15(Carbamidomethyl)	2730.29	0	3.188e-11	High	83.82	3.00842e-08	High	91.71	5.09269e-09				0
MLPTIIADNAGYDSADLVAQLR	6	1	1	P80314		2347.2	0	5.324e-16	High	83.82	3.75533e-08	High	88.2	1.30166e-08	High	56.04	2.12797e-05	0
AQQVSQGLDVLTAK	3	1	1	Q64727		1457.8	0	2.13e-10	High	83.79	4.01117e-08	High	90.32	8.96453e-09	High	90.39	8.77549e-09	0
FVINYDYPNSSEDYIHR	3	1	1	Q61656		2131.98	0	5.993e-13	High	83.79	2.82035e-08	High	88.08	1.0425e-08	High	75.28	2.00126e-07	0
HQSFVLVGETGSGK	3	1	1	O35286		1445.75	0	2.402e-09	High	83.79	5.70338e-08	High	80.45	1.22614e-07				0
LPPLPLTLSLCAFLNHR	2	1	1	Q9QYA2	C11(Carbamidomethyl)	1962.11	0	1.333e-09	High	83.76	1.07285e-08	High	70.08	2.50346e-07				0
EITALAPSTMK	2	6	3	P68033;P60710;P63260		1161.62	0	1.889e-06	High	83.76	6.35297e-08	High	69.7	1.61799e-06				0
DLALVNDQLLGFVR	3	1	1	Q6A026		1572.88	0	1.219e-08	High	83.75	2.44584e-08	High	64	2.38864e-06	High	75.56	1.75122e-07	0
ATENDIYNFFSPLNPVR	7	2	2	Q9Z2X1;O35737		1996.98	0	9.958e-10	High	83.73	4.44825e-08	High	80.04	1.08001e-07	High	83.39	4.97084e-08	0
VIGIECSSISDYAVK	3	1	1	Q9JIF0	C6(Carbamidomethyl)	1640.82	0	4.763e-13	High	83.65	5.67448e-08	High	117.33	2.21912e-11	High	103.01	6.05042e-10	0
TASEMVLADDNFSTIVAAVEEGR	2	2	1	O55143		2425.16	0	4.955e-10	High	83.61	3.54942e-08	High	38.62	0.00108549				0
FLFDSVSSQNMGLR	3	1	1	Q8BKC5		1600.78	0	1.931e-09	High	83.57	4.26355e-08	High	49.44	0.000116038	High	83.71	3.85167e-08	0
YVLEPEISFTADSSFAK	3	1	1	Q6P5E4		1903.94	0	7.486e-10	High	83.56	4.55974e-08	High	79.45	1.18609e-07	High	64.12	4.00812e-06	0
DYTGEDVTPENFLAVLR	5	1	1	O89017		1938.95	0	2.657e-11	High	83.56	4.66988e-08	High	76.68	2.3304e-07	High	48.63	0.00014737	0
GVDDLDFFIGDEAIEKPTYATK	3	1	1	Q99JY9		2444.2	0	3.383e-12	High	83.54	3.762e-08	High	74.12	3.21424e-07	High	83.63	3.70652e-08	0
AEDNADTLALVFEAPNQEK	5	1	1	P17918		2075	0	3.498e-10	High	83.54	4.02755e-08	High	69.15	1.00335e-06	High	59.51	9.40328e-06	0
NSQFSGGPLGNPNTTAR	2	1	1	Q99P88		1717.83	0	1.099e-10	High	83.53	5.1015e-08	High	84.38	4.23115e-08				0
GAEAANVTGPDGVPVEGSR	2	1	1	Q9JKB3		1782.87	0	1.402e-13	High	83.48	5.09326e-08	High	95.87	3.02821e-09				0
VNQIGSVTESIQACK	16	2	2	P21550;P17182	C14(Carbamidomethyl)	1633.82	0	1.841e-08	High	83.46	6.46922e-08	High	72.1	8.20071e-07	High	75.12	4.09121e-07	0
AIGSASEGAQSSLQEVYHK	5	1	1	Q9Z2U1		1961.96	0	4.29e-14	High	83.45	5.69338e-08	High	92.43	6.88632e-09	High	78.42	1.76253e-07	0
SLTNDWEDHLAVK	6	1	1	P11499		1527.75	0	7.539e-08	High	83.44	4.50633e-08	High	66.87	2.03533e-06	High	70.26	9.84275e-07	0
AEEGIAAGGVMDVNTALQEVLK	8	1	1	P63323	N-Term(Acetyl)	2257.15	0	5.944e-13	High	83.36	4.24412e-08	High	85.74	2.56018e-08				0
TMLELINQLDGFDPR	4	1	1	P46471		1761.88	0	2.443e-09	High	83.34	5.90895e-08	High	91.29	8.58187e-09				0
TAEGQALSEAR	3	1	1	Q9D394		1132.56	0	1.182e-07	High	83.34	6.74315e-08	High	83.72	6.09329e-08	High	83.39	6.41399e-08	0
DNYVPEVSALDQEIIEVDPDTK	5	1	1	P63276		2489.21	0	7.346e-11	High	83.34	3.75392e-08	High	59.15	1.0216e-05	High	85.96	2.15486e-08	0
AYLPVNESFGFTADLR	7	1	1	P58252		1799.91	0	1.245e-12	High	83.32	5.44736e-08	High	83.34	5.30647e-08	High	73.11	5.6928e-07	0
DLLTAYYDVDYEK	6	1	1	P27773		1607.75	0	1.355e-07	High	83.3	4.44348e-08	High	88.1	1.44814e-08	High	83.99	3.75083e-08	0
YFAGNLASGGAAGATSLCFVYPLDFAR	10	2	2	P51881;P48962	C18(Carbamidomethyl)	2796.36	0	3.427e-14	High	83.29	3.98491e-08	High	82.93	4.43118e-08	High	22.01	0.0503605	0
VDATADYICK	3	1	1	Q91V92	C9(Carbamidomethyl)	1155.54	0	7.897e-06	High	83.26	4.81504e-08	High	89.84	9.44151e-09	High	68.34	1.32632e-06	0
YLIATSEQPIAALHR	5	1	1	P26638		1682.93	0	2.262e-12	High	83.25	2.9572e-08	High	103.64	2.68159e-10	High	75.64	1.69197e-07	0
YDDIEETNYFQQASELAK	1	1	1	Q91VD9		2163.98	0	7.175e-11	High	83.21	2.33989e-08							0
SEEITTGSAWFSFLESHNK	3	1	1	Q62048		2170.02	0	3.181e-13	High	83.17	3.42183e-08	High	84.75	2.52899e-08	High	29.44	0.0085322	0
GLETIASDVVSLASK	6	1	1	Q8BMF4		1489.82	0	2.399e-09	High	83.16	4.37168e-08	High	77.6	1.816e-07	High	80.16	9.68648e-08	0
KTVGVEPAADGK	2	1	1	P41105		1171.63	0	7.012e-08	High	83.13	7.32043e-08	High	74.84	5.03626e-07				1
VTVGVDGTLYK	2	2	1	O08528		1151.63	0	1.408e-06	High	83.12	3.65646e-08	High	40.94	0.000672491				0
VNNFGSGLTALGLKPK	2	1	1	Q9QUJ7		1615.92	0	4.877e-10	High	83.1	2.00809e-08	High	73.67	1.78258e-07				0
VPVATYTNSSQPFR	2	1	1	O35654		1566.79	0	2.496e-10	High	83.07	6.23865e-08	High	96.87	2.66238e-09				0
TAMNVNEIFMAIAK	2	1	1	P35278		1552.79	0	9.598e-09	High	83.07	5.81945e-08				High	84.34	4.32552e-08	0
FQNVNSVTLFVQSNQGEEETTR	2	1	1	Q8CDN6		2527.21	0	2.077e-10	High	83.03	4.28054e-08				High	75.1	2.59585e-07	0
VVDEYSLNSGK	3	1	1	P17710		1210.6	0	1.033e-06	High	83.01	6.70046e-08	High	83.25	6.71875e-08	High	83.47	6.20696e-08	0
AMADPEVQQIMSDPAMR	1	1	1	Q60864		1889.86	0	1.43e-10	High	83.01	3.05021e-08							0
VTVGDITCTGEGTSK	2	1	1	Q9WTX2	C8(Carbamidomethyl)	1524.73	0	1.488e-11	High	82.99	4.89784e-08	High	96.32	2.32179e-09				0
EGSYSISVLYGEEEVPR	2	1	1	Q8BTM8		1913.92	0	1.431e-10	High	82.93	5.62811e-08	High	90.77	9.33845e-09				0
VTQSNFAVGYK	3	1	1	Q60932		1213.63	0	1.057e-06	High	82.91	6.24252e-08	High	82.53	6.28279e-08	High	77.11	2.2858e-07	0
IQYQLVDISQDNALR	3	1	1	Q91VW3		1775.93	0	4.452e-09	High	82.91	5.09123e-08	High	78.66	1.36825e-07	High	75.22	2.84074e-07	0
SVSTPSEAGSQDSGDGAVGSR	4	1	1	O88487		1950.87	0	5.228e-13	High	82.9	2.61559e-08	High	125.86	1.336e-12				0
WFNGQPIHAELSPVTDFR	2	1	1	Q9D883		2114.06	0	3.487e-09	High	82.89	5.8601e-08	High	66.68	2.37335e-06				0
ELAPAVSVLQLFCSSPK	2	1	1	Q9QZE5	C13(Carbamidomethyl)	1845.98	0	6.743e-10	High	82.87	4.10551e-08	High	57.41	1.45241e-05				0
ANINVENAFFTLAR	2	1	1	P55258		1579.83	0	1.313e-07	High	82.83	5.70708e-08				High	78.22	1.6874e-07	0
LTFDSSFSPNTGK	3	1	1	Q60932		1400.67	0	1.512e-09	High	82.81	5.7596e-08	High	87.66	1.8425e-08	High	87.86	1.956e-08	0
SSDEAVILCK	2	1	1	Q9WVJ2	C9(Carbamidomethyl)	1121.55	0	6.546e-06	High	82.77	9.35348e-08				High	63.58	7.4331e-06	0
ELLQQISAFDNVPR	5	1	1	Q08288		1629.86	0	1.097e-08	High	82.75	6.58297e-08	High	74.47	4.14436e-07	High	77.92	1.99373e-07	0
KHPDASVNFSEFSK	7	1	1	P63158		1592.78	0	2.36e-07	High	82.73	7.28002e-08	High	69.93	1.3821e-06	High	42.36	0.000810166	1
AVNVYSTSVTSDNLSR	2	1	1	Q61166	N-Term(Acetyl)	1754.86	0	6.952e-09	High	82.73	5.41335e-08				High	66.55	2.22416e-06	0
ASGQAFELILSPR	5	1	1	P54227		1388.76	0	1.735e-07	High	82.7	6.31012e-08	High	68.36	1.64117e-06	High	61.22	8.79682e-06	0
AVELNMISLK	3	1	1	Q99K85		1117.63	0	1.223e-05	High	82.69	6.62072e-08	High	63.37	5.66116e-06	High	63.76	5.17494e-06	0
TSSCLQEVSK	2	1	1	Q60710	C4(Carbamidomethyl)	1138.54	0	1.657e-06	High	82.64	5.8534e-08	High	61.83	9.18603e-06				0
NAPAIIFIDELDAIAPK	13	1	1	Q01853		1811	0	1.727e-10	High	82.58	2.48435e-08	High	91.7	3.279e-09	High	79.17	5.93193e-08	0
ADDVDQQQTTNTVEEPLDLIR	6	1	1	P62311	N-Term(Acetyl)	2442.18	0	1.319e-14	High	82.51	4.7128e-08	High	89.03	1.01271e-08	High	58.4	1.13467e-05	0
NENTFLDLTVQQIEHLNK	3	1	1	Q91ZJ5		2156.11	0	1.497e-10	High	82.51	5.3019e-08	High	74.44	3.39963e-07	High	42.85	0.000490266	0
AISSASSPQSPGDALR	1	1	1	O88532		1543.78	0	1.138e-06	High	82.49	7.86275e-08							0
MDENQFVAVTSTNAAK	3	3	3	P97427;O08553;Q62188	M1(Oxidation)	1741.81	0	1.269e-09	High	82.48	4.26527e-08	High	95.16	2.34688e-09	High	95.65	2.04203e-09	0
ELAPYDENWFYTR	2	1	1	Q9CZX8		1703.78	0	1.022e-07	High	82.45	3.81131e-08				High	82.66	3.65851e-08	0
NLDPEQMSQVLDAMFEK	1	1	1	P31324		1994.93	0	4.231e-08	High	82.43	4.68612e-08							0
QISQAYEVLADSK	2	1	1	P63037		1451.74	0	2.679e-08	High	82.37	7.82229e-08				High	66.56	2.81521e-06	0
AAQLIGTCSQNVAAIQEQVLGLGALR	3	1	1	Q99P31	C8(Carbamidomethyl)	2681.45	0	3.205e-12	High	82.33	1.90057e-08	High	81.54	2.24466e-08	High	74.24	1.29963e-07	0
AGAGSATLSMAYAGAR	5	1	1	P08249		1454.71	0	6.393e-10	High	82.29	6.34466e-08	High	82.02	6.75163e-08	High	82.12	6.59794e-08	0
GPSIALDTACSSSLLALQNAYQAIR	1	1	1	P19096	C10(Carbamidomethyl)	2620.35	0	8.2e-09	High	82.26	4.36805e-08							0
ATALSEEELDNEDYYSLLNVR	4	1	1	Q5U458	N-Term(Acetyl)	2486.17	0	1.092e-14	High	82.25	4.55682e-08	High	103.13	3.64805e-10				0
ACQSIYPLHDVFVR	6	1	1	P97351	C2(Carbamidomethyl)	1704.86	0	1.515e-11	High	82.22	7.4674e-08	High	87.59	2.14242e-08	High	46.08	0.000325517	0
STAGDTHLGGEDFDNR	8	2	2	P17156;P63017		1691.73	0	2.253e-10	High	82.22	1.7094e-08	High	72.28	1.65637e-07	High	66.05	6.20783e-07	0
SSVAVLTQESFAEHR	2	1	1	Q8VDJ3	N-Term(Acetyl)	1702.85	0	6.772e-08	High	82.2	7.50187e-08	High	69.81	1.26934e-06				0
GAEEMETVIPVDVMR	3	1	1	Q99LX0		1675.81	0	8.729e-09	High	82.19	7.27758e-08	High	50.91	0.000103398	High	38.03	0.00189665	0
DILCGAADEVLAVLK	4	1	1	Q6P4T2	C4(Carbamidomethyl)	1586.85	0	9.437e-07	High	82.17	6.76511e-08	High	72.22	5.99791e-07				0
CCSGAIIVLTK	3	1	1	P52480	C1(Carbamidomethyl); C2(Carbamidomethyl)	1221.64	0	2.038e-09	High	82.17	8.13027e-08	High	42.88	0.000690406	High	88.69	1.73065e-08	0
EQQEAIEHIDEVQNEIDR	3	1	1	Q9EQU5		2195.02	0	8.481e-14	High	82.12	4.23496e-08	High	85.35	2.01302e-08	High	69.6	7.40123e-07	0
YLGLYNDPNSNPK	3	1	1	Q8BH59		1494.73	0	1.623e-08	High	82.12	6.47519e-08	High	67.08	1.90987e-06	High	69.73	1.03222e-06	0
LSCFAQSVSPAEK	3	1	1	Q61553	C3(Carbamidomethyl)	1423.69	0	1.148e-08	High	82.09	6.82908e-08	High	63.64	4.84415e-06	High	82.54	5.57186e-08	0
TDESQPWVLPVVR	3	1	1	P05201		1525.81	0	3.397e-07	High	82.06	7.8721e-08	High	72.74	7.31649e-07	High	60.31	1.257e-05	0
QTQTFTTYSDNQPGVLIQVYEGER	9	3	1	P63017		2774.34	0	2.281e-16	High	82.05	4.58445e-08	High	101.48	5.40522e-10	High	79.18	8.87743e-08	0
NVDMLSELVQEYDEPILK	3	1	1	Q78ZA7		2135.06	0	2.619e-15	High	82.04	6.81438e-08	High	114.56	3.8494e-11				0
GHPSAGAEEEGGSDGSAAEAEPR	5	1	1	Q8JZQ9		2167.92	0	3.951e-16	High	82.02	1.75856e-08	High	92.18	1.63442e-09	High	77.29	5.03923e-08	0
SNVNDGVAQSTR	3	1	1	P17751		1247.6	0	4.401e-07	High	82.02	7.31688e-08	High	81.56	9.11193e-08	High	81.48	9.13909e-08	0
EIGWADVGGWTGQGGSILGTK	6	1	1	Q9WUA3		2089.04	0	1.296e-14	High	81.98	7.06765e-08	High	100.06	1.05532e-09	High	101.99	7.01977e-10	0
GFPGYMYTDLATIYER	1	1	1	P62814		1896.89	0	1.706e-10	High	81.96	6.43163e-08							0
VLVDINNPEPLIQTAK	6	1	1	P80316		1763.99	0	4.66e-09	High	81.92	2.63502e-08	High	75.36	9.45983e-08	High	79.4	4.59261e-08	0
AEGSDVANAVLDGADCIMLSGETAK	4	1	1	P52480	C16(Carbamidomethyl)	2494.15	0	4.229e-09	High	81.92	4.14534e-08				High	57.12	1.19364e-05	0
YLLETSGNLDGLEYK	3	1	1	Q99KQ4		1714.86	0	6.939e-12	High	81.87	7.28145e-08	High	92.29	6.90535e-09	High	100.17	1.20202e-09	0
LIAAYCNVGDIEGASK	3	1	1	Q6PB66	C6(Carbamidomethyl)	1680.84	0	1.055e-11	High	81.85	9.04586e-08	High	81.66	9.85979e-08	High	76.97	2.91318e-07	0
AAELIANSLATAGDGLIELR	6	1	1	P67778		1998.09	0	7.662e-16	High	81.84	3.53504e-08	High	95.26	1.63818e-09	High	93.18	2.28399e-09	0
TPMENIGLQDSLLSR	1	1	1	P25206		1673.86	0	4.677e-10	High	81.83	9.38288e-08							0
AAGAAAIITEPEHTK	5	1	1	Q8BK67		1479.79	0	6.505e-10	High	81.82	6.47793e-08	High	82.24	5.8808e-08	High	57.76	1.64982e-05	0
ACADATLSQITNNIDPVGR	5	1	1	P62874	C2(Carbamidomethyl)	2015.99	0	1.622e-12	High	81.81	6.39399e-08	High	89.49	1.14147e-08	High	103.63	4.37846e-10	0
MLLADQGQSWK	3	2	1	P19157		1276.64	0	8.565e-07	High	81.8	1.06372e-07	High	81.89	1.08396e-07	High	88.21	2.43123e-08	0
HIADLAGNPEVILPVPAFNVINGGSHAGNK	5	1	1	P17182		3021.6	0	2.324e-14	High	81.8	2.3785e-08	High	72.8	2.07299e-07	High	73.76	1.83016e-07	0
INVYYNEATGGK	3	1	1	P68372		1328.65	0	2.296e-07	High	81.8	7.23459e-08	High	72.23	6.19356e-07	High	76.24	2.51945e-07	0
AGELTEDEVER	3	1	1	P62270		1247.58	0	2.899e-08	High	81.79	4.66863e-08	High	88.44	1.12427e-08	High	88.51	1.07811e-08	0
NYTDDAIETDDLTIK	3	1	1	Q9Z2U0		1726.81	0	1.027e-11	High	81.79	6.09239e-08	High	65.66	2.39047e-06	High	103.65	3.68949e-10	0
AAGAAAALAFLNQESR	2	1	1	Q9CPP0	N-Term(Acetyl)	1602.83	0	1.139e-09	High	81.79	8.47637e-08				High	73.02	6.38572e-07	0
ITAEEMYDIFGK	3	1	1	P59708		1416.68	0	6.193e-07	High	81.77	7.25148e-08	High	80.08	1.09956e-07	High	64.04	4.08263e-06	0
VDQIQEIVTGNPTVIK	2	1	1	Q9JKF1		1753.98	0	8.791e-10	High	81.77	3.2931e-08	High	64.61	1.29727e-06				0
TKENVNATENCISAVGK	3	1	1	Q8BKC5	C11(Carbamidomethyl)	1834.9	0	1.059e-08	High	81.76	7.83498e-08	High	77.44	2.0915e-07	High	81.31	8.65338e-08	1
ADDADEFGYSR	2	1	1	Q78PY7		1245.51	0	2.032e-06	High	81.74	1.10531e-08	High	76.91	3.36112e-08				0
IVENSEAVTEILNNAELLK	4	1	1	Q8BJY1		2099.13	0	1.809e-12	High	81.73	3.69286e-08	High	85.36	1.54268e-08				0
FEELNADLFR	3	2	2	P17156;P63017		1253.62	0	8.023e-06	High	81.71	8.66769e-08	High	81.47	9.1958e-08	High	76.81	2.67857e-07	0
TTEELDRVDQNELVSASESQTGFLPVAEK	1	1	1	Q09143		3192.56	0	1.128e-14	High	81.71	4.48561e-08							1
LDQEDALLGSYPVDDGCR	2	1	1	Q9D1E6	C17(Carbamidomethyl)	2022.91	0	1.013e-11	High	81.66	3.71875e-08	High	81.68	3.80354e-08				0
IQQEIAVQNPLVSER	5	1	1	Q7TQI3		1723.94	0	1.048e-10	High	81.65	4.75319e-08	High	87.56	1.22772e-08	High	87.41	1.06208e-08	0
EFEDAFPADFIAEGIDQTR	7	1	1	Q8BU30		2171	0	7.595e-09	High	81.65	3.69312e-08	High	56.33	1.38521e-05	High	20.33	0.0519025	0
CPFGALSIVNLPSNLEK	5	1	1	P61222	C1(Carbamidomethyl)	1858.98	0	1.017e-10	High	81.64	6.51214e-08	High	69.26	1.04348e-06	High	57.51	1.55242e-05	0
AIEENNNFSK	6	2	2	P54227;P55821		1165.55	0	2.894e-05	High	81.64	8.15731e-08	High	62.31	7.25549e-06				0
FNAHGDANTIVCNTK	6	1	1	P16045	C12(Carbamidomethyl)	1661.78	0	3.048e-11	High	81.63	6.63021e-08	High	81.99	6.13439e-08	High	86.09	2.21433e-08	0
YSNDPVVASLAQDIFK	5	1	1	Q91YE6		1766.9	0	7.202e-11	High	81.62	6.92096e-08	High	90.07	1.00369e-08	High	47.34	0.000193727	0
EYGPYETYEGSPVSK	2	1	1	P07742		1705.76	0	1.351e-12	High	81.59	3.91786e-08	High	81.69	3.86256e-08				0
VIFVQGGGSGQFSAVPLNLIGLK	7	1	1	Q99K85		2301.3	0	2.03e-07	High	81.57	1.25393e-08	High	78.95	1.97393e-08	High	15.39	0.0549229	0
FGSTADALVSDDEATR	2	1	1	Q8BI84		1654.77	0	1.055e-08	High	81.56	5.79533e-08	High	81.28	5.54825e-08				0
NDSPCGTTIGPILASR	2	1	1	Q9Z2W0	C5(Carbamidomethyl)	1658.82	0	1.376e-08	High	81.55	8.853e-08				High	60.08	1.18301e-05	0
MTNGFSGADLTEICQR	1	1	1	Q01853	C14(Carbamidomethyl)	1799.81	0	1.015e-09	High	81.5	3.57513e-08							0
SQIFSTASDNQPTVTIK	6	1	1	P20029		1836.94	0	1.401e-11	High	81.48	7.18326e-08	High	81.17	7.40921e-08	High	72.37	5.85223e-07	0
FNLTGLNEQVPHYR	2	1	1	P67871		1687.86	0	5.628e-09	High	81.48	8.57012e-08				High	82.14	7.72842e-08	0
QVQGSEISSIDEFCR	1	1	1	Q9D1C8	C14(Carbamidomethyl)	1754.81	0	1.336e-08	High	81.46	6.82344e-08							0
NETIILANTENTELR	3	1	1	Q91YR1		1730.9	0	1.544e-09	High	81.45	8.80856e-08	High	77.17	2.39834e-07	High	77.32	2.23351e-07	0
FSGDLDDQTCR	1	1	1	P32067	C10(Carbamidomethyl)	1313.55	0	4.27e-07	High	81.42	1.51433e-08							0
AFSDNPGVLSELCSTLSR	1	1	1	Q8BNU0	C13(Carbamidomethyl)	1952.94	0	5.519e-10	High	81.42	5.84097e-08							0
AENSSLNLIGK	2	1	1	P46460		1145.62	0	2.073e-05	High	81.39	1.27432e-07	High	61.74	1.01153e-05				0
LLGASLPLLSEEQLQLVMR	4	1	1	Q7TPV4		2110.2	0	2.586e-08	High	81.37	1.3495e-08	High	60.87	1.10493e-06				0
QDVDLCLVSSCEFK	2	1	1	P14873	C6(Carbamidomethyl); C11(Carbamidomethyl)	1699.77	0	1.854e-10	High	81.36	4.89863e-08	High	100.37	5.96916e-10				0
QSILELAQQWGEFK	6	1	1	P24288		1676.87	0	9.272e-12	High	81.35	8.46412e-08	High	88.57	1.68184e-08	High	74.17	4.44077e-07	0
IQELENLPGSLAGDLR	2	1	1	Q3TKT4		1724.92	0	7.376e-08	High	81.35	5.2397e-08	High	46.87	0.000149052				0
LGITNLCVIGGDGSLTGANLFR	5	1	1	Q9WUA3	C7(Carbamidomethyl)	2248.18	0	9.953e-15	High	81.32	5.34981e-08	High	82.1	4.0387e-08				0
ANAGEESVMNLDK	1	1	1	Q8K2B3		1377.64	0	1.676e-06	High	81.32	6.1984e-08							0
THTQDAVPLTLGQEFSGYVQQVQYAMVR	4	1	1	P97807		3166.57	0	1.479e-12	High	81.31	4.84441e-08	High	37.23	0.00125841	High	23.23	0.0320851	0
FQDLGAAYEVLSDSEK	6	1	1	Q99KV1		1771.84	0	1.868e-10	High	81.3	8.00615e-08	High	90.88	9.06406e-09	High	101.09	8.36389e-10	0
FVFSLVDAMNGK	3	1	1	P08249		1327.67	0	3.557e-08	High	81.29	1.06252e-07	High	102.27	7.29298e-10	High	87.75	2.40069e-08	0
EEAESTLQSFR	3	1	1	P20152		1296.61	0	8.434e-06	High	81.29	7.13298e-08	High	65.25	2.86597e-06	High	81.23	6.93087e-08	0
NSSADGSPLLLFLR	2	1	1	Q8BMC4		1489.8	0	1.28e-07	High	81.28	7.85692e-08	High	75.71	2.7122e-07				0
INLADDVLAWEHER	3	1	1	Q8VCM8		1680.84	0	1.366e-11	High	81.27	1.04876e-07	High	81.21	1.01037e-07	High	87.29	2.53828e-08	0
FIATLQYIVGR	3	1	1	Q9QUR6		1280.74	0	8.176e-07	High	81.27	3.35902e-08	High	58.41	6.48952e-06	High	62.17	2.73031e-06	0
LEEIAELVASSLPSPLR	4	1	1	Q6P2K6		1824.02	0	3.071e-08	High	81.25	3.29953e-08	High	67.96	5.99834e-07				0
NESCSVNYTTDFIYQLYSEEGK	4	1	1	Q9WUA3	C4(Carbamidomethyl)	2647.16	0	3.476e-12	High	81.21	2.2705e-08	High	92.64	1.57906e-09				0
YVSSLTEEISR	3	1	1	Q9D0F3		1283.65	0	7.967e-08	High	81.18	9.48788e-08	High	62.11	8.55096e-06	High	81.68	9.40697e-08	0
VGEVTYVELLMDAEGK	2	1	1	Q9D0E1		1752.87	0	3.879e-09	High	81.17	9.73891e-08	High	57.17	2.26403e-05				0
FCNVDDDELR	2	1	1	Q6ZQ38	C2(Carbamidomethyl)	1282.54	0	2.218e-06	High	81.16	2.52647e-08	High	53.79	1.2326e-05				0
LGILGLCNTLAIEGR	3	1	1	P51660	C7(Carbamidomethyl)	1599.89	0	1.061e-10	High	81.15	4.14375e-08	High	78.9	7.02096e-08	High	84.19	2.05776e-08	0
IEEGTYGVVYR	1	1	1	P24788		1285.65	0	6.468e-07	High	81.15	8.74792e-08							0
YVENFGLIDGR	2	1	1	Q9CYN2		1282.65	0	1.208e-06	High	81.11	8.90631e-08				High	81.24	8.75641e-08	0
ISEQTYQLSR	3	1	1	O08599		1224.62	0	5.403e-06	High	81.08	8.42217e-08	High	75.32	3.48111e-07	High	74.83	3.74891e-07	0
IGEHTPSALAIMENANVLAR	6	1	1	P05064		2107.1	0	1.096e-09	High	81.08	5.69276e-08	High	65.63	1.99675e-06	High	81.1	5.6666e-08	0
LGFAGVVQEISFGTTK	5	1	1	P80316		1653.89	0	9.15e-13	High	81.07	5.94037e-08	High	81.49	5.78306e-08	High	93.78	3.16189e-09	0
MEGPLSVFGDR	5	1	1	P11983	N-Term(Acetyl)	1249.6	0	1.406e-05	High	81.07	1.0083e-07	High	68.11	1.8234e-06	High	68.35	1.72537e-06	0
DVACGANHTLVLDSQK	5	1	1	Q8BK67	C4(Carbamidomethyl)	1727.84	0	5.465e-11	High	81.05	8.59833e-08	High	76.62	2.50437e-07	High	56.21	2.68051e-05	0
KLGCEVLGVSVDSQFTHLAWINTPR	3	1	1	Q61171	C4(Carbamidomethyl)	2827.47	0	2.281e-16	High	81.04	5.03709e-08	High	83.99	2.51386e-08				1
ESGEGEEEVADSAR	3	1	1	Q505F5		1464.61	0	1.255e-11	High	81.03	2.01159e-08	High	99.35	2.96169e-10	High	80.51	2.17854e-08	0
ALMLQGVDLLADAVAVTMGPK	4	1	1	P63038	M3(Oxidation)	2129.15	0	6.149e-09	High	81.01	4.23988e-08	High	77.24	1.01008e-07	High	61	4.68654e-06	0
EAVVNTQELLDLLVK	5	1	1	Q99PV0		1683.96	0	1.171e-08	High	81	2.8993e-08	High	86.21	8.7356e-09	High	53.8	1.5841e-05	0
VACITEQVLTLVNKR	1	1	1	Q91YQ5	C3(Carbamidomethyl)	1743.98	0	1.315e-09	High	81	3.69363e-08							1
HNEETGDNVGPLIIK	6	1	1	Q91WS0		1635.84	0	2.534e-11	High	80.99	1.17434e-07	High	79.59	1.63752e-07	High	75.28	4.43242e-07	0
QGNMTAALQAALK	3	1	1	Q9CPW4		1316.7	0	8.071e-08	High	80.98	1.21295e-07	High	62.72	7.51063e-06	High	58.77	1.77871e-05	0
TECYGYALGDATR	3	1	1	Q60676	C3(Carbamidomethyl)	1476.65	0	3.263e-07	High	80.97	3.27932e-08	High	81	3.29646e-08	High	85.31	1.20721e-08	0
LTVSSLQESGLK	3	1	1	Q8BTM8		1261.7	0	1.83e-07	High	80.96	6.9746e-08	High	102.69	4.65603e-10	High	101.61	6.00509e-10	0
FITDNTVEER	3	1	1	Q91ZW3		1223.59	0	1.7e-07	High	80.96	9.82056e-08	High	80.89	9.45057e-08	High	67.53	2.08392e-06	0
ATLQESEVKVDGEQK	2	1	1	Q99MN1	N-Term(Acetyl)	1702.86	0	9.471e-11	High	80.95	9.24055e-08	High	86.34	2.70599e-08				1
CGEMAQAASAAVTR	2	1	1	Q9Z1Q9	C1(Carbamidomethyl)	1422.65	0	4.157e-11	High	80.94	6.12088e-08	High	81.31	6.1757e-08				0
GVVDSEDIPLNLSR	16	3	3	Q9CQN1;P11499;P07901		1513.79	0	1.739e-09	High	80.94	1.03491e-07	High	81.16	9.37856e-08	High	77.28	2.30094e-07	0
EDQTEYLEER	6	2	2	P11499;P07901		1311.57	0	4.118e-07	High	80.94	3.38259e-08	High	80.94	3.38259e-08	High	57.79	7.23585e-06	0
LVLDSIIWAFK	4	1	1	Q6P5F9		1304.77	0	2.735e-06	High	80.94	2.77856e-08	High	75.52	9.3982e-08	High	54.52	1.13019e-05	0
TTPSVVAFTADGER	3	1	1	P38647		1450.72	0	9.972e-07	High	80.93	1.05344e-07	High	83.69	5.53694e-08				0
AASTDIAGLEESFR	3	1	1	Q9CRB6	N-Term(Acetyl)	1508.73	0	1.736e-10	High	80.89	8.14704e-08	High	64.04	4.00374e-06	High	85.18	3.03389e-08	0
CLELFSELAEDKENYK	6	1	1	P11499	C1(Carbamidomethyl)	1987.94	0	3.057e-13	High	80.86	7.91639e-08	High	78.89	1.20083e-07	High	92.96	4.3248e-09	1
CDLVNYSYGEATHWPNSGR	2	1	1	Q64514	C1(Carbamidomethyl)	2225.97	0	9.907e-11	High	80.81	2.57254e-08				High	80.96	2.64554e-08	0
DQEGQDVLLFIDNIFR	9	1	1	P56480		1921.97	0	2.213e-12	High	80.73	9.21354e-08	High	111.24	8.34301e-11	High	28.8	0.0137099	0
HDDSSDSFCEIDDIQSPDAEYVDLLLNPER	2	1	1	Q8R180	C9(Carbamidomethyl)	3494.52	0	1.622e-15	High	80.72	1.05903e-08	High	83.11	6.10815e-09				0
ITGEAFVQFASQELAEK	6	1	1	Q9Z2X1		1867.96	0	4.44e-16	High	80.71	7.9823e-08	High	93.33	4.13419e-09	High	73.69	3.86944e-07	0
YESSALPAGQLTSLPDYASR	5	1	1	Q9CQN1		2126.05	0	2e-14	High	80.68	7.86661e-08	High	97.39	1.6871e-09	High	101.66	6.27752e-10	0
SYIITGGLGGFGLELAR	3	1	1	P19096		1723.94	0	1.158e-10	High	80.67	6.12782e-08	High	69.03	7.75161e-07				0
MIAGQVLDINLAAEPK	3	1	1	Q9Z204		1682.92	0	2.312e-10	High	80.66	5.75539e-08	High	79.85	6.62491e-08	High	83.65	2.76172e-08	0
LGPLLDVLADSR	2	1	1	Q80UM7		1268.72	0	1.114e-07	High	80.66	5.11113e-08				High	57.12	1.34892e-05	0
VAVLISGTGSNLQALIDSTR	2	1	1	Q64737		2015.12	0	6.785e-15	High	80.65	2.53993e-08	High	102.75	2.07045e-10				0
ELEAELEDER	1	1	1	Q61879		1232.57	0	2.06e-06	High	80.65	6.4144e-08							0
FQPQSPDFLDITNPK	3	1	1	P70362		1746.88	0	6.946e-09	High	80.63	1.05959e-07	High	79.45	1.36201e-07	High	80.45	1.08189e-07	0
AEGQVLVLDGR	3	1	1	P19253	N-Term(Acetyl)	1198.65	0	7.129e-07	High	80.61	1.00799e-07	High	80.5	1.04276e-07	High	80.57	1.01732e-07	0
ALIAGGGAPEIELALR	6	1	1	P80315		1550.89	0	7.262e-09	High	80.6	3.35321e-08	High	77.45	6.92565e-08	High	60.65	3.31483e-06	0
TGQEYKPGNPSAAAVQTVSTK	4	1	1	Q8CGC7		2134.08	0	8.722e-13	High	80.59	7.98769e-08	High	79.64	9.66919e-08	High	91.87	6.04621e-09	0
LDLWNLNNDTEVPTASISVEGNPALNR	2	1	1	O88487		2952.48	0	2.157e-11	High	80.56	6.41686e-08	High	71.99	4.58499e-07				0
HFIEQGINVCLCQSYAK	7	1	1	P05202	C10(Carbamidomethyl); C12(Carbamidomethyl)	2066.99	0	1.779e-13	High	80.54	7.50618e-08	High	93.1	3.91823e-09	High	93.61	3.54942e-09	0
ENIVEAIIHSPELIR	5	1	1	Q9EPL8		1732.97	0	7.926e-08	High	80.54	4.54786e-08	High	74.87	1.62918e-07	High	41.41	0.000408365	0
KLDGETTDLQDQIAELQAQVDELK	2	1	1	Q61879		2700.37	0	2.229e-09	High	80.53	6.63837e-08	High	76.14	1.6539e-07				1
ATCIGNNSAAAVSMLK	3	1	1	Q9R1P0	C3(Carbamidomethyl)	1607.79	0	7.467e-11	High	80.52	1.21097e-07	High	80.2	1.28447e-07	High	96.08	3.10721e-09	0
EAVCIVLSDDTCSDEK	3	1	1	Q01853	C4(Carbamidomethyl); C12(Carbamidomethyl)	1840.8	0	5.758e-09	High	80.51	2.62314e-08	High	37.74	0.000496389	High	60.26	2.73148e-06	0
VIVVGNPANTNCLTASK	6	1	1	P14152	C12(Carbamidomethyl)	1757.92	0	7.843e-14	High	80.5	1.03385e-07	High	105.72	3.10784e-10	High	80.17	1.03373e-07	0
CDQDAQNPLSAGLQGACLMETVELLQAK	2	1	1	Q99KJ8	C1(Carbamidomethyl); C17(Carbamidomethyl)	3060.45	0	8.708e-11	High	80.5	5.57032e-08	High	78.33	1.09435e-07				0
AASAAATAAASAATAASAASGSPGSGEGSAGGEK	3	1	1	Q62318	N-Term(Acetyl)	2763.28	0	7.064e-15	High	80.5	4.32257e-08	High	67.41	8.35137e-07	High	78.67	6.85948e-08	0
FMQDPMEIFVDDETK	1	1	1	Q9Z1N5		1844.81	0	6.694e-09	High	80.47	3.85894e-08							0
AANSLEAFIFETQDK	5	1	1	Q9JKR6		1683.83	0	6.868e-09	High	80.46	9.21985e-08	High	66.49	2.3673e-06	High	81.28	7.55903e-08	0
AVELAANTK	3	1	1	P40142		916.513	0	2.161e-05	High	80.45	1.46055e-07	High	79.66	2.06554e-07	High	59.08	2.00223e-05	0
LLSEEVFDFSSGQITQVK	5	1	1	Q6P5F9		2027.04	0	2.12e-14	High	80.4	9.62171e-08	High	97.31	1.90425e-09	High	64.91	3.30921e-06	0
LTSTVMLWLQTNK	3	1	1	P47757		1534.84	0	1.134e-07	High	80.4	8.2993e-08	High	79.33	9.56784e-08	High	60.15	8.64616e-06	0
QVIDCQLADVNNLGK	2	1	1	Q9CPY7	C5(Carbamidomethyl)	1686.86	0	2.044e-10	High	80.39	1.11065e-07				High	80.86	1.00493e-07	0
ITDDQQESLNK	3	1	1	P32067		1290.62	0	4.511e-08	High	80.35	1.19012e-07	High	80.39	1.11522e-07	High	94.6	4.47291e-09	0
SVTEQGAELSNEER	6	1	1	P63101		1548.72	0	1.449e-09	High	80.34	8.7384e-08	High	75.62	2.52225e-07	High	85.24	2.45366e-08	0
AGVNTVTTLVENKK	1	1	1	P12970		1473.83	0	3.928e-07	High	80.31	6.84364e-08							1
DNVDLLGSLADLYFR	2	1	1	Q9WVM3		1710.88	0	2.282e-07	High	80.3	9.79917e-08	High	66.98	2.32519e-06				0
ELVPESQAYMDLLAFER	1	3	1	Q61466		2010.99	0	1.727e-09	High	80.3	8.58594e-08							0
VFSWLQQEGELSEEEMAR	2	1	1	Q64737		2168	0	2.654e-07	High	80.3	4.94625e-08							0
SSSDPSSSPVLQTSLAR	3	1	1	Q8VI75		1718.86	0	1.223e-08	High	80.29	1.04765e-07	High	77.05	2.22884e-07	High	76.11	2.76744e-07	0
LALEQQQLICK	2	1	1	Q8CGZ0	C10(Carbamidomethyl)	1343.74	0	2.576e-06	High	80.27	1.08068e-07	High	51.09	7.70256e-05				0
KQELEEICHDLEAR	3	1	1	Q8VDD5	C8(Carbamidomethyl)	1769.85	0	9.442e-12	High	80.24	9.32044e-08	High	79.55	1.12027e-07	High	85.92	2.62255e-08	1
GPDGLTALEATDNQAIK	3	1	1	P62774		1713.87	0	5.17e-13	High	80.22	1.1027e-07	High	79.74	1.24749e-07	High	66.59	2.44498e-06	0
GSSGVGLTAAVTTDQETGER	2	1	1	P25206		1935.93	0	1.398e-09	High	80.21	1.00996e-07	High	67.21	1.77751e-06				0
VITEYLNAQESAK	3	1	1	Q78PY7		1465.75	0	2.032e-09	High	80.19	1.11513e-07	High	80.13	1.15976e-07	High	63.18	5.69795e-06	0
VAGQDGSVVQFK	2	2	1	P61957		1234.65	0	1.64e-08	High	80.19	1.27785e-07	High	80.06	1.30189e-07				0
VALVYGQMNEPPGAR	3	1	1	P56480		1601.81	0	2.111e-07	High	80.15	1.28002e-07	High	78.74	1.85118e-07	High	72.07	8.22651e-07	0
SSSADFGTFSTSQSHQTASTVSK	2	1	1	Q8K2K6		2348.07	0	2.129e-11	High	80.15	6.32763e-08	High	75.5	1.95878e-07				0
AEYEFDSPYWDDISDSAK	2	2	1	Q8BW96		2137.89	0	6.419e-14	High	80.11	1.12124e-08	High	96.16	2.54208e-10				0
EGDGSATTDAAPATSPK	3	1	1	P06837		1575.72	0	2.724e-10	High	80.08	7.11767e-08	High	98.59	1.06535e-09	High	80.01	5.93632e-08	0
GVVTLLSDYEVCK	3	1	1	Q9D0I8	C12(Carbamidomethyl)	1482.76	0	2.928e-09	High	80.08	1.13883e-07				High	98.9	1.48793e-09	0
ELEFLSMANVELSSLAR	3	1	1	P97822		1908.98	0	6.231e-13	High	80.07	1.12669e-07	High	86.82	2.38125e-08				0
TLVLSNLSYSATK	4	1	1	P09405		1396.77	0	6.6e-08	High	80.06	6.26287e-08	High	79.84	7.05519e-08	High	86	1.54481e-08	0
TDDYLDQPCCETINR	4	1	1	Q61598	C9(Carbamidomethyl); C10(Carbamidomethyl)	1899.79	0	8.403e-09	High	80.05	1.87825e-08	High	76.45	4.52929e-08	High	57.72	3.21184e-06	0
IVNDDQSFYADIYMEDGLIK	2	2	2	O08553;Q62188		2349.1	0	7.594e-11	High	80.03	7.54768e-08	High	47.28	0.000131883				0
GFEVVYMTEPIDEYCVQQLK	5	1	1	P11499	C15(Carbamidomethyl)	2448.16	0	4.516e-13	High	80.01	7.08367e-08	High	84.66	2.49645e-08	High	46.37	0.000159166	0
FCDNSSAIQGK	2	1	1	Q5SUR0	C2(Carbamidomethyl)	1226.55	0	3.94e-06	High	79.97	5.68916e-08				High	74.83	1.80868e-07	0
ACGLVASNLNLKPGECLK	5	1	1	P16045	N-Term(Acetyl); C2(Carbamidomethyl); C16(Carbamidomethyl)	1986.02	0	3.569e-10	High	79.96	9.78975e-08	High	70.86	7.75232e-07	High	66.1	2.38107e-06	0
AFLEALQNQAETSSK	3	1	1	Q9CQN1		1636.82	0	3.918e-11	High	79.95	1.36563e-07	High	82.78	6.95943e-08	High	79.44	1.45616e-07	0
CAEIFVGGQSIGK	3	1	1	Q9WUA2	C1(Carbamidomethyl)	1365.69	0	1.508e-08	High	79.95	1.43138e-07	High	53.2	6.82048e-05	High	79.83	1.23231e-07	0
IEQEFLTEALPVK	2	1	1	P11157		1516.83	0	5.164e-09	High	79.95	8.29495e-08				High	66.67	2.04514e-06	0
VQENLLASGVDLVTYITR	5	1	1	Q9Z1G3		1991.09	0	9.011e-12	High	79.94	4.5626e-08	High	87.19	9.64476e-09	High	20.05	0.0543704	0
DFLAGGVAAAISK	6	1	1	P51881		1219.67	0	5.205e-07	High	79.92	9.77848e-08	High	77.14	1.94163e-07	High	59.99	1.00732e-05	0
DGSDYEGWCWPGSASYPDFTNPR	6	1	1	Q8BHN3	C9(Carbamidomethyl)	2664.08	0	1.77e-14	High	79.91	1.01852e-08	High	94.32	3.68952e-10	High	66.7	2.1329e-07	0
TFVSITPAEVGVLVGK	8	1	1	P62962		1616.93	0	2.807e-08	High	79.9	2.30241e-08	High	52.57	1.1067e-05	High	80.05	2.22424e-08	0
ENVIMTQILPCIK	3	1	1	Q76MZ3	C11(Carbamidomethyl)	1558.84	0	7.043e-08	High	79.89	1.31796e-07	High	51.25	9.07372e-05	High	47.17	0.000222566	0
MLGQMTDQVADLR	1	1	1	Q64727		1477.72	0	2.576e-08	High	79.89	1.29745e-07							0
YAVDDVQYTDEIASVLTSR	3	1	1	Q11136		2145.04	0	2.024e-14	High	79.86	1.02243e-07	High	92.4	5.78317e-09	High	54.75	3.24916e-05	0
EVSVFGAVSELFTR	4	1	1	P38060		1540.8	0	6.15e-08	High	79.86	1.19284e-07	High	67.73	1.80461e-06	High	23.33	0.0487741	0
VQAVQPTLILQDGDVINLGDR	2	1	1	Q8BL86		2264.23	0	1.993e-08	High	79.86	3.6663e-08	High	55.76	1.12821e-05				0
IANLQTDLSDGLR	3	1	1	Q8BTM8		1415.76	0	9.431e-09	High	79.84	1.32285e-07	High	100.26	1.20091e-09	High	79.64	1.38519e-07	0
STGNFLTLSQAVDK	3	1	1	Q8BMJ2		1480.77	0	4.577e-09	High	79.83	1.00352e-07	High	80.67	8.09901e-08	High	56.97	2.07941e-05	0
LENCGITAANCK	3	1	1	Q91VI7	C4(Carbamidomethyl); C11(Carbamidomethyl)	1350.62	0	9.807e-08	High	79.83	7.74741e-08	High	78.84	9.9269e-08	High	79.51	8.33981e-08	0
GYADIVQLLLAK	4	1	1	Q62422		1303.77	0	3.455e-07	High	79.79	2.88624e-08	High	68.98	3.47802e-07	High	74.17	1.05277e-07	0
ELVLSNNDLHEPGVR	3	1	1	Q91VI7		1691.88	0	2.63e-08	High	79.79	1.20173e-07	High	61.56	7.95985e-06	High	57.01	2.37885e-05	0
AEQLFSSALCAAR	2	1	1	P60487	C10(Carbamidomethyl)	1423.71	0	3.685e-07	High	79.78	1.27287e-07				High	49.88	0.000118736	0
CTVSFLLSEDGSGK	1	1	1	P17710	C1(Carbamidomethyl)	1499.71	0	2.561e-08	High	79.78	1.16242e-07							0
MLDYLQGSGETPQTDIR	3	1	1	Q8BHN3		1923.91	0	8.426e-14	High	79.76	1.06739e-07	High	83.7	4.2658e-08	High	79.88	9.97176e-08	0
LANQAADYFGDAFK	3	1	1	Q9WU78		1530.73	0	5.039e-10	High	79.75	1.01159e-07	High	79.7	9.69725e-08	High	82.59	5.15005e-08	0
SNYNFEKPFLWLAR	9	1	1	P62827		1784.92	0	1.645e-08	High	79.74	1.04046e-07	High	66.16	2.42103e-06	High	59.7	1.14117e-05	0
LLLPSTFFCYK	1	1	1	Q9ERU9	C9(Carbamidomethyl)	1388.73	0	2.946e-06	High	79.74	1.51822e-07							0
FSVQTMCPIEGEGNIAR	1	1	1	Q8R010	C7(Carbamidomethyl)	1908.89	0	6.131e-09	High	79.74	8.54665e-08							0
NVGSAGVTVVIVR	3	1	1	Q99K85		1270.75	0	8.706e-07	High	79.64	4.40002e-08	High	79.13	4.94829e-08	High	79.74	4.29987e-08	0
AAGEGQFADWPQGSR	6	1	1	P03975		1576.71	0	2.434e-10	High	79.62	7.8038e-08	High	91.79	4.53618e-09	High	58.99	9.27443e-06	0
YIETSELCGGAR	2	1	1	Q8K1M6	C8(Carbamidomethyl)	1355.63	0	7.401e-07	High	79.61	1.14865e-07				High	79.46	1.12108e-07	0
NNQFQALLQYADPVSAQHAK	4	1	1	P17225		2243.13	0	2.313e-15	High	79.57	1.07096e-07	High	105.51	2.65725e-10	High	67.51	1.56129e-06	0
LSYNTASNK	3	1	1	Q9D1R9		997.498	0	6.819e-05	High	79.55	1.00935e-07	High	58.86	1.16365e-05	High	58.79	1.35433e-05	0
QSIINPDWNFEK	3	1	1	P46460		1490.73	0	9.446e-08	High	79.55	1.36429e-07	High	57.85	2.15738e-05	High	61.91	8.05212e-06	0
EYFGGFGEVESIELPMDNK	4	1	1	Q60668		2160.99	0	1.498e-11	High	79.54	7.4486e-08	High	37.06	0.0013972	High	32.72	0.00363504	0
IMNTFSVVPSPK	4	4	3	P68372;P99024;Q9ERD7		1319.7	0	1.872e-07	High	79.51	1.28735e-07	High	32.85	0.00539552	High	78.9	1.63608e-07	0
FADQDDIGNVSFDR	2	1	1	Q922D4		1598.71	0	3.582e-09	High	79.49	5.73549e-08	High	77.08	1.09695e-07				0
SFANTLVDVCAYAGSGNVLK	4	1	1	Q8VDM4	C10(Carbamidomethyl)	2086.03	0	2.104e-15	High	79.47	1.16934e-07	High	80.23	9.67387e-08	High	55.14	3.06196e-05	0
LLEQYKEESK	5	1	1	Q8VEK3		1266.66	0	2.419e-06	High	79.47	1.25407e-07	High	60.98	8.85774e-06	High	35.2	0.00333705	1
SVLFVCLGNICR	3	1	1	Q9D358	C6(Carbamidomethyl); C11(Carbamidomethyl)	1437.74	0	6.4e-07	High	79.47	1.35011e-07	High	57.97	1.90708e-05	High	39.78	0.00141489	0
STSQGFCFNILCVGETGIGK	2	1	1	Q8C1B7	C7(Carbamidomethyl); C12(Carbamidomethyl)	2175.03	0	2.311e-07	High	79.47	8.98188e-08							0
NQDLALSNLESIPGGYNALR	6	1	1	Q9QZM0		2145.1	0	1.507e-13	High	79.46	1.17203e-07	High	89.89	1.06155e-08	High	96.43	2.37748e-09	0
WGTLTDCVVMR	3	1	1	Q8BG05	C7(Carbamidomethyl)	1337.64	0	1.265e-07	High	79.45	1.21446e-07	High	78.96	1.42304e-07	High	60.92	7.92914e-06	0
LGDPLEAFPVFK	1	1	1	Q8VE10		1332.72	0	1.949e-05	High	79.45	1.19744e-07							0
MDDYAVLSDTELAAVLR	2	1	1	O08579	N-Term(Acetyl)	1923.94	0	6.388e-11	High	79.44	1.36515e-07	High	81.26	8.94063e-08				0
WDCVSSILQVGGTIIGSAR	3	1	1	Q9WUA3	C3(Carbamidomethyl)	2019.04	0	6.392e-07	High	79.43	1.17446e-07	High	44.88	0.000323462				0
LLVDVDESTLSPEEQK	2	1	1	Q99NB9		1801.91	0	9.18e-08	High	79.43	1.21437e-07				High	82.11	6.45936e-08	0
LFIVGSNSSSSTR	3	1	1	O09172		1354.7	0	2.928e-08	High	79.41	1.2887e-07	High	61.18	8.57339e-06	High	79.62	1.39159e-07	0
LSNIFVIGK	3	1	1	P62702		990.599	0	4.068e-05	High	79.39	3.10716e-08	High	72.6	1.97835e-07	High	79.21	3.47855e-08	0
FVIGGPQGDAGLTGR	3	1	1	Q3THS6		1444.76	0	7.921e-12	High	79.38	1.41298e-07	High	80.52	1.11782e-07	High	95.88	3.16327e-09	0
AAFADLDLR	2	1	1	O88796	N-Term(Acetyl)	1033.54	0	8.975e-06	High	79.36	2.01048e-07	High	79.29	1.87828e-07				0
IETSINLAWTAGSNNTR	9	1	1	Q60931		1847.93	0	3.622e-12	High	79.32	1.47357e-07	High	94.33	4.63067e-09	High	77.04	2.62937e-07	0
EGDGVYYNELETR	2	1	1	Q8K2T8		1544.69	0	1.784e-07	High	79.29	5.47587e-08				High	78.93	5.82118e-08	0
VIAINVDDPDAANYKDISDVER	3	1	1	Q9D819		2432.2	0	5.935e-09	High	79.27	1.12389e-07	High	74.54	3.37498e-07	High	72.42	5.44156e-07	1
LIDKEVISPDTR	6	1	1	Q9DCN2		1385.77	0	1.313e-06	High	79.27	1.19487e-07	High	74.13	3.90231e-07	High	79.28	1.19212e-07	1
NVLIVEDIIDTGK	2	1	1	P00493		1428.8	0	1.107e-07	High	79.27	9.70094e-08				High	79.02	1.02758e-07	0
NQEAGHEAAGEEAAEASGPPEK	3	1	1	Q08288		2178.96	0	5.369e-13	High	79.26	4.6245e-08	High	86.53	8.00392e-09	High	60.05	3.50936e-06	0
GTVGFSGAELENLVNQAALK	4	1	1	O88967		2018.06	0	5.261e-12	High	79.23	9.43251e-08	High	85.27	2.40705e-08				0
ELTNQQEASVER	3	1	1	O08788		1403.68	0	3.293e-06	High	79.22	1.50789e-07	High	73.58	5.56934e-07	High	69.53	1.3483e-06	0
QVESTASAAGPSR	2	1	1	Q80UG5		1260.62	0	6.457e-10	High	79.2	1.62306e-07	High	78.8	1.70055e-07				0
LLYDLADQLHAAVGASR	4	1	1	Q99LC5		1812.97	0	2.995e-09	High	79.19	1.10261e-07	High	65.11	2.69779e-06	High	61.72	6.25868e-06	0
GAAGALMVYDITR	3	1	1	Q91V41		1337.69	0	4.286e-08	High	79.19	1.41592e-07	High	53.02	5.88684e-05	High	61.13	8.09449e-06	0
ALQGASQIIAEIR	3	1	1	Q8K1M6		1369.78	0	9.818e-08	High	79.17	7.6873e-08	High	66.02	2.06278e-06				0
VACAEEWQESR	2	1	1	Q8BH58	C3(Carbamidomethyl)	1364.6	0	2.071e-07	High	79.11	5.76896e-08				High	74.53	1.74424e-07	0
IMDPNIVGNEHYDVAR	2	1	1	P56480	M2(Oxidation)	1858.88	0	1.446e-10	High	79.06	1.23544e-07				High	64.66	3.3001e-06	0
AGFAGDDAPR	5	6	3	P68033;P60710;P63260		976.451	0	1.181e-06	High	79.03	1.17524e-07	High	79.14	1.13976e-07	High	79.06	1.25407e-07	0
LTFSGLLNALDGVASTEAR	2	1	1	Q9CZP5		1935.03	0	1.167e-09	High	79.01	1.0425e-07	High	63.54	3.25302e-06				0
ITNSLTVLCSEK	2	2	1	Q3UGC7	C9(Carbamidomethyl)	1364.71	0	1.868e-09	High	78.98	1.64416e-07	High	79.3	1.7271e-07				0
GLLTYTSWEDALSR	3	1	1	Q91VD9		1611.81	0	1.181e-07	High	78.98	1.49239e-07	High	74.79	3.7836e-07	High	78.76	1.58989e-07	0
HNVEVLGILSDDVETDSVAPGENLK	3	1	1	Q8R050		2650.33	0	2.281e-16	High	78.97	1.05849e-07	High	98.72	1.11449e-09	High	57.47	1.44144e-05	0
EAAGEGPVLYEDPPDQK	2	1	1	P28352		1814.85	0	5.139e-11	High	78.97	1.0775e-07				High	64.06	3.23932e-06	0
FSPDGELYASGSEDGTLR	3	1	1	Q9Z1Z2		1900.86	0	2.492e-10	High	78.92	7.7581e-08	High	66.3	1.31277e-06	High	67.74	9.67538e-07	0
ANDTTFGLAAGVFTR	4	1	1	Q9JLJ2		1540.78	0	3.849e-10	High	78.91	1.65802e-07	High	48.73	0.000172818	High	89.65	1.36575e-08	0
LQTENCELLQR	2	1	1	Q9Z1Z0	C6(Carbamidomethyl)	1403.7	0	8.567e-07	High	78.9	1.67472e-07	High	74.2	4.90444e-07				0
NQDLAPNSAEQASILSLVTK	5	1	1	Q9CXY6		2099.1	0	2.281e-16	High	78.88	8.99466e-08	High	111.57	5.2247e-11	High	85.63	1.92836e-08	0
LGGSLADSYLDEGFLLDK	5	1	1	P80314		1912.96	0	3.981e-15	High	78.88	1.45597e-07	High	93.3	5.23863e-09	High	83.67	4.83228e-08	0
IAVGSDSDLVIWDPDALK	6	1	1	Q62188		1913.99	0	4.228e-13	High	78.87	1.38798e-07	High	93.72	4.20373e-09	High	95.87	2.75645e-09	0
IMDPNIVGNEHYDVAR	6	1	1	P56480		1842.88	0	5.15e-10	High	78.85	1.10769e-07	High	77.74	1.47234e-07	High	77.23	1.60849e-07	0
NASCTLSSAVHSQGVTR	3	1	1	Q99J09	C4(Carbamidomethyl)	1774.86	0	2.543e-11	High	78.83	1.51211e-07	High	84.46	3.7242e-08	High	67.07	2.08116e-06	0
YITPDQLADLYK	8	1	1	P17182		1439.74	0	2.467e-07	High	78.83	1.64957e-07	High	56.7	2.69383e-05	High	78.83	1.64957e-07	0
WSSLACNIALDAVK	5	1	1	P80318	C6(Carbamidomethyl)	1547.79	0	1.004e-09	High	78.75	1.68024e-07	High	51.39	9.07632e-05	High	85.09	4.04213e-08	0
ELEPGDGPIAVIVCPTR	2	1	1	Q810A7	C14(Carbamidomethyl)	1822.95	0	9.418e-10	High	78.75	1.39353e-07				High	93.17	5.18094e-09	0
IDNSQVESGSLEDDWDFLPPK	8	1	1	P14211		2391.12	0	3.51e-14	High	78.74	9.55666e-08	High	83.41	3.32907e-08	High	68.93	9.53139e-07	0
LSLDDLLQR	2	1	1	B2RQC6		1072.6	0	7.414e-05	High	78.74	1.6507e-07	High	53.96	4.96212e-05				0
IGYSSPLTLSDQSSK	3	1	1	Q9QUJ7		1582.81	0	1.665e-11	High	78.73	1.81526e-07	High	96.38	2.91132e-09	High	90.98	1.08128e-08	0
TDITYPAGFMDVISIDK	5	1	1	P62702		1885.93	0	6.081e-08	High	78.71	1.44007e-07	High	66.57	2.36815e-06	High	48.2	0.000162708	0
IMNTFSVVPSPK	3	4	3	P68372;P99024;Q9ERD7	M2(Oxidation)	1335.7	0	6.433e-09	High	78.7	2.22579e-07	High	86.76	3.41598e-08	High	65.13	4.20456e-06	0
AQLSAAVLTLLIK	5	1	1	Q8CGK3		1340.86	0	2.738e-08	High	78.68	1.35198e-08	High	79.22	1.19391e-08	High	55.58	2.76039e-06	0
NFDSLISSNCTEELENAGVEVLK	4	1	1	P47791	C10(Carbamidomethyl)	2568.22	0	2.565e-11	High	78.66	9.73433e-08	High	68.16	1.08457e-06	High	42.41	0.000399011	0
NQQITHANNTVSSFK	6	1	1	Q61699		1688.84	0	5.449e-10	High	78.63	1.67248e-07	High	75.17	3.74029e-07	High	58.94	1.57002e-05	0
GISCMNTTVSESPFK	2	1	1	Q9D819	C4(Carbamidomethyl)	1657.77	0	7.202e-09	High	78.63	1.083e-07				High	49.91	7.86123e-05	0
FGIGDGNLQYYLYNWK	2	1	1	O70310		1950.94	0	1.28e-11	High	78.59	1.38357e-07	High	90.69	8.95755e-09				0
MLQTSSVLVSGLR	4	1	1	Q02053		1390.78	0	1.607e-08	High	78.57	9.72967e-08	High	99.61	7.27481e-10	High	100.07	6.88808e-10	0
QLDSGLLLVTGPLVINR	7	1	1	P47911		1808.07	0	1.174e-08	High	78.57	1.38666e-08	High	75.78	2.63615e-08	High	67.32	1.84914e-07	0
ALLLTGDFVQAGK	1	1	1	Q9EQI8		1332.76	0	4.373e-07	High	78.53	7.71548e-08							0
NLLHQDAVDLFR	3	1	1	Q9D6K5		1440.76	0	7.217e-07	High	78.52	1.35684e-07	High	84.6	3.13797e-08	High	71.3	6.74592e-07	0
SLQALGEVIEAELR	5	1	1	Q8C0C7		1527.84	0	1.624e-10	High	78.49	1.02645e-07	High	77.69	1.52343e-07	High	33.71	0.00380911	0
TVPFCSTFAAFFTR	7	1	1	P40142	C5(Carbamidomethyl)	1651.8	0	5.654e-08	High	78.46	1.4755e-07	High	83.49	4.6786e-08	High	70.16	1.0072e-06	0
SNEKQELQELNDR	6	1	1	P15331		1602.77	0	1.091e-08	High	78.45	1.62179e-07	High	83.02	6.0365e-08	High	50.66	0.000109095	1
GTIQVVTQGTSLK	3	1	1	Q61753		1331.76	0	5.657e-07	High	78.45	7.50169e-08	High	72.75	3.4242e-07	High	72.78	3.40063e-07	0
AALLETLSLLLGK	3	1	1	E9PVA8		1341.84	0	6.796e-07	High	78.42	1.43539e-08	High	63.22	4.75302e-07				0
GISDLAQHYLMR	5	1	1	P80318		1403.71	0	2.514e-07	High	78.41	2.01896e-07	High	54.51	4.63737e-05	High	42.94	0.000749535	0
NPDELAEALDER	2	1	1	Q9Z0G0		1371.64	0	2.996e-07	High	78.4	1.21417e-07	High	56.37	1.89153e-05				0
VCTLAIIDPGDSDIIR	6	1	1	P62889	C2(Carbamidomethyl)	1757.92	0	1.37e-11	High	78.39	1.75301e-07	High	76.35	2.69976e-07	High	82.48	6.38379e-08	0
HTGPGILSMANAGPNTNGSQFFICTAK	3	1	1	P17742	C24(Carbamidomethyl)	2791.34	0	1.024e-15	High	78.35	1.11125e-07	High	93.3	3.62495e-09	High	76.67	1.63611e-07	0
LNEGVVEFASYGDLK	3	1	1	O35326		1640.82	0	1.961e-10	High	78.35	1.73268e-07	High	78.33	1.7774e-07	High	66.26	2.8391e-06	0
EALVDTLTGILSPVQEVR	5	1	1	Q91YE6		1940.08	0	1.703e-11	High	78.32	5.81563e-08	High	88.38	5.37281e-09	High	66.66	8.19943e-07	0
NQLDQEVEFLSTSIAQLK	5	1	1	Q9WU28		2063.08	0	4.389e-14	High	78.3	1.08714e-07	High	96.4	1.75251e-09	High	36.03	0.00224514	0
STYVLSNLAEVVER	1	1	1	Q78JE5		1579.84	0	1.849e-08	High	78.27	1.46702e-07							0
QSEDLGSQFTEIFIK	2	1	1	Q9Z1Z0		1741.87	0	2.655e-09	High	78.26	1.69432e-07				High	58.33	1.56441e-05	0
FQFLYDVQLPIVEK	3	1	1	Q3V3R1		1738.95	0	3.609e-10	High	78.24	1.03478e-07	High	77.88	1.11607e-07				0
IITITGTQDQIQNAQYLLQNSVK	4	1	1	P61979		2589.4	0	9.624e-09	High	78.18	6.46233e-08	High	74.13	1.56479e-07	High	67.28	7.38919e-07	0
LGEYGFQNAILVR	12	1	1	P07724		1479.8	0	1.731e-09	High	78.16	1.33662e-07	High	77.75	1.45217e-07	High	84.28	3.32193e-08	0
NCTCGLAEELER	1	1	1	Q8WTY4	C2(Carbamidomethyl); C4(Carbamidomethyl)	1451.63	0	7.709e-07	High	78.14	7.05924e-08							0
YTVQDESHSEWVSCVR	6	1	1	P68040	C14(Carbamidomethyl)	1981.88	0	1.104e-11	High	78.13	7.38314e-08	High	95.94	1.26068e-09	High	77.67	8.20807e-08	0
NPDDITQEEYGEFYK	9	1	1	P11499		1847.8	0	5.07e-10	High	78.13	5.22973e-08	High	78.12	5.31887e-08	High	80.11	3.26622e-08	0
ILDETQEAVEYQR	3	1	1	P0C0A3		1593.78	0	1.747e-08	High	78.13	2.04575e-07	High	61.69	9.11428e-06	High	78.48	1.88735e-07	0
DFYVAFQDLPTR	2	1	1	P97311		1471.72	0	2.197e-07	High	78.08	1.6571e-07	High	73.21	5.44383e-07				0
TNVLGHLQQGGAPTPFDR	3	1	1	P12382		1907.98	0	2.616e-12	High	78.06	1.82888e-07	High	83.08	5.75686e-08				0
TCGFDFSGALEDISK	6	1	1	P05202	C2(Carbamidomethyl)	1646.74	0	3.065e-09	High	78.04	9.02959e-08	High	74.81	1.89962e-07	High	67.06	1.13153e-06	0
EIESEEQNLVTK	2	1	1	Q3U9G9		1418.7	0	3.003e-06	High	78.03	2.14062e-07	High	73.71	6.0435e-07				0
AEGAGTEEEGTPK	3	1	1	Q91XV3		1275.57	0	2e-07	High	78.03	9.83739e-08	High	60.12	6.42013e-06	High	64.99	2.10776e-06	0
LFSFVTFESVGESK	2	1	1	Q924C1		1576.79	0	2.063e-08	High	78.01	2.30862e-07	High	64.28	5.44945e-06				0
MAFFTYPTLTEICR	1	1	1	Q8K2V6	C13(Carbamidomethyl)	1749.84	0	4.06e-07	High	78.01	1.69984e-07							0
HGYIGEFEIIDDHR	5	1	1	P62245		1700.81	0	1.869e-13	High	78	1.51357e-07	High	89.67	9.92631e-09	High	60.12	8.94927e-06	0
YPASTVQILGAEK	2	1	1	Q9D6Z1		1376.75	0	1.113e-09	High	78	1.63244e-07	High	77.92	1.56593e-07				0
AIPSLHGPLMVLNHVVR	1	1	1	P46061		1853.06	0	1.404e-08	High	78	3.48677e-08							0
TIAVDFSLDDIYDKIK	3	1	1	O70503		1855.98	0	6.846e-12	High	77.99	1.46146e-07	High	89.59	1.01109e-08				1
NIIGLLNVFTPQK	1	1	1	Q91Y86		1456.86	0	9.755e-08	High	77.98	3.98052e-08							0
NVNTALNTTQIPSSIEDIFNDDR	2	1	1	Q8VBW6		2577.25	0	2.777e-09	High	77.97	1.32458e-07				High	38.84	0.00111025	0
QQSAQSQVSTTAENK	2	1	1	Q8K224		1606.77	0	3.728e-09	High	77.92	1.70315e-07	High	96.13	2.57189e-09				0
RNDFQLIGIQDGYLSLLQDSGEVR	4	1	1	P63242		2736.41	0	2.281e-16	High	77.91	9.87029e-08	High	94.03	2.4315e-09				1
NKDQGTYEDYVEGLR	5	1	1	Q60605		1786.83	0	1.054e-11	High	77.91	1.27828e-07	High	79.67	9.1171e-08	High	68.97	1.05215e-06	1
FGANAILGVSLAVCK	10	3	3	P17182;P17183;P21550	C14(Carbamidomethyl)	1519.84	0	2.161e-09	High	77.91	1.18929e-07	High	70.42	6.89944e-07	High	60.31	5.72631e-06	0
LYGSGGPPPTGEEDTSEKDEL	11	1	1	P20029		2177.98	0	2.178e-15	High	77.9	9.4065e-08	High	77.6	9.73168e-08	High	74.75	1.92605e-07	1
IALTDNSLIAR	3	1	1	P14148		1186.68	0	6.937e-06	High	77.9	1.21636e-07	High	59.05	8.08934e-06	High	68.22	1.11489e-06	0
GPGDGAEEDESNTGGR	3	1	1	Q9JKC6		1547.62	0	2.737e-10	High	77.88	1.62544e-08	High	84.35	3.67282e-09	High	90.67	8.55008e-10	0
DAAGIAMEAIAFAR	3	1	1	Q9DBG7		1406.71	0	5.619e-09	High	77.88	2.2077e-07	High	64.9	4.9348e-06				0
AAYFGVYDTAK	2	1	1	P48962		1205.59	0	8.581e-06	High	77.86	1.98873e-07	High	77.36	2.42423e-07				0
KYDAFLASESLIK	4	1	1	P53026		1484.81	0	2.951e-09	High	77.86	1.80868e-07	High	75.2	3.54844e-07	High	60.17	1.06258e-05	1
THINIVVIGHVDSGK	23	2	2	P10126;P62631		1588.88	0	2.305e-12	High	77.85	1.1074e-07	High	91.75	4.4779e-09	High	77.06	1.32832e-07	0
TAFDDAIAELDTLNEDSYK	6	1	1	P61982		2130.98	0	9.338e-12	High	77.82	9.41618e-08	High	67.02	1.142e-06	High	53.35	2.63557e-05	0
CPSIAAAIAAVNALHGR	1	1	1	Q8VH51	C1(Carbamidomethyl)	1691.91	0	2.572e-10	High	77.78	1.45884e-07							0
EVEDELGPKPQLEMVTEAATDTSK	1	1	1	Q8CGK3		2617.26	0	2.853e-11	High	77.78	1.30045e-07							0
SPAISWVNNLEVDSR	3	1	1	Q6P5E4		1686.85	0	4.826e-13	High	77.77	2.13064e-07	High	95.05	3.98575e-09	High	95.48	3.68081e-09	0
MEAVLNELVSVEDLK	3	1	1	Q9CQ92	N-Term(Acetyl)	1730.9	0	1.738e-11	High	77.76	2.06855e-07	High	88.69	1.67657e-08				0
ELEASEELDTICPK	3	1	1	Q9CQM9	C12(Carbamidomethyl)	1633.76	0	4.506e-10	High	77.76	1.3902e-07	High	77.97	1.50013e-07	High	77.21	1.78701e-07	0
NFLTSLVTGLSTER	4	1	1	Q6A009		1537.83	0	6.523e-06	High	77.75	1.30107e-07	High	54.79	2.90408e-05				0
AAENGAQSAPLPLEGVDISPK	5	1	1	P30416		2064.07	0	2.02e-08	High	77.74	1.27883e-07	High	62.88	4.25064e-06	High	38.76	0.00101115	0
MDATSYSSIASEFGVR	2	1	1	Q8BXZ1		1720.79	0	2.483e-11	High	77.69	1.34471e-07				High	88.52	1.16702e-08	0
KGVNLPGAAVDLPAVSEK	6	1	1	P52480		1764.99	0	8.583e-15	High	77.68	5.54477e-08	High	94.97	1.06671e-09	High	61.44	2.11749e-06	1
AADISQWAGPLCLQEVDEPPQHALR	3	1	1	P70296	N-Term(Acetyl); C12(Carbamidomethyl)	2843.38	0	1.215e-11	High	77.67	1.18846e-07	High	67.77	1.19483e-06	High	56.42	1.59624e-05	0
IYADTFGDINYQEFAK	3	1	1	O08810		1894.89	0	2.064e-12	High	77.66	1.40544e-07	High	95.01	2.68175e-09	High	80.4	7.79769e-08	0
GDVTTQVALQPALK	3	1	1	P09671		1440.81	0	4.403e-08	High	77.66	1.22548e-07	High	83.81	2.97376e-08	High	77.76	1.24783e-07	0
DYTSGAMLTGELK	1	1	1	P32921		1385.67	0	4.167e-06	High	77.66	1.91106e-07							0
VFNNPQAESVGIVR	2	1	1	Q9D2Y4		1529.81	0	3.158e-08	High	77.65	1.91547e-07	High	72.44	6.67092e-07				0
AIVDCIISIIEENSESK	2	1	1	Q9QZE5	C5(Carbamidomethyl)	1919.97	0	2.923e-08	High	77.65	2.06149e-07	High	68.77	1.58624e-06				0
WELNPGDGAFYGPK	3	1	1	Q9D0R2		1550.73	0	1.343e-11	High	77.62	1.62603e-07	High	85.24	2.88754e-08	High	77.83	1.52455e-07	0
QRPQATAEQIR	1	1	1	Q80X50		1297.7	0	7.886e-07	High	77.62	1.53954e-07							0
MKETAEAYLGK	6	1	1	P20029		1240.63	0	1.424e-07	High	77.6	1.86814e-07	High	80.19	1.02898e-07	High	80.16	1.0313e-07	1
VAGFNPALQLILSR	1	1	1	Q9ER81		1498.88	0	2.003e-07	High	77.57	4.63709e-08							0
ITLPVDFVTADKFDENAK	6	1	1	P09411		2023.05	0	3.476e-10	High	77.56	1.57849e-07	High	83.95	3.60432e-08	High	74.86	3.03727e-07	1
YDGQVAVFGSDFQEK	5	1	1	Q02053		1689.78	0	2.149e-08	High	77.56	1.49957e-07	High	75.3	2.34621e-07	High	73.93	3.49958e-07	0
IHFPLATYAPVISAEK	17	5	2	P68369;P68368		1756.97	0	1.312e-11	High	77.55	1.13386e-07	High	95.85	1.54709e-09	High	58.43	8.68471e-06	0
AEVVECVSLVELTSLK	6	1	1	P08030	C6(Carbamidomethyl)	1775.96	0	1.167e-10	High	77.55	1.52939e-07	High	81.8	4.45968e-08	High	72.8	4.64455e-07	0
VLEQLTGQTPVFSK	5	1	1	Q9CXW4		1546.85	0	1.054e-09	High	77.55	1.04596e-07	High	71.97	4.66968e-07	High	83.53	2.95e-08	0
VYNVTQHAVGIIVNK	2	1	1	O09167		1654.93	0	3.121e-11	High	77.55	7.11959e-08				High	24.92	0.0130453	0
AIASATEGGSVPQIR	2	1	1	Q9Z0X1		1456.78	0	2.411e-07	High	77.51	1.925e-07	High	75.48	3.49677e-07				0
GVLSSPSLAFTTPIR	1	1	1	Q8R4R6		1545.87	0	5.003e-08	High	77.49	8.82277e-08							0
MKEIAEAYLGK	5	1	1	P63017		1252.66	0	2.8e-08	High	77.48	2.20631e-07	High	54.59	4.29207e-05	High	86.97	2.48123e-08	1
AVFVDLEPTVIDEIR	8	1	1	P68368		1715.93	0	3.645e-12	High	77.44	1.60469e-07	High	95.44	2.42895e-09	High	78.3	1.29422e-07	0
ATNIEVLSNTFQFTNEAR	3	1	1	Q91W50		2055.02	0	1.162e-09	High	77.43	1.75296e-07	High	69.92	9.82941e-07				0
ELEEQFALEAGGYQAGAAR	6	1	1	P15331		2009.96	0	3.805e-12	High	77.43	1.71682e-07	High	69.84	1.0479e-06	High	70.1	9.38148e-07	0
SGGIETIANEYSDR	3	1	1	P48722		1511.7	0	3.806e-10	High	77.41	1.46149e-07	High	77.77	1.57083e-07	High	32.88	0.00489467	0
YWTLTATGGVQSTASTK	4	1	1	Q61553		1771.89	0	5.584e-12	High	77.41	2.09692e-07	High	52.78	6.14223e-05	High	85.47	3.37712e-08	0
TPITQVNEVTGTLR	2	1	1	Q9CQ40		1528.84	0	1.405e-07	High	77.41	1.87906e-07				High	65.11	2.62071e-06	0
DMFLQPDLNSLVDFSTANQK	4	1	1	Q7TPV4		2283.1	0	9.846e-12	High	77.4	1.48306e-07	High	105.62	2.16584e-10				0
VLNTNIDGR	3	1	1	P62270		1001.54	0	1.06e-05	High	77.39	2.68113e-07	High	77.92	2.37311e-07	High	78.08	2.44287e-07	0
EAAQMDMVNDGVEDLR	2	1	1	P19157		1792.79	0	7.808e-13	High	77.37	8.33703e-08	High	88.15	6.81334e-09				0
ELIEQLQNKPSDLGTK	6	1	1	Q60864		1812.97	0	1.952e-14	High	77.35	1.50943e-07	High	83.4	3.88525e-08	High	79.19	1.00018e-07	0
LSLDGQNIYNACCTLR	6	1	1	P17225	C12(Carbamidomethyl); C13(Carbamidomethyl)	1897.89	0	3.574e-10	High	77.33	1.68283e-07	High	71.34	6.75753e-07	High	59.06	1.13611e-05	0
FDETTADGR	3	1	1	Q05816		1011.44	0	1.062e-05	High	77.29	7.83879e-08	High	77.69	7.14907e-08	High	70.78	3.96911e-07	0
LALLDNHSSEFNVTR	3	1	1	Q8CGK3		1715.88	0	8.844e-09	High	77.29	2.54761e-07	High	73.64	5.96869e-07	High	62.37	7.41669e-06	0
LAQAAQSSVATITR	3	1	1	P26039		1416.78	0	1.177e-10	High	77.27	1.76249e-07	High	74.57	3.02006e-07	High	91.21	7.94675e-09	0
TDLVSEEELNNLR	1	1	1	Q8VEH6		1531.76	0	1.874e-07	High	77.27	2.30624e-07							0
AAPSPAPAEPAAPK	3	1	1	Q9JLV1		1274.68	0	1.924e-06	High	77.26	3.11027e-07	High	70.04	1.62001e-06	High	52.04	0.000101591	0
VASILHDDCAFLSAFGDLSKPER	2	1	1	Q9D1Q6	C9(Carbamidomethyl)	2548.26	0	3.796e-10	High	77.25	1.54459e-07	High	67.72	1.3608e-06				0
DLSVNSLMDILSEVK	3	1	1	Q8C7R4		1662.87	0	1.997e-07	High	77.25	2.10027e-07	High	66.62	2.40637e-06				0
FQSVESGANNVVFIR	3	1	1	Q99J36		1666.86	0	2.966e-09	High	77.25	2.13794e-07	High	46.2	0.000283062	High	87.01	2.20965e-08	0
TFHETLNCCGSNALTTLTTTILR	2	1	1	P35762	C8(Carbamidomethyl); C9(Carbamidomethyl)	2624.29	0	7.738e-09	High	77.23	1.4571e-07	High	71.14	5.9223e-07				0
YGEAGDGPGWGGPHPR	4	1	1	Q9Z1Q9		1609.72	0	1.15e-10	High	77.21	1.02658e-07	High	87.93	9.01962e-09	High	78.89	6.52066e-08	0
TFSHELSDFGLESTTGEVPVVAIR	6	1	1	P27773		2591.32	0	2.281e-16	High	77.19	1.42284e-07	High	106.86	1.48365e-10	High	36.38	0.00163402	0
MATEVAADALGEEWK	6	1	1	P62754		1620.76	0	1.679e-11	High	77.19	2.00535e-07	High	77.4	1.92888e-07	High	63.11	5.42404e-06	0
LCYVALDFEQEMATAASSSSLEK	3	2	2	P60710;P63260	C2(Carbamidomethyl); M12(Oxidation)	2566.17	0	1.853e-10	High	77.19	1.03132e-07	High	65.53	1.49746e-06	High	57.16	1.09616e-05	0
NPEILAIAPVLLDALTDPSR	4	1	1	E9PVA8		2118.19	0	1.101e-07	High	77.19	4.20168e-08	High	54.56	7.69879e-06				0
IEDGNDFGVAIQEK	3	1	1	P97372		1534.75	0	6.722e-12	High	77.17	2.48468e-07	High	90.31	1.22441e-08	High	76.2	2.96256e-07	0
SDAYYCTGDVTAWTK	3	1	1	P11103	C6(Carbamidomethyl)	1737.75	0	7.121e-11	High	77.17	6.33161e-08	High	76.61	7.09387e-08	High	54.96	1.06917e-05	0
VQDLTAGGITDIGSER	1	1	1	Q6PAM1		1631.83	0	4.508e-10	High	77.17	2.64776e-07							0
NFINNPLAQADWAAK	3	1	1	Q8VDD5		1672.85	0	5.789e-11	High	77.15	2.5347e-07	High	81.85	8.39273e-08	High	81.35	9.30687e-08	0
GNPTVEVDLYTAK	6	2	2	P17182;P17183		1406.72	0	1.878e-07	High	77.13	2.73035e-07	High	91.35	1.01863e-08	High	92.51	7.77051e-09	0
YPEAQFVASDILR	4	1	1	Q9QYI3		1508.78	0	3.836e-09	High	77.13	2.26561e-07	High	67.97	1.96293e-06	High	59.18	1.47353e-05	0
AMGPLVLTEVLFDEK	3	1	1	P59325		1661.89	0	3.55e-08	High	77.07	1.43325e-07	High	69.07	9.04322e-07				0
TNNSTANTGEDPSLQR	1	1	1	Q9DBJ3		1704.78	0	1.05e-06	High	77.04	1.4333e-07							0
IYNSIYIGSQDALIAHYPR	2	1	1	Q99NB9		2194.14	0	8.38e-12	High	77.02	1.63853e-07				High	80.56	7.69145e-08	0
DVGGIVLANACGPCIGQWDR	6	1	1	Q99KI0	C11(Carbamidomethyl); C14(Carbamidomethyl)	2158.02	0	1.818e-11	High	77.01	1.75179e-07	High	76.33	2.1302e-07	High	77.49	1.56849e-07	0
SVISGGLDALEFIGK	3	1	1	Q8VE88		1505.83	0	7.503e-10	High	77	1.32685e-07	High	82.63	3.84759e-08	High	64.27	2.30078e-06	0
EIFLSQPILLELEAPLK	6	3	3	P62141;P63087;P62137		1953.14	0	8.753e-13	High	77	2.89313e-08	High	82	9.14888e-09	High	59.28	1.59343e-06	0
FGQGGAGPVGGQGPR	2	1	1	Q8VIJ6		1341.67	0	1.279e-09	High	77	2.3145e-07				High	73.88	5.01344e-07	0
WYLDNVYPELR	3	1	1	Q6PB93		1467.73	0	1.967e-05	High	76.99	2.52983e-07	High	77.57	2.2923e-07	High	78.33	1.85819e-07	0
LQAFSAAIESCNK	3	1	1	P30416	C11(Carbamidomethyl)	1438.71	0	2.452e-07	High	76.99	2.59982e-07	High	63.82	5.3944e-06	High	68.2	1.89952e-06	0
IVATKPLYVALAQR	4	1	1	P29341		1542.94	0	4.12e-09	High	76.95	2.01359e-08	High	80.74	8.41337e-09	High	67.53	1.76185e-07	0
ESGEGAEAEGATAEGAK	3	1	1	P26645		1563.68	0	4.241e-11	High	76.95	9.08265e-08	High	78.49	6.37107e-08	High	62.89	2.13328e-06	0
FFVTTLPAFFHAK	3	1	1	Q8C0L0		1525.82	0	1.905e-06	High	76.95	2.13947e-07	High	72.17	6.43141e-07	High	76.7	2.29831e-07	0
EYAEDDNIYQQK	2	1	1	Q7TQI3		1515.67	0	5.105e-07	High	76.93	7.90796e-08				High	77.15	7.51735e-08	0
VAVEEVDEEGK	3	1	1	P48678		1203.58	0	1.134e-06	High	76.91	2.88241e-07	High	48.06	0.000200864	High	77.35	2.36539e-07	0
ADATNVNNWHWTER	5	1	1	Q8BK64		1713.78	0	1.446e-10	High	76.9	1.30671e-07	High	94.03	2.62919e-09	High	67.22	1.25183e-06	0
EAYPEEAYIADLDAK	6	1	1	Q91V92		1697.8	0	1.025e-08	High	76.84	2.01839e-07	High	76.1	2.34425e-07	High	82.42	5.98572e-08	0
GVGIISEGNETVEDIAAR	4	3	2	Q6PIC6;Q8VDN2		1829.93	0	1.841e-14	High	76.82	2.42285e-07	High	87.35	2.1537e-08				0
AVVVNAAQLASYSQSK	3	1	1	Q9CR62		1635.88	0	5.225e-10	High	76.82	1.55977e-07	High	86.94	1.84095e-08	High	93.28	3.78265e-09	0
ATSNVFAMFDQSQIQEFK	5	2	1	Q3THE2		2090.99	0	9.27e-11	High	76.81	1.78224e-07	High	88.94	1.09774e-08	High	64.01	3.41585e-06	0
ISEEEELDTK	3	1	1	Q62048		1192.56	0	5.077e-07	High	76.79	2.61764e-07	High	76.44	2.5309e-07	High	82.1	7.52246e-08	0
QVPNESFFNFFSPLK	4	1	1	Q78ZA7		1800.9	0	1.868e-08	High	76.77	2.36675e-07	High	69.65	1.10561e-06	High	59.95	1.12791e-05	0
FLDTAFDLDAFKK	3	1	1	Q60597		1530.79	0	2.128e-08	High	76.76	2.84665e-07	High	60.52	1.25533e-05	High	71.51	1.00297e-06	1
DLIEDLKYELTGK	6	1	1	P14824		1536.82	0	2.671e-07	High	76.71	1.57845e-07	High	76.43	1.94521e-07	High	57.27	1.5375e-05	1
TTDFSDFLSIVGCTK	3	1	1	Q9D1P4	C13(Carbamidomethyl)	1690.8	0	2.352e-09	High	76.7	2.22348e-07	High	85.99	2.39179e-08	High	82.29	6.19711e-08	0
LNLPINIIGLAPLCENMPSGK	3	1	1	Q9CPY7	C14(Carbamidomethyl)	2264.22	0	1.706e-10	High	76.7	9.62083e-08				High	28.78	0.00655549	0
FDLNSPWEAFPAYR	2	1	1	Q9DCT2		1712.81	0	2.695e-08	High	76.68	2.24448e-07				High	75.15	3.0702e-07	0
NEVSLNPLPLATEEGNPLLK	5	1	1	P51912		2148.17	0	2.901e-11	High	76.67	1.01181e-07	High	48.33	7.27119e-05	High	70.54	4.01801e-07	0
SQMIYEIIDNSQGFYVCPVER	1	1	1	Q99K85	C17(Carbamidomethyl)	2548.19	0	7.463e-09	High	76.67	1.49618e-07							0
YTPSGQSGAAASESLFISNHAY	9	1	1	P05064		2258.04	0	2.281e-16	High	76.66	1.39175e-07	High	104.27	2.65619e-10	High	78.55	9.28585e-08	0
EEEIAALVIDNGSGMCK	4	1	1	P63260	N-Term(Acetyl); C16(Carbamidomethyl)	1877.87	0	1.088e-09	High	76.66	1.74777e-07	High	70.34	7.53629e-07	High	60.26	7.44093e-06	0
TVVSGSCAAHSLLITTEGK	2	1	1	Q8BK67	C7(Carbamidomethyl)	1930.99	0	1.319e-09	High	76.62	2.55881e-07	High	60.4	1.09441e-05				0
ALNLFQGSVEDTTGSQSLAALLNK	2	1	1	P43247		2477.3	0	3.055e-14	High	76.58	1.28575e-07	High	113.21	2.69804e-11				0
LVALLDTLDR	3	1	1	P58389		1128.67	0	3.182e-05	High	76.58	1.67037e-07	High	56.89	1.50414e-05	High	76.74	1.47226e-07	0
GGLLTNAQLLFGPSVR	2	1	1	Q924T2		1642.93	0	4.919e-08	High	76.58	7.47272e-08				High	64.23	1.24599e-06	0
ASSSILINEAEPTTNIQIR	6	1	1	Q9CZ44		2057.09	0	3.743e-09	High	76.56	1.55664e-07	High	76.66	1.52121e-07	High	76.89	1.44274e-07	0
ITDSAGHILYAK	3	1	1	Q9D1D4		1288.69	0	8.432e-10	High	76.56	3.38929e-07				High	94.13	5.98869e-09	0
EALITASETLK	1	1	1	Q8CG47		1175.66	0	1.864e-06	High	76.56	2.23008e-07							0
VVLAYEPVWAIGTGK	5	1	1	P17751		1602.9	0	8.142e-09	High	76.52	1.28135e-07	High	47.36	0.00010101	High	70.6	5.00804e-07	0
VYEFLDKLDVVR	1	1	1	P14685		1495.82	0	1.787e-07	High	76.52	1.70475e-07							1
LAALNPESNTSGLDIFAK	6	1	1	Q9Z1Q5		1860.98	0	1.788e-13	High	76.49	2.04193e-07	High	77.21	1.72998e-07	High	76.42	2.16632e-07	0
DLGLSESGEDVNAAILDESGKK	4	1	1	P08003		2247.11	0	2.281e-16	High	76.48	2.19283e-07	High	143.52	4.37962e-14	High	109.78	1.05196e-10	1
VFSGVVSTGLK	3	1	1	P58252		1093.63	0	7.306e-06	High	76.48	1.00083e-07	High	69.96	4.49118e-07	High	76.24	1.03393e-07	0
NCLVLGQPGEALVVR	1	1	1	P04184	C2(Carbamidomethyl)	1624.89	0	4.945e-07	High	76.48	1.56309e-07							0
NVQAEEMVEFSSGLK	6	1	1	Q03265		1667.8	0	2.513e-11	High	76.47	2.66e-07	High	60.63	1.02931e-05	High	79.24	1.40567e-07	0
SGEGEVSGLLR	1	1	1	Q62318		1103.57	0	2.547e-06	High	76.46	3.42305e-07							0
DAALMVTNDGATILK	3	1	1	P80314		1532.8	0	2.404e-10	High	76.45	3.10256e-07	High	71.56	9.53087e-07	High	76.53	3.03482e-07	0
AAGIIHLGATSCYVGDNTDLIILR	2	1	1	P54822	C12(Carbamidomethyl)	2543.34	0	1.655e-08	High	76.43	1.36506e-07	High	55.81	1.62702e-05				0
FLDGNELTLADCNLLPK	3	1	1	Q9Z1Q5	C12(Carbamidomethyl)	1932.99	0	2.228e-10	High	76.4	2.65741e-07	High	76.34	2.50856e-07				0
IFVGNVSAACTSQELR	1	1	1	Q8C2Q3	C10(Carbamidomethyl)	1751.88	0	9.746e-10	High	76.39	2.46836e-07							0
SGALLACGIVNSGVR	2	1	1	Q8VDM4	C7(Carbamidomethyl)	1473.79	0	8.989e-09	High	76.38	3.00338e-07	High	76.68	2.31966e-07				0
EGIDPAPYYWYTDQR	6	1	1	Q8BP47		1873.84	0	4.923e-09	High	76.38	1.21976e-07	High	71.37	3.5014e-07	High	72.06	3.39154e-07	0
DYLDFLDDEEDQGIYQNK	5	1	1	P25206		2219.97	0	1.719e-13	High	76.37	7.84294e-08	High	91.2	2.80674e-09	High	59.69	4.08116e-06	0
DALNQATSQVESK	2	1	1	Q99PL5		1390.69	0	2.433e-07	High	76.32	3.1385e-07	High	68.11	2.07837e-06				0
SAYALCTFALSTGDPSQPVLLFR	3	1	1	Q9D892	C6(Carbamidomethyl)	2514.28	0	5.732e-11	High	76.32	1.97177e-07	High	56.68	1.79344e-05				0
DVIKEIEEFDGLEALR	2	1	1	P46061		1875.98	0	8.106e-10	High	76.24	2.54322e-07	High	82.79	5.12867e-08				1
ILILGLDGAGK	3	1	1	P61211		1069.67	0	6.207e-06	High	76.23	8.45723e-08	High	69.62	3.87461e-07	High	76.17	8.57489e-08	0
ITSCIFQLLQEAGIK	9	1	1	Q9DCL9	C4(Carbamidomethyl)	1720.94	0	5.431e-12	High	76.21	1.62745e-07	High	89.25	8.73549e-09	High	57.9	1.11905e-05	0
VADIGLAAWGR	3	1	1	P50247		1128.62	0	7.541e-08	High	76.21	3.19508e-07	High	76.29	3.08977e-07	High	76.29	3.10152e-07	0
LGDDIDLIVR	3	1	1	O70194		1128.63	0	4.798e-08	High	76.21	3.12328e-07	High	76.02	3.02542e-07	High	76	2.92635e-07	0
IQLVAVNYIPEVR	3	1	1	Q8CBY8		1513.88	0	1.299e-08	High	76.18	7.22972e-08	High	83.85	1.2775e-08	High	78.34	5.12942e-08	0
NYQQNYQNSESGEKNEGSESAPEGQAQQR	3	1	1	P62960		3257.41	0	7.044e-12	High	76.16	3.9947e-08	High	65.39	4.62509e-07				1
GVEICIATPGR	2	2	2	Q501J6;Q61656	C5(Carbamidomethyl)	1172.61	0	1.284e-05	High	76.14	3.61182e-07				High	69.88	1.32614e-06	0
NPDDITNEEYGEFYK	8	1	1	P07901		1833.79	0	1.921e-08	High	76.12	5.74206e-08	High	72.56	1.19245e-07	High	73.37	1.0816e-07	0
NQAFIEMNTEEAANTMVNYYTSVAPVLR	1	1	1	P17225		3176.52	0	1.764e-08	High	76.08	1.67691e-07							0
NFPNAIEHTLQWAR	4	1	1	Q02053		1696.86	0	2.938e-09	High	76.07	2.78069e-07	High	80.55	9.29507e-08				0
FELTGIPPAPR	4	1	1	P63017		1197.67	0	4.503e-07	High	76.04	1.90398e-07							0
QILEENYGQKDPEK	4	1	1	Q920E5		1690.83	0	3.951e-11	High	76.01	3.34566e-07	High	77.44	2.53324e-07	High	65.14	4.27144e-06	1
AIIASNIMYIVGQYPR	4	1	1	Q6P5F9		1808.98	0	3.32e-07	High	76.01	1.76681e-07	High	61.36	5.62977e-06	High	41.14	0.000588385	0
LLTSGGLSEDFSFHFAPLK	2	1	1	Q99LD9		2066.06	0	2.209e-09	High	76.01	2.51864e-07	High	40.79	0.000808671				0
VSVVEPGNFIAATSLYSPER	6	1	1	Q80XN0		2136.1	0	2.341e-12	High	76	1.97183e-07	High	75.44	2.14319e-07	High	85.33	2.52057e-08	0
NFDFEDVFVNIPR	6	1	1	Q9DC69		1611.79	0	3.136e-07	High	76	2.90123e-07	High	63.64	5.10366e-06	High	71.53	8.29625e-07	0
DSLLQDGEFTMDLR	6	1	1	P62962		1639.77	0	7.456e-08	High	76	2.17278e-07	High	58.16	1.32134e-05	High	56.03	2.15782e-05	0
VGSYLEQQGVK	1	1	1	Q99MD6		1207.64	0	2.269e-06	High	76	3.31569e-07							0
WVEQNLGPEFVER	4	1	1	Q9JM14		1602.79	0	5.965e-09	High	75.99	3.76393e-07	High	55.04	4.60593e-05	High	70.91	1.11102e-06	0
FSPLTANLMNLLAENGR	8	1	1	Q9DB20		1860.98	0	6.567e-13	High	75.98	2.13234e-07	High	114.57	3.22955e-11	High	84.9	3.33301e-08	0
NYQQNYQNSESGEK	2	1	1	P62960		1688.72	0	1.384e-10	High	75.98	5.55166e-08	High	86.75	4.544e-09				0
EAESSPFVER	3	1	1	P08113		1150.54	0	1.298e-05	High	75.98	3.00294e-07	High	75.95	3.03646e-07	High	76.01	2.9948e-07	0
SLLDVISDPDAGTPEDK	2	1	1	Q8BRF7		1771.86	0	9.227e-10	High	75.98	2.87677e-07	High	71.76	8.03502e-07				0
IREDLPNLESSEETEQINK	3	1	1	Q9EQH3		2244.11	0	7.721e-11	High	75.98	2.19543e-07	High	53	4.36033e-05	High	56.01	2.19285e-05	1
VDFPQDQLATLTGR	16	1	1	P08249		1560.81	0	1.443e-09	High	75.93	3.34404e-07	High	86.17	3.41788e-08	High	88.24	2.04707e-08	0
IAVAAQNCYK	3	1	1	P17751	C8(Carbamidomethyl)	1137.57	0	1.943e-05	High	75.92	3.41571e-07	High	75.68	3.73146e-07	High	75.83	3.47417e-07	0
DVMICPDTSLEDAK	3	1	1	Q99LX0	C5(Carbamidomethyl)	1593.72	0	3.202e-08	High	75.92	1.65029e-07	High	59.09	8.20015e-06	High	59.72	6.34625e-06	0
AGLEQGSDAGYLAESQK	3	1	1	Q8BMS1		1723.82	0	1.311e-11	High	75.91	2.39779e-07	High	98.31	1.35765e-09	High	63.4	4.04523e-06	0
FENVNGYTNCCFGFHR	2	1	1	Q61024	C10(Carbamidomethyl); C11(Carbamidomethyl)	2021.84	0	5.073e-10	High	75.89	2.57632e-08				High	59.31	1.69968e-06	0
IIGLDQVAGMSETALPGAFK	6	1	1	Q8VDD5		2018.08	0	8.992e-14	High	75.88	1.85923e-07	High	95.89	1.66173e-09	High	59.64	7.00745e-06	0
LGDVYVNDAFGTAHR	6	2	1	P09411		1634.79	0	3.607e-11	High	75.88	3.25365e-07	High	78.69	1.76445e-07	High	79.11	1.62636e-07	0
GADIMYTGTLDCWR	2	1	1	P48962	C12(Carbamidomethyl)	1658.74	0	2.52e-08	High	75.88	1.2524e-07				High	84.64	1.71779e-08	0
GFGFVDFNSEEDAK	3	1	1	P09405		1561.68	0	5.429e-10	High	75.87	9.57639e-08	High	65.6	9.77751e-07	High	81.52	2.29025e-08	0
VLAFLSSVAGDALTR	2	1	1	E9PVA8		1519.85	0	8.669e-09	High	75.86	1.12847e-07	High	83.03	2.33936e-08				0
YFYDQCPAVAGYGPIEQLPDYNR	5	1	1	Q9CZ13	C6(Carbamidomethyl)	2736.25	0	2.827e-09	High	75.86	1.66027e-07	High	74.44	2.26642e-07	High	50.27	5.4504e-05	0
VLLLSSPGLEEFYR	3	1	1	Q8VDP4		1622.88	0	1.894e-08	High	75.84	1.75915e-07	High	54.25	2.70603e-05	High	59.64	6.84448e-06	0
ILYLTPEQEKDK	6	1	1	Q8BWY3		1476.8	0	3.349e-07	High	75.83	2.33788e-07	High	67.43	1.89753e-06	High	57.94	1.42214e-05	1
CFGPTAQAAQLESSK	3	1	1	Q64737	C1(Carbamidomethyl)	1594.75	0	4.231e-08	High	75.82	2.56582e-07	High	67.39	1.81478e-06	High	51.06	6.97252e-05	0
GNDISSGTVLSDYVGSGPPSGTGLHR	4	1	1	P70296		2530.22	0	3.109e-14	High	75.82	2.19927e-07	High	66.35	1.94661e-06	High	69.6	9.26524e-07	0
TSVVDLLYWR	3	1	1	Q99P72		1251.68	0	4.451e-06	High	75.82	2.70982e-07	High	58.06	1.60223e-05	High	57.65	1.64919e-05	0
ISEQFTAMFR	4	6	5	Q7TMM9;Q9CWF2;P68372;P99024;Q9ERD7		1229.6	0	4.465e-07	High	75.8	2.76178e-07	High	62.52	7.13691e-06	High	81.27	8.13629e-08	0
ASQSQGIQQLLQAEK	3	1	1	Q9CR51	N-Term(Acetyl)	1670.88	0	6.571e-08	High	75.79	2.79451e-07	High	73.38	4.8675e-07	High	76.22	2.54302e-07	0
YGIVDYMIEQSGPPSK	3	1	1	P08003		1783.86	0	5.727e-09	High	75.76	2.84043e-07				High	79.64	1.09186e-07	0
SSGLPITSAVDLEDAAK	3	1	1	Q9Z2I8		1673.86	0	6.269e-11	High	75.75	3.56537e-07	High	71.89	8.44521e-07	High	79.1	1.66086e-07	0
IQQAFPVFEGAEGGR	4	1	1	P03975		1605.8	0	6.711e-07	High	75.75	3.51216e-07	High	43.1	0.000624468	High	71.03	9.46632e-07	0
VCMVYDLYPTLTPLAVAYAR	2	1	1	Q9CWJ9	C2(Carbamidomethyl)	2316.19	0	1.036e-09	High	75.73	2.59282e-07	High	70.91	7.54194e-07				0
IFPAALQLVASGAVQLR	4	1	1	Q64737		1754.04	0	2.136e-07	High	75.73	3.60856e-08	High	67.28	2.52542e-07				0
LVGQSIIAYLQK	3	1	1	Q8CIE6		1332.79	0	1.614e-07	High	75.72	3.61688e-08	High	70.96	1.08227e-07				0
LPVIDPESGNTLYILTHK	1	1	1	O54950		2010.1	0	7.443e-08	High	75.71	1.02043e-07							0
DIVINANPASPPLSLLVLHR	7	1	1	Q8R010		2139.24	0	2.531e-09	High	75.69	3.37217e-08	High	72.14	7.63678e-08	High	61.8	8.58901e-07	0
AVENSSTAIGIR	1	1	1	O70435		1217.65	0	1.175e-05	High	75.68	4.01538e-07							0
IDFYFDENPYFENK	3	1	1	Q9EQU5		1840.81	0	1.602e-09	High	75.67	9.8922e-08	High	47.85	6.48033e-05	High	60.95	2.89269e-06	0
VGNLGLATSFFNER	5	3	1	Q62167		1524.78	0	5.933e-09	High	75.66	3.50421e-07	High	71.11	8.94503e-07	High	62.14	7.72842e-06	0
LVEHGLNETIHSR	3	1	1	Q8BTS4		1504.79	0	1.833e-08	High	75.64	3.77963e-07	High	75.72	3.44273e-07	High	75.79	3.40087e-07	0
EEADEYVDIGALNGIFVLGR	4	1	1	Q91V92		2180.1	0	4.949e-15	High	75.6	2.8644e-07	High	108.92	1.33362e-10				0
QWYESHYALPLGR	5	1	1	P62242		1619.8	0	2.207e-07	High	75.6	3.70444e-07	High	30.97	0.0102779	High	62.37	8.34377e-06	0
QVLVAPGNAGTACAGK	3	1	1	Q64737	C13(Carbamidomethyl)	1513.78	0	2.931e-09	High	75.57	3.34185e-07	High	75.45	3.43548e-07	High	70.95	9.68249e-07	0
VNNSSLIGVGYTQTLRPGVK	6	1	1	Q60930		2103.16	0	2.96e-14	High	75.56	8.33914e-08	High	78.72	4.09543e-08	High	65.06	9.66856e-07	0
LPEADDIQYPSMLLLTADHDDR	3	1	1	Q9QUR6		2528.21	0	2.281e-16	High	75.56	2.00139e-07	High	77.11	1.37148e-07	High	71.09	5.60186e-07	0
ALQSVVQAVPLHELR	2	1	1	Q8BJY1		1659.96	0	2.047e-08	High	75.55	7.24392e-08				High	42.54	0.000144868	0
IVAVTGAEAQK	3	1	1	Q8BGQ7		1086.62	0	3.183e-06	High	75.54	3.33709e-07	High	61.3	8.85866e-06	High	75.37	3.47031e-07	0
EALEVDWSGEK	2	1	1	Q9R1T2		1262.59	0	4.719e-06	High	75.53	2.98092e-07				High	57.8	1.76746e-05	0
VVDLMAYMASK	3	1	1	P16858		1227.62	0	1.889e-06	High	75.52	2.72127e-07	High	80.75	8.11946e-08	High	59.34	1.1292e-05	0
LQSLNLTGNR	3	1	1	Q505F5		1115.62	0	3.24e-05	High	75.52	3.94163e-07	High	75.56	3.9055e-07	High	55.89	3.61973e-05	0
FVDGLMIHSGDPVNYYVDTAVR	2	1	1	P62908	M6(Oxidation)	2484.19	0	2.294e-10	High	75.52	2.44073e-07	High	60.22	7.84249e-06				0
ETVTVLPGASFFSSDESFAMIR	4	1	1	Q9D0K2		2391.15	0	4.518e-13	High	75.51	2.82596e-07	High	83.43	4.01738e-08				0
LSTIALALGVER	3	2	1	Q76MZ3		1242.75	0	8.769e-09	High	75.51	9.13868e-08	High	75.89	8.37304e-08	High	56.48	7.30943e-06	0
CHQYDGLVELATICALCNDSALDYNEAK	2	1	1	O55143	C1(Carbamidomethyl); C14(Carbamidomethyl); C17(Carbamidomethyl)	3243.45	0	2.281e-16	High	75.49	8.19215e-08	High	99	3.52499e-10				0
MAEDLILYGTK	2	1	1	Q91YI0		1253.65	0	5.022e-07	High	75.48	2.80308e-07				High	54.9	3.09032e-05	0
HELQANCYEEVKDR	9	1	1	P18760	C7(Carbamidomethyl)	1790.81	0	6.237e-14	High	75.47	1.83046e-07	High	98.67	8.82904e-10	High	67.41	1.17101e-06	1
QAFTDVATGSLGQGLGAACGMAYTGK	2	1	1	P40142	C19(Carbamidomethyl)	2532.2	0	1.465e-12	High	75.47	1.98654e-07	High	92.32	4.51326e-09				0
TNDQMVVVYLASLIR	3	1	1	P26516		1721.93	0	1.733e-07	High	75.44	1.94316e-07	High	54.34	2.41124e-05				0
LGVENCYFPIFVSQAALEK	2	1	1	Q8CGC7	C6(Carbamidomethyl)	2185.1	0	1.645e-10	High	75.43	2.57776e-07	High	43.22	0.000433552				0
WMGGAELSDDGR	2	1	1	Q9QUR6		1293.56	0	3.578e-07	High	75.42	1.16267e-07	High	36.81	0.000833796				0
DIGAIAQVHAENGDIIAEEQQR	3	1	1	O08553		2377.19	0	1.037e-13	High	75.41	2.58966e-07	High	72.06	5.6007e-07	High	75.58	2.46258e-07	0
FAAYFQQGDMESNGK	3	1	1	P06745		1692.74	0	3.062e-08	High	75.4	1.34107e-07	High	68.85	6.45068e-07	High	73.79	1.85935e-07	0
IDSILEVVQTGR	2	1	1	Q9JLB0		1329.74	0	1.826e-07	High	75.39	2.22582e-07	High	36.52	0.0017159				0
LPFTPLSYIQGLSHR	3	1	1	Q921L3		1728.95	0	4.326e-10	High	75.38	1.65149e-07	High	62.62	3.4462e-06	High	34.62	0.00213989	0
IMNTFSVMPSPK	1	3	3	Q7TMM9;Q9CWF2;Q922F4		1351.68	0	1.171e-07	High	75.38	3.83898e-07							0
LASIVEQVSVLQNQGR	5	1	1	Q9Z110		1740.96	0	1.278e-08	High	75.34	1.8276e-07	High	60.25	5.90038e-06	High	26.6	0.0136735	0
VTADVINAAEK	3	1	1	Q61753		1130.61	0	5.047e-06	High	75.33	4.85063e-07	High	68.89	2.15634e-06	High	75.48	4.58686e-07	0
CGLQFLGNVASR	1	1	1	P28658	C1(Carbamidomethyl)	1321.67	0	3.031e-07	High	75.33	4.07394e-07							0
GYIFLEYASPAHAVDAVK	2	1	1	Q8JZQ9		1951	0	1.177e-10	High	75.32	3.23141e-07	High	62.95	5.29805e-06				0
ETVDSFLDLLR	2	1	1	O35874		1307.69	0	1.26e-06	High	75.32	3.98052e-07				High	61.46	9.10983e-06	0
TIGVSNFNPLQIER	2	1	1	P45376		1587.86	0	5.381e-07	High	75.32	3.36361e-07				High	44.13	0.000459777	0
ISGDLEVLAEK	2	2	1	O35381		1173.64	0	5.621e-07	High	75.31	4.23997e-07				High	68.38	2.43955e-06	0
TSGTVEDDLIIFPDDCEFK	3	1	1	Q9JKV1	C16(Carbamidomethyl)	2201.01	0	1.76e-09	High	75.29	1.87834e-07	High	67.27	1.29375e-06	High	34.01	0.00250231	0
TELPQFVSYFQHR	3	1	1	Q3UDE2		1651.83	0	6.373e-08	High	75.23	3.88392e-07	High	67.44	2.37097e-06	High	62.86	6.72889e-06	0
STLINSLFLTDLYSPEYPGPSHR	4	1	1	O55131		2607.31	0	1.507e-11	High	75.22	2.20947e-07	High	62.52	4.33812e-06	High	50.06	7.19984e-05	0
GLSEDTTEETLK	3	1	1	P09405		1322.64	0	8.073e-07	High	75.21	3.6608e-07	High	75.09	3.82531e-07	High	75.43	3.58022e-07	0
GAGLFLLAGPAEAVETLGPR	1	1	1	Q3THG9		1939.07	0	2.532e-09	High	75.19	1.1805e-07							0
GFQEVVTPNIFNSR	5	1	1	Q9D0R2		1607.82	0	5.388e-07	High	75.18	4.21711e-07	High	62.07	8.56799e-06	High	56.43	3.17376e-05	0
AAYPDLENPPLIVTPSQQPK	6	1	1	Q9D0I9		2178.15	0	3.222e-11	High	75.15	1.64966e-07	High	77.07	1.13875e-07	High	52.21	3.24634e-05	0
SVPFLPLLGGCVDDTILSR	4	1	1	Q3TBW2	C11(Carbamidomethyl)	2059.09	0	5.467e-11	High	75.14	1.97497e-07	High	82.52	3.55446e-08				0
IIQLLDDYPK	3	1	1	P14869		1217.68	0	4.369e-07	High	75.1	2.50314e-07	High	68.91	1.04108e-06	High	82.01	5.66556e-08	0
AASAEEQATIER	3	1	1	Q80X85		1275.62	0	3.412e-06	High	75.1	4.01738e-07	High	60.99	1.01908e-05	High	75.1	4.24916e-07	0
MGPAMGPALGAGIER	1	1	1	Q9D0E1		1427.72	0	7.5e-09	High	75.09	3.79434e-07							0
LEVLTNLANETNIPTVLR	3	1	1	Q9JME5		2010.13	0	5.884e-09	High	75.07	8.09046e-08	High	90.28	2.81269e-09				0
TTPGPGTAQAGDAAR	3	1	1	Q8R191		1370.67	0	1.318e-06	High	75.05	3.1886e-07	High	64.39	4.16683e-06	High	65.61	2.73415e-06	0
MLGADAVGMSTVPEVIVAR	1	1	1	P23492		1916	0	3.82e-09	High	75.04	3.25862e-07							0
AYHEQLSVAEITNACFEPANQMVK	3	4	2	P68369;P68368	C15(Carbamidomethyl); M22(Oxidation)	2766.3	0	1.875e-13	High	75.02	2.32933e-07	High	77.95	1.16235e-07	High	79.14	9.08147e-08	0
LAPPLVTLLSGEPEVQYVALR	8	1	1	Q9DBG3		2265.3	0	1.174e-09	High	75.02	4.09207e-08	High	63.86	5.55052e-07	High	42.25	6.85011e-05	0
LAQVSPELVLASVR	3	1	1	Q9CRT8		1481.87	0	4.354e-09	High	75.02	1.08597e-07	High	52.53	1.92672e-05				0
AGVLSQADYLNLVQCETLEDLK	3	1	1	P51863	C15(Carbamidomethyl)	2479.25	0	1.267e-15	High	75.01	2.74485e-07	High	101.89	5.46836e-10	High	48.53	0.000113628	0
QIQEEITGNTEALSGR	2	1	1	Q9EPC1		1745.87	0	1.366e-09	High	74.99	3.81933e-07	High	68.35	1.64495e-06				0
VATAQDDITGDGTTSNVLIIGELLK	6	1	1	P80317		2544.35	0	2.281e-16	High	74.98	1.50902e-07	High	105.37	1.32133e-10	High	37.86	0.000785672	0
SWVNQMESQTGEASK	1	1	1	Q9JKF1		1681.75	0	3.782e-09	High	74.98	1.57255e-07							0
FAVQDVNDVLDLEWDR	3	1	1	Q80U93		1933.93	0	1.774e-12	High	74.97	2.89762e-07	High	124.85	3.14247e-12				0
LGVIEDHSNR	4	1	1	P08113		1139.59	0	6.416e-06	High	74.94	3.4788e-07	High	42.32	0.00067699	High	55.67	3.03541e-05	0
NLHQSNFSLSGAQIDDNNPR	3	1	1	P97427		2227.05	0	1.012e-12	High	74.92	2.59296e-07	High	77.34	1.46679e-07	High	59.3	9.1642e-06	0
VYEELLAIPVVR	6	1	1	Q8CGC7		1400.82	0	1.03e-06	High	74.92	1.25622e-07	High	69.57	4.30591e-07	High	74.92	1.25622e-07	0
LAGTQPLEVLEAVQR	6	1	1	Q02053		1623.91	0	2.45e-08	High	74.91	1.61425e-07	High	74.4	1.8517e-07	High	57.41	9.25913e-06	0
AITIAGVPQSVTECVK	3	1	1	P60335	C14(Carbamidomethyl)	1672.9	0	1.977e-09	High	74.91	2.98636e-07	High	66.66	1.97434e-06	High	58.6	1.27686e-05	0
ERLEQQVPVNQVFGQDEMIDVIGVTK	2	1	1	P27659		2971.53	0	9.622e-14	High	74.9	1.43999e-07	High	56.38	9.78113e-06				1
EQLDTFIDQLYK	1	1	1	Q3TYX3		1512.76	0	1.072e-06	High	74.9	3.72133e-07							0
IKDPDAAKPEDWDER	8	1	1	P14211		1784.85	0	1.69e-10	High	74.89	2.91906e-07	High	75.95	2.26147e-07	High	53.33	4.01806e-05	1
VIGLSSDLQQVGGASAR	4	1	1	Q9DCH4		1657.89	0	7.118e-15	High	74.88	3.10458e-07	High	93.66	3.50879e-09	High	91.4	6.51992e-09	0
ITSFPESESYSYETSTK	3	1	1	P14873		1955.88	0	5.062e-07	High	74.85	1.83311e-07	High	59.06	6.02201e-06	High	47.66	8.74118e-05	0
ISGETIFVTAPHEATAGIIGVNR	3	1	1	Q68FD5		2353.26	0	5.271e-12	High	74.84	1.62407e-07	High	68.59	6.57194e-07	High	71.8	3.27043e-07	0
DFLDSLGFSAR	3	1	1	P07607		1227.6	0	3.713e-06	High	74.83	3.35429e-07	High	63.31	4.54993e-06	High	75.15	3.13129e-07	0
GAEIEYAMAYSK	1	1	1	Q9CPT4		1332.62	0	5.01e-07	High	74.81	2.98984e-07							0
ELATVLSDQPGLLGPK	3	1	1	P28660		1637.92	0	5.85e-10	High	74.8	1.73844e-07	High	58.57	7.29725e-06	High	37.6	0.000912345	0
VDSPTVTTTLK	2	1	1	O88447		1161.64	0	2.577e-06	High	74.79	3.60105e-07	High	33.09	0.00522817				0
ATYLEFIQQNEER	3	1	1	Q9D662	N-Term(Acetyl)	1682.81	0	1.106e-07	High	74.78	3.37649e-07	High	38.29	0.00151958	High	38.13	0.00174581	0
SLYEGLVMTEVQIQK	2	1	1	Q99LP6		1737.92	0	5.315e-08	High	74.75	2.36151e-07				High	75.4	2.39375e-07	0
GNFGGSFAGSFGGAGGHAPGVAR	5	1	1	Q9D0E1		2034.96	0	2.337e-16	High	74.73	3.18003e-07	High	126.47	2.05136e-12	High	51.38	6.91391e-05	0
LPNGLVIASLENYAPLSR	8	1	1	Q9DB77		1927.08	0	4.496e-14	High	74.73	1.07684e-07	High	78.83	4.3203e-08	High	71.63	3.05745e-07	0
IDKTDYMVGSYGPR	3	1	1	Q99PT1	M7(Oxidation)	1617.76	0	4.989e-06	High	74.72	3.52465e-07	High	57.23	1.9775e-05	High	65.57	2.88425e-06	1
ADADLTLLWAEWQGR	2	1	1	Q9CXR1		1744.88	0	3.152e-05	High	74.72	4.31728e-07							0
FGDPECQVILPLLK	4	1	1	Q64737	C6(Carbamidomethyl)	1628.88	0	2.291e-07	High	74.7	3.18514e-07	High	65.89	2.40886e-06	High	70.52	8.29491e-07	0
AIAELGIYPAVDPLDSTSR	8	1	1	P56480		1988.04	0	1.067e-11	High	74.68	2.72327e-07	High	82.45	4.4655e-08	High	77.79	1.23924e-07	0
GKEDPWNSITSGALTGAILAAR	2	1	1	Q9Z0V8		2228.18	0	2.641e-11	High	74.68	1.99139e-07	High	79.66	6.70489e-08				1
FSQEVQVTEAR	2	1	1	P11157		1293.65	0	1.319e-07	High	74.68	4.35722e-07				High	80.29	1.25344e-07	0
ELNDSVALSSSDR	3	1	1	Q99P88		1392.66	0	1.104e-08	High	74.67	3.51429e-07	High	74.02	3.94297e-07	High	79.9	1.05399e-07	0
TPVEEVPAAIAPFQGR	4	1	1	Q921M3		1681.9	0	2.219e-08	High	74.65	2.84497e-07	High	69.67	9.27894e-07	High	77.79	1.43885e-07	0
ENNAVYAFLGLTAPPGSK	3	1	1	Q9JJU8		1848.96	0	4.733e-08	High	74.63	3.32298e-07				High	33.84	0.0039446	0
ETADTDTADQVMASFK	3	1	1	Q7TPR4		1729.76	0	1.341e-10	High	74.6	1.71635e-07	High	72.25	2.71026e-07	High	101.68	3.42998e-10	0
LFLVDDLVDSLK	2	1	1	Q99P72		1376.77	0	1.481e-07	High	74.6	1.92439e-07				High	86.51	1.26197e-08	0
AYHEQLSVAEITNACFEPANQMVK	3	4	2	P68369;P68368	C15(Carbamidomethyl)	2750.3	0	2.817e-13	High	74.58	2.83895e-07	High	71.65	5.53968e-07				0
TCFYAEQGGQIYDEGYLVK	5	1	1	Q8BGQ7	C2(Carbamidomethyl)	2241.03	0	2.281e-16	High	74.57	2.28687e-07	High	92.76	3.89303e-09	High	73.13	3.55077e-07	0
LNLNNTVLSK	3	1	1	Q8CGC7		1115.64	0	7.341e-06	High	74.57	3.03752e-07	High	67.73	1.4673e-06	High	59.43	9.92017e-06	0
CGNQAAIMELDDTLK	3	2	2	P62715;P63330	C1(Carbamidomethyl)	1678.78	0	3.679e-09	High	74.57	3.14226e-07	High	45.33	0.000272573	High	69.36	1.06608e-06	0
LGEMWNNTAADDKQPYEK	3	1	1	P63158		2109.96	0	6.702e-10	High	74.57	2.21704e-07	High	41.93	0.000407168	High	39.83	0.000660349	1
WGDIEFPPPFGR	6	1	1	Q91V92		1417.69	0	6.473e-10	High	74.56	4.07686e-07	High	79.68	1.41017e-07	High	74.09	4.54282e-07	0
IIPGFMCQGGDFTR	5	1	1	P17742	M6(Oxidation); C7(Carbamidomethyl)	1614.75	0	1.361e-08	High	74.56	3.02703e-07	High	74.74	2.90413e-07	High	74.34	3.1291e-07	0
VDNSSLTGESEPQTR	3	4	2	Q6PIC6;Q8VDN2		1619.75	0	6.893e-13	High	74.55	3.43737e-07	High	89.61	1.07208e-08	High	84.69	2.97172e-08	0
VLEVPPIVYLR	3	1	1	Q91V12		1297.79	0	3.416e-07	High	74.55	7.54117e-08	High	74.52	7.41685e-08	High	30.86	0.00180477	0
AAVDSDVVSLPR	1	1	1	Q8R3F9	N-Term(Acetyl)	1270.67	0	1.017e-06	High	74.53	4.5632e-07							0
MISGMYLGEIVR	1	3	2	O08528;P17710		1368.71	0	7.434e-07	High	74.53	4.38702e-07							0
VVNVELPVEANLVWQLGR	4	1	1	Q61699		2035.14	0	3.839e-14	High	74.51	8.14194e-08	High	93.5	1.09437e-09				0
IGLIQFCLSAPK	3	1	1	P80315	C7(Carbamidomethyl)	1346.75	0	6.32e-08	High	74.51	2.65498e-07	High	87.14	1.77741e-08	High	92.88	3.9415e-09	0
GSGTAEVELKK	6	1	1	P52480		1118.61	0	9.731e-06	High	74.51	4.95596e-07	High	74.58	3.98846e-07	High	74.69	3.75286e-07	1
YIESPVLFLR	3	1	1	Q3UDE2		1236.7	0	2.129e-06	High	74.5	2.30629e-07	High	68.07	1.01371e-06	High	74.49	2.3116e-07	0
VEDMAELTCLNEASVLHNLK	2	2	2	Q61879;Q8VDD5	C9(Carbamidomethyl)	2286.12	0	4.864e-11	High	74.5	3.44169e-07				High	50.2	9.26343e-05	0
SGYQQAASEHGLVVIAPDTSPR	3	1	1	Q9R0P3		2283.14	0	3.855e-12	High	74.47	3.48341e-07	High	79.12	1.18788e-07	High	70.61	8.55926e-07	0
FMLQDVLDLR	4	2	2	Q6NZJ6;Q80XI3		1249.66	0	6.724e-07	High	74.47	4.80532e-07	High	75	4.09515e-07				0
FGYVDFESAEDLEK	3	1	1	P09405		1648.74	0	6.108e-11	High	74.47	1.7685e-07	High	73.91	2.01189e-07	High	83.76	2.04052e-08	0
DFLAGGIAAAVSK	7	1	1	P48962		1219.67	0	3.059e-07	High	74.46	3.43773e-07	High	74.47	3.59059e-07	High	77.11	1.93563e-07	0
HLEINPDHSIIETLR	7	1	1	P07901		1786.95	0	6.587e-11	High	74.45	3.40976e-07	High	72.46	4.99439e-07	High	55.06	2.74462e-05	0
LCYHVLGTDQSEDILCAEFPDEPK	3	1	1	Q9QUR6	C2(Carbamidomethyl); C16(Carbamidomethyl)	2836.29	0	1.921e-12	High	74.45	1.70488e-07	High	59.74	4.56529e-06	High	65.66	1.12732e-06	0
AFLADPSAFAAAAPAAAATTAAPAAAAAPAK	7	1	1	P14869		2696.42	0	2.154e-13	High	74.44	1.79875e-07	High	77.73	8.26411e-08	High	74.08	2.13008e-07	0
LLLGAGAVAYGVR	6	1	1	O35129		1259.75	0	1.919e-07	High	74.44	9.71323e-08	High	56.75	4.9667e-06	High	80	2.7e-08	0
VDDQVAIVFK	2	1	1	P58389		1133.62	0	3.868e-06	High	74.44	5.05448e-07	High	45.34	0.00038745				0
TNQAILSQLYQSPNR	2	1	1	Q60899		1732.9	0	2.395e-10	High	74.41	4.12957e-07	High	75.59	3.10565e-07				0
EYATEVDVDFVR	2	2	2	O35643;Q9DBG3		1442.68	0	2.41e-06	High	74.41	3.53187e-07	High	73.94	3.93554e-07				0
LELFLPEEYPMAAPK	4	1	1	P61089		1747.9	0	2.525e-07	High	74.4	4.30247e-07	High	53.81	4.74138e-05	High	43.35	0.000547922	0
VIASELGSLPELK	2	1	1	Q8BMJ2		1355.78	0	6.355e-08	High	74.39	1.87416e-07							0
ASILNTWISLK	3	1	1	Q9DCL9		1245.72	0	1.176e-06	High	74.38	1.69611e-07	High	29.78	0.00489162	High	74.37	1.70002e-07	0
AGEIITVLDDSDPNWWK	3	1	1	P70297		1958.96	0	5.171e-08	High	74.36	3.62773e-07	High	55.41	2.73353e-05				0
QQIDFLDVYHGLR	2	1	1	Q924L1		1603.83	0	1.971e-08	High	74.33	4.51998e-07				High	64.59	4.25732e-06	0
VSEGGPAEIAGLQIGDK	2	1	1	Q9DBG9		1640.85	0	3.306e-13	High	74.32	3.8832e-07	High	126.06	2.56413e-12				0
TASSVLLHTGQK	3	1	1	Q9JII6	N-Term(Acetyl)	1283.7	0	2.012e-08	High	74.32	3.21751e-07	High	74.42	3.14427e-07	High	74.55	3.05154e-07	0
SAVDNCQDSWR	3	1	1	Q9DCD0	C6(Carbamidomethyl)	1337.56	0	6.896e-06	High	74.3	8.91685e-08	High	69.23	2.68647e-07	High	55.92	4.3496e-06	0
VGKDELFALEQSCAQVVLQAANER	4	1	1	Q61553	C13(Carbamidomethyl)	2675.36	0	1.142e-14	High	74.29	2.69984e-07	High	80.6	6.14029e-08	High	58.04	1.18562e-05	1
LLSLVDDEAFIR	3	1	1	Q8CI94		1390.76	0	2.089e-07	High	74.28	3.60186e-07	High	67.99	1.37409e-06	High	73.9	3.93122e-07	0
FTDEEVDELYR	3	1	1	Q3THE2		1415.63	0	2.279e-07	High	74.27	2.41301e-07	High	74.33	2.15852e-07	High	74.19	2.3245e-07	0
QASPSIVIALAGNK	3	1	1	P61021		1368.79	0	1.03e-10	High	74.26	1.79987e-07	High	89.39	6.27186e-09	High	59.59	6.86879e-06	0
AMTTGAIAAMLSTILYSR	6	1	1	O09061		1870.98	0	6.086e-10	High	74.26	3.03728e-07	High	78.18	1.33808e-07				0
IYEDGDDDMKR	5	1	1	Q9CXW3		1356.58	0	7.573e-07	High	74.26	1.27491e-07	High	64.45	1.31007e-06	High	44.21	0.000111898	1
YNEDLELEDAIHTAILTLK	8	1	1	P49722		2201.14	0	6.808e-15	High	74.24	3.50335e-07	High	86.1	2.28288e-08	High	72.75	4.96377e-07	0
MLGYFSLVGLLR	2	1	1	Q8QZY1		1368.78	0	5.141e-08	High	74.23	2.71852e-07	High	80.33	6.67317e-08				0
RAEISNAIDQYVTGTIGEGEDLVK	2	1	1	Q9CWJ9		2578.31	0	6.057e-11	High	74.23	2.71852e-07	High	63.39	3.68804e-06				1
LEDTAFQVLLALPLSK	4	1	1	Q6PB66		1758.01	0	7.995e-08	High	74.21	9.10356e-08	High	57.84	3.5354e-06				0
AAHSEGHITAGLDMK	3	1	1	P80314		1537.75	0	1.44e-05	High	74.2	4.63831e-07				High	31.84	0.00762651	0
LELTPVAIQAGR	3	1	1	Q9JMH6		1267.74	0	1.205e-08	High	74.19	1.56237e-07	High	73.94	1.65495e-07	High	74.36	1.50239e-07	0
IGFPETAEEELEEIASENSDSIYSSTPEVK	2	1	1	Q9Z1Z2		3300.53	0	7.839e-12	High	74.19	1.98154e-07	High	70.88	4.81784e-07				0
MALDDMISTLK	3	1	1	P80318		1237.62	0	1.306e-06	High	74.17	4.95758e-07	High	62.36	8.07263e-06	High	56.27	3.05682e-05	0
LALTTAEFLAYQCEK	6	1	1	P62814	C13(Carbamidomethyl)	1757.88	0	1.861e-10	High	74.16	4.60449e-07	High	85.11	3.5765e-08	High	68.41	1.79543e-06	0
IEDLEEGQQVIR	3	1	1	A2AGT5		1428.74	0	1.529e-10	High	74.16	4.23997e-07	High	74.18	4.56423e-07	High	56.53	2.79025e-05	0
TTEAAATAVGTAATTAAVVAAAGIAASGPVK	6	1	1	P14873		2670.44	0	2.281e-16	High	74.14	1.54191e-07	High	90.32	3.11204e-09	High	66.85	7.84844e-07	0
LLVALGTLISDDSNAIQLAK	2	1	1	P27612		2055.18	0	1.713e-12	High	74.13	8.88644e-08	High	73.69	8.76504e-08				0
YLILNATQAESK	2	1	1	Q9CQV8		1350.73	0	1.167e-08	High	74.13	3.55458e-07				High	79.34	1.19905e-07	0
LGCEVLGVSVDSQFTHLAWINTPR	3	1	1	Q61171	C3(Carbamidomethyl)	2699.38	0	2.281e-16	High	74.12	3.03997e-07	High	104.22	3.06538e-10				0
VLQATVVAVGSGGK	3	1	1	Q64433		1285.75	0	4.29e-10	High	74.12	2.05247e-07	High	79.92	5.04203e-08	High	73.85	1.99867e-07	0
VAQGVSGAVQDK	3	1	1	P24547		1158.62	0	4.552e-07	High	74.12	5.88632e-07	High	72.59	9.11587e-07	High	66.53	3.51283e-06	0
VHAELADVLTEAVVDSILAIR	12	1	1	P80317		2234.25	0	1.727e-10	High	74.11	9.12153e-08	High	81.37	1.60481e-08				0
INPDGSQSVVEVPYAR	3	1	1	Q9QXT0		1730.87	0	1.474e-13	High	74.11	4.89069e-07	High	73.64	5.31992e-07	High	74.18	4.52604e-07	0
YLAEVAAGDDKK	7	1	1	P63101		1279.66	0	3.679e-08	High	74.1	4.29895e-07	High	74.12	4.2792e-07	High	73.62	4.84479e-07	1
VVDSLQLTGTKPVATPVDWK	4	1	1	O08709		2154.18	0	1.023e-11	High	74.1	1.69235e-07	High	55.37	1.26325e-05	High	45.55	0.000111445	0
AFGDVFSVIGVR	3	1	1	Q62083		1266.69	0	1.407e-05	High	74.1	3.17072e-07	High	50.46	7.33091e-05	High	43.72	0.000346065	0
IIENELEGFGIR	2	1	1	P32233		1389.74	0	2.189e-07	High	74.09	4.7378e-07				High	74.41	4.40125e-07	0
LDGNLSTQTGETR	3	1	1	Q8BYA0		1391.68	0	1.496e-09	High	74.07	5.83695e-07	High	79.21	1.63132e-07	High	78.98	1.89078e-07	0
ALGVLAQLIWSR	5	1	1	Q9CZU6		1326.79	0	3.461e-05	High	74.06	1.00124e-07	High	73.88	1.04361e-07	High	74.59	8.86217e-08	0
ILYSQCGDVMR	1	1	1	Q60605	C6(Carbamidomethyl)	1341.63	0	1.712e-06	High	74.05	3.7584e-07							0
IEDVTPIPSDSTR	1	1	1	P62264		1429.72	0	1.805e-08	High	74.04	5.10822e-07							0
EGDVLTLLESER	6	1	1	P62858		1360.7	0	3.527e-07	High	74.03	6.3061e-07	High	69.89	1.44617e-06	High	69.7	1.51084e-06	0
QIWQNLGLDEAR	4	1	1	Q8BGQ7		1442.74	0	1.179e-09	High	74.01	4.90532e-07	High	79.12	1.46342e-07	High	60.97	9.03813e-06	0
RQVLLSAAEAAEVILR	2	1	1	P80314		1739.02	0	2.05e-09	High	74.01	5.16349e-08	High	73.42	6.14234e-08				1
KIWCFGPDGTGPNILTDITK	6	1	1	P58252	C4(Carbamidomethyl)	2233.14	0	1.385e-14	High	73.97	3.54767e-07	High	89.67	9.06315e-09	High	58.4	1.3009e-05	1
VLGDLIFNQPDR	2	1	1	Q8BHC4		1386.74	0	4.076e-09	High	73.97	4.48971e-07				High	78.95	1.40722e-07	0
FQQPPQPEGEEDASDGGR	2	1	1	Q1HFZ0		1943.84	0	7.158e-07	High	73.92	1.1557e-07	High	62.92	1.45494e-06				0
DFPEYTFAIADEEDYATEVK	1	1	1	P08003		2353.04	0	1.68e-11	High	73.9	1.64989e-07							0
IMEVIDAITTTAQSHQR	3	1	1	P12382		1913.98	0	1.316e-13	High	73.86	4.29651e-07	High	109.96	1.05467e-10	High	85.74	2.8402e-08	0
YLAEVACGDDRK	6	1	1	P68254	C7(Carbamidomethyl)	1396.66	0	3.022e-08	High	73.86	4.02927e-07	High	73.89	4.24652e-07	High	68.76	1.38367e-06	1
LSDEILIDILTR	4	1	1	P17710		1400.8	0	5.487e-09	High	73.85	1.91625e-07	High	74.36	2.05205e-07				0
ASFSQGPINSANR	3	1	1	P97823		1348.66	0	6.45e-08	High	73.82	5.18693e-07	High	69.36	1.62229e-06	High	79.32	1.52035e-07	0
LVGEIMQETGTR	2	1	1	Q8VDJ3		1333.68	0	1.383e-06	High	73.81	6.57139e-07	High	36.86	0.0032867				0
GLPLLVALLDHPR	1	1	1	P98203		1413.86	0	1.096e-06	High	73.81	4.14925e-08							0
FSVLQYVVPEVK	6	1	1	P23116		1407.79	0	2.805e-09	High	73.79	2.08915e-07	High	73.72	2.0594e-07	High	56.52	1.23678e-05	0
WNSPAEEGLSDCEVFPK	3	1	1	Q61316	C12(Carbamidomethyl)	1964.88	0	1.466e-11	High	73.77	2.64448e-07	High	93.56	2.46711e-09	High	76.06	1.39974e-07	0
TSPAGGTWSSVVSGVPR	1	1	1	O70305		1644.84	0	4.476e-09	High	73.76	5.17494e-07							0
VGEATETALTCLVEK	2	2	1	O55143	C11(Carbamidomethyl)	1620.82	0	1.584e-10	High	73.75	5.31338e-07				High	95.94	3.03073e-09	0
TQQTSPDKVDYEYSELLLYQNQVLR	3	1	1	Q80UM3		3030.52	0	3.818e-13	High	73.74	2.70508e-07	High	85.92	1.67587e-08	High	27.93	0.0108719	1
LLLLESISGLLQPR	3	1	1	Q9DBD5		1551.95	0	7.49e-07	High	73.71	4.2459e-08	High	72.72	5.33298e-08				0
IGDQEFDSLPALLEFYK	3	1	1	Q64010		1985	0	2.77e-06	High	73.71	4.63902e-07	High	51.34	7.89602e-05				0
TCNCETEDYGEK	3	1	1	Q8VEK3	C2(Carbamidomethyl); C4(Carbamidomethyl)	1505.56	0	5.421e-08	High	73.7	4.25569e-08	High	77.92	1.61053e-08	High	78.24	1.49613e-08	0
CGAIAEQSSLLSVFCLR	4	1	1	Q6PB66	C1(Carbamidomethyl); C15(Carbamidomethyl)	1910.96	0	2.761e-10	High	73.7	4.28712e-07	High	53.84	4.19243e-05	High	85.48	2.80308e-08	0
EEEIPETISFEMLDAAK	3	1	1	Q9D6U8		1951.93	0	2.29e-11	High	73.66	4.34832e-07	High	85.4	2.99939e-08	High	78.1	1.58754e-07	0
MELGELLYNK	2	1	1	Q9QZB9	N-Term(Acetyl)	1251.63	0	1.574e-06	High	73.62	5.71381e-07	High	66.81	2.65773e-06				0
EATWTMSNITAGR	3	1	1	P52293		1437.68	0	4.317e-07	High	73.6	4.64889e-07	High	48.23	0.000142047	High	56.43	2.37748e-05	0
LPVVIGGLLDVDCSEDVIK	6	1	1	Q68FD5	C13(Carbamidomethyl)	2041.1	0	2.281e-16	High	73.59	3.06265e-07	High	86.62	1.46995e-08	High	45.26	0.000199561	0
NSYVAGQYDDAASYK	3	1	1	Q00612		1651.73	0	5.123e-09	High	73.57	1.91201e-07	High	71.4	3.1513e-07	High	73.64	1.94631e-07	0
ANNVDYTVHSVR	6	1	1	Q64514		1374.68	0	5.511e-07	High	73.57	6.74696e-07	High	56.56	3.38929e-05	High	60.44	1.22896e-05	0
ALYEALDLQSAFFK	6	1	1	Q920E5		1615.84	0	3.533e-08	High	73.56	5.85938e-07	High	73.24	6.28371e-07	High	63.38	5.90069e-06	0
VCEEIAIIPSKK	5	1	1	P63276	C2(Carbamidomethyl)	1386.77	0	7.94e-07	High	73.55	4.10661e-07	High	73.27	4.38009e-07	High	51.59	6.17149e-05	1
VFSPNVVNLTLVDLPGMTK	3	1	1	Q8K1M6		2044.13	0	8.962e-08	High	73.54	1.81461e-07	High	46.5	9.51456e-05				0
GYAYVEFENPDEAEK	1	1	1	Q99M28		1760.76	0	4.265e-09	High	73.47	1.57423e-07							0
NPEGDPLLEYSTFNFWR	1	1	1	P97783		2084.98	0	6.169e-07	High	73.47	3.68819e-07							0
FDDAVVQSDMK	3	1	1	P63017		1254.57	0	5.608e-07	High	73.46	3.87702e-07	High	62.92	4.31377e-06	High	67.57	1.45237e-06	0
YGLSAAAAAAAAAAAVEQR	2	1	1	Q8K3X4		1732.9	0	4.931e-08	High	73.46	5.27456e-07	High	27.93	0.0181198				0
LISEILSESVVPDVR	5	1	1	O54941		1655.93	0	1.103e-09	High	73.42	2.47968e-07	High	90.52	4.70193e-09	High	27.86	0.00867513	0
TPLFDQIIDMLR	3	1	1	Q9Z110		1461.78	0	9.015e-07	High	73.41	4.44636e-07	High	67.15	1.91789e-06				0
TAVVVGTVTDDVR	5	1	1	P35980		1331.72	0	1.414e-06	High	73.4	5.48506e-07	High	68.58	1.89292e-06	High	67.6	2.09405e-06	0
GINSNNLESQLQATQAAR	6	1	1	P52293		1914.97	0	9.051e-13	High	73.39	4.12328e-07	High	99.84	9.234e-10	High	76.82	1.90292e-07	0
AAATQPDGKDTPDEPWAFPAR	2	1	1	Q78PY7		2241.06	0	1.047e-09	High	73.39	3.39025e-07	High	61.85	4.83317e-06				1
EHINLGCDVDFDIAGPSIR	6	1	1	Q60932	C7(Carbamidomethyl)	2128.02	0	5.332e-16	High	73.38	3.99502e-07	High	128.02	1.39619e-12				0
LGDGLFLQCCR	3	1	1	P70404	C9(Carbamidomethyl); C10(Carbamidomethyl)	1338.63	0	3.74e-09	High	73.37	5.29295e-07	High	60.29	1.00088e-05	High	79.2	1.3826e-07	0
IYQWINELSSPETR	1	1	1	Q9JKY0		1735.87	0	5.392e-09	High	73.36	5.92793e-07							0
LGGEVSCLVAGTK	3	1	1	Q99LC5	C7(Carbamidomethyl)	1290.68	0	1.408e-08	High	73.33	7.08386e-07	High	68.98	1.92872e-06	High	73.24	7.27961e-07	0
NPYYGGESSSITPLEELYK	5	1	1	P50396		2147.03	0	9.626e-15	High	73.32	4.14372e-07	High	113.74	3.46588e-11	High	81.6	6.08811e-08	0
NNASTDYDLSDK	2	1	1	P27659		1342.57	0	2.993e-07	High	73.32	1.72267e-07				High	73.52	1.6896e-07	0
IGDELDSNMELQR	2	1	1	Q07813		1519.71	0	8.048e-10	High	73.31	4.33993e-07				High	73.89	3.71571e-07	0
VVDLMAYMASKE	4	1	1	P16858		1356.66	0	1.334e-08	High	73.29	4.43029e-07	High	73.08	4.62517e-07				1
FVTVQTISGTGALR	10	1	1	P05202		1449.81	0	1.422e-09	High	73.29	3.42234e-07	High	73.02	3.14297e-07	High	72.78	3.84878e-07	0
EAGAGGLAIAVEGPSK	3	1	1	Q8BTM8		1426.76	0	3.306e-09	High	73.29	5.11007e-07	High	72.01	6.38949e-07	High	49.51	0.000122019	0
KLEEALSTEGAEDTGNSDK	1	1	1	Q61074		1993.93	0	2.121e-09	High	73.29	3.44578e-07							1
IGSCTQQDVELHVQK	3	1	1	Q922B2	C4(Carbamidomethyl)	1741.86	0	5.562e-08	High	73.28	5.00437e-07	High	63.43	4.92527e-06	High	73.06	5.38799e-07	0
VESLQEEIAFLK	2	1	1	P20152		1405.76	0	2.684e-07	High	73.27	4.63913e-07				High	73.18	5.04881e-07	0
TPIGSFLGSLASQPATK	6	1	1	Q8QZT1		1674.91	0	6.915e-10	High	73.26	4.01254e-07	High	73.85	3.50283e-07	High	78.71	1.14398e-07	0
TLMNLGGLAVAR	6	1	1	Q9WVA4		1215.69	0	2.89e-07	High	73.25	3.33572e-07	High	74.14	2.89109e-07	High	69.83	7.90339e-07	0
GPFELEAFYSDPQGVPYPEAK	3	1	1	Q61699		2341.12	0	3.307e-08	High	73.23	4.27802e-07	High	65.88	2.41441e-06				0
DMLEASILDTYLGK	3	1	1	P42932	M2(Oxidation)	1584.79	0	5.468e-09	High	73.21	5.7781e-07				High	85.88	3.30529e-08	0
NAVEEYVYEMR	3	1	1	Q61316		1402.64	0	2.726e-07	High	73.2	2.44101e-07	High	69.18	6.40141e-07	High	74.22	1.93006e-07	0
LGLDFPNLPYLIDGSHK	3	3	2	P15626;P10649		1899.01	0	2.175e-09	High	73.2	3.66152e-07	High	65.53	2.12723e-06	High	72.62	4.18467e-07	0
QLENSLNEFGEK	3	1	1	Q9D0R2		1407.68	0	5.257e-07	High	73.19	5.54092e-07	High	60.15	1.13511e-05	High	73.19	5.0372e-07	0
YGTNANFTLVQLDR	2	1	1	P03975		1611.81	0	3.009e-11	High	73.19	5.32504e-07				High	86.41	2.59415e-08	0
APLPYSDISGLNALLLR	6	1	1	Q6PD26		1813.03	0	1.727e-09	High	73.18	1.56273e-07	High	52.78	1.97711e-05	High	73.01	1.55011e-07	0
EFADSLGIPFLETSAK	4	1	1	P62821		1724.88	0	3.488e-09	High	73.18	5.43348e-07	High	48.83	0.000145974	High	45.9	0.000277603	0
STSETTEEAFSSSVR	4	1	1	Q8CAQ8		1617.73	0	5.418e-09	High	73.17	3.08447e-07	High	73.08	3.14905e-07	High	71.48	4.55177e-07	0
GDDGIFDDNFIEER	2	1	1	O70492		1641.71	0	3.556e-07	High	73.16	1.71486e-07	High	56.43	7.39407e-06				0
EEFASTCPDDEEIELAYEQVAR	3	1	1	Q9Z1Q5	C7(Carbamidomethyl)	2601.14	0	2.773e-08	High	73.13	1.28898e-07	High	50.17	3.36564e-05	High	53.92	9.7322e-06	0
QGGGGAGGSVPGIER	3	1	1	Q9D0E1		1298.65	0	2.207e-10	High	73.12	6.09411e-07	High	84.09	4.85478e-08	High	84.83	3.94622e-08	0
IQALQQQADDAEDR	3	1	1	Q6IRU2		1600.76	0	1.392e-10	High	73.12	4.29025e-07	High	80.59	8.16228e-08	High	82.17	5.97635e-08	0
QGQGQLVTCSGAFK	3	1	1	Q3U1J4	C9(Carbamidomethyl)	1480.73	0	4.734e-10	High	73.12	6.14286e-07	High	68.46	1.74637e-06	High	80.7	1.06818e-07	0
MFVDEVVTGQECGVVLDK	3	1	1	Q8BGQ7	C12(Carbamidomethyl)	2024.97	0	4.21e-11	High	73.12	4.53401e-07	High	65.86	2.46447e-06	High	72.16	5.92932e-07	0
VLIFQEESEIPASVFVK	4	1	1	Q63918		1935.05	0	5.682e-08	High	73.12	2.29138e-07	High	59.74	4.98997e-06				0
GQVCLPVISAENWKPATK	3	1	1	P68037	C4(Carbamidomethyl)	1998.05	0	2.113e-10	High	73.12	3.58333e-07	High	35.24	0.00219931	High	69.31	8.61564e-07	0
WFEENASQSTVK	3	1	1	Q9CXY6		1425.67	0	1.665e-07	High	73.09	5.81726e-07	High	68.94	1.49982e-06	High	73.19	5.34903e-07	0
LVKPGNQNTQVTEAWNK	4	1	1	P50580		1927.01	0	2.82e-09	High	73.06	4.84424e-07	High	85.43	2.64936e-08	High	68.67	1.34473e-06	0
RVEIMEEESEQ	1	1	1	Q9JMA1		1378.62	0	0.0003885	High	73.05	3.19565e-07							1
QNFTEPTAIQAQGWPVALSGLDMVGVAQTGSGK	2	1	1	Q61656		3358.69	0	3.217e-15	High	73.04	2.55745e-07	High	97.86	7.77488e-10				0
ASVVYQDLQQGGR	2	1	1	Q3UFF7		1420.72	0	6.554e-08	High	73.01	6.80047e-07	High	79.07	1.68476e-07				0
EKLCYVALDFEQEMATAASSSSLEK	1	2	2	P60710;P63260	C4(Carbamidomethyl)	2807.31	0	1.106e-10	High	73.01	3.02521e-07							1
SGALDVLQMKEEDVLK	3	1	1	P14206	N-Term(Acetyl)	1816.95	0	4.656e-11	High	73	5.33764e-07	High	59.95	1.06722e-05	High	74.76	3.57589e-07	1
ALYSNILGEENTYLWR	9	1	1	Q8VEM8		1941.98	0	1.842e-10	High	72.99	5.40018e-07	High	72.6	5.96252e-07	High	65.89	2.88548e-06	0
IAELNPYVQVSSSSAPLDETTDLSFLEK	2	1	1	Q8C7R4		3053.54	0	9.613e-11	High	72.99	2.91359e-07	High	69.83	5.56357e-07				0
YVWLVYEQEQPLSCDEPILSNK	5	1	1	P70296	C14(Carbamidomethyl)	2710.32	0	2.282e-09	High	72.98	3.87695e-07	High	70.98	6.10466e-07	High	67.96	1.22366e-06	0
GAGTGGLGLAVEGPSEAK	3	1	1	Q8BTM8		1570.81	0	9.173e-09	High	72.98	6.41963e-07	High	49.01	0.000142559	High	62.27	7.5598e-06	0
FAAATGATPIAGR	2	1	1	P14206		1203.65	0	1.674e-07	High	72.98	7.98048e-07				High	73.1	6.31815e-07	0
GIEELFLDLCK	3	1	1	P35282	C10(Carbamidomethyl)	1336.68	0	1.954e-06	High	72.97	6.86339e-07	High	73.58	6.31484e-07	High	72.78	7.64483e-07	0
AEAGAGSATEFQFR	2	1	1	P63325		1441.67	0	4.192e-08	High	72.95	4.58827e-07	High	59.33	1.05596e-05				0
YLDLILNDFVR	4	1	1	Q99MN1		1380.76	0	4.213e-08	High	72.93	3.84545e-07	High	73.09	3.41181e-07	High	67	1.50642e-06	0
SFGSEHYLCSASSYR	1	1	1	P46660	N-Term(Acetyl); C9(Carbamidomethyl)	1792.76	0	7.866e-11	High	72.93	1.17146e-07							0
CMALAQLLVEQNFPAIAIHR	2	1	1	Q8VDW0	C1(Carbamidomethyl)	2295.22	0	1.68e-10	High	72.91	2.94217e-07	High	71.84	3.79689e-07				0
FGAVWTGDNTAEWDHLK	4	1	1	Q8BHN3		1946.9	0	4.346e-09	High	72.91	3.70969e-07	High	57.79	1.24756e-05	High	72.96	3.7431e-07	0
TVFDVAVDELSLNPGK	5	1	1	O08528		1703.89	0	1.671e-11	High	72.9	5.02604e-07	High	113.45	4.60893e-11	High	89.51	1.14183e-08	0
INVNEIFYDLVR	7	2	2	P62835;Q99JI6		1494.8	0	1.176e-07	High	72.85	4.43574e-07	High	64.67	2.9172e-06	High	65.2	2.37066e-06	0
HQVLFIADEIQTGLAR	3	1	1	P29758		1810.99	0	2.2e-08	High	72.84	3.53597e-07	High	72.68	3.66867e-07	High	72.92	3.44591e-07	0
IGQESLEFILVQADTPSSPSIDR	3	1	1	P13595		2502.28	0	2.582e-10	High	72.84	4.73196e-07	High	67.05	1.82449e-06	High	57.57	1.60986e-05	0
FLDGDEMTLADCNLLPK	2	1	1	Q9QYB1	C12(Carbamidomethyl)	1951.92	0	7.907e-09	High	72.83	5.15983e-07	High	47.61	0.000146506				0
DLKPENLLIDQQGYIQVTDFGFAK	1	1	1	P05132		2752.43	0	2.176e-09	High	72.83	2.91869e-07							0
FASWALESDNNTALLLSK	5	1	1	Q62318		1980.03	0	3.985e-09	High	72.82	5.2762e-07	High	31.33	0.0071044	High	55.82	2.60509e-05	0
QIWTLEQPPDEAGSAAVCLR	5	1	1	Q61553	C18(Carbamidomethyl)	2241.1	0	2.577e-12	High	72.8	4.80199e-07	High	68.1	1.44814e-06	High	44.08	0.000363482	0
NEGSESAPEGQAQQR	2	1	1	P62960		1587.7	0	3.262e-08	High	72.8	2.36163e-07	High	65.22	1.44292e-06				0
ICLEYWNHLAAELYR	2	1	1	Q6P5F9	C2(Carbamidomethyl)	1950.95	0	2.885e-09	High	72.79	5.75989e-07	High	72.49	6.17183e-07				0
LALDGQNIYNACCTLR	2	1	1	Q91Z31	C12(Carbamidomethyl); C13(Carbamidomethyl)	1881.9	0	2.394e-09	High	72.78	5.24594e-07	High	67.62	1.72117e-06				0
TVEELLETGLIQVATR	4	1	1	Q61595		1771.99	0	3.898e-08	High	72.77	2.93287e-07	High	61.43	4.20878e-06				0
NIAFFSTNCVEGTAR	2	1	1	Q8VDN2	C9(Carbamidomethyl)	1686.8	0	2.303e-09	High	72.77	5.20519e-07				High	77.06	1.82029e-07	0
EALNVFGDDYATEDGTGVR	2	1	1	Q8R059		2028.92	0	2.228e-14	High	72.76	3.54875e-07	High	105.73	1.6038e-10				0
LGPLLLDSSLAVR	3	1	1	Q8BQM4		1353.82	0	2.684e-09	High	72.75	1.00868e-07	High	72.63	1.06423e-07	High	59.21	2.33902e-06	0
LSVFSTVDSPVAPSDK	3	1	1	Q8K411		1648.85	0	9.174e-10	High	72.72	7.51063e-07	High	85.53	3.76463e-08	High	85.26	4.08057e-08	0
QMTDPNVALTFLEK	2	1	1	Q9WVJ2		1606.82	0	4.37e-08	High	72.7	7.6527e-07				High	66.72	3.12836e-06	0
EAVEQFESQGVDLSNIVK	1	1	1	Q8BNU0		1992	0	6.135e-10	High	72.69	5.81331e-07							0
MEDGELIEYFK	1	1	1	Q99LC8	N-Term(Acetyl)	1415.64	0	9.037e-07	High	72.67	3.97454e-07							0
ISGADINSICQESGMLAVR	1	1	1	P54775	C10(Carbamidomethyl)	2020.98	0	1.153e-09	High	72.66	5.71811e-07							0
VDQLTAQLADLAAR	6	1	1	Q64727		1484.81	0	4.572e-10	High	72.65	5.26953e-07	High	77.43	2.04211e-07	High	72.93	5.75544e-07	0
LVTSPCCIVTSTYGWTANMER	6	1	1	P07901	C6(Carbamidomethyl); C7(Carbamidomethyl)	2446.13	0	7.251e-14	High	72.65	3.36815e-07	High	76.4	1.47761e-07				0
QIEETLSHFR	3	1	1	P17710		1259.64	0	2.978e-06	High	72.65	7.71415e-07	High	72.89	7.29942e-07	High	52.71	7.60831e-05	0
SVTQQPGSEVIAPQK	3	1	1	Q9Z1Q9		1568.83	0	1.688e-07	High	72.64	4.9822e-07	High	55.9	2.50614e-05	High	40.5	0.00090462	0
DIQDSLTVSNEVQTAK	3	1	1	P47754		1747.88	0	2.671e-11	High	72.61	6.74381e-07	High	77.1	2.42756e-07	High	73.67	5.2833e-07	0
LQEVIETLLSLEK	5	1	1	Q9D8W5		1514.87	0	9.75e-08	High	72.61	2.35759e-07	High	54.49	1.52921e-05	High	43.6	0.000187702	0
QFAEENGLLFLEASAK	4	1	1	Q91V41		1766.9	0	1.906e-09	High	72.6	6.0999e-07	High	66	2.78819e-06	High	68.68	1.55847e-06	0
NAIDDGCVVPGAGAVEVALAEALIK	7	1	1	P80317	C7(Carbamidomethyl)	2452.28	0	9.998e-11	High	72.6	3.26977e-07	High	40.95	0.000470063	High	29.54	0.00689274	0
QAGIEPGPDTYLALLNAHAER	3	1	1	Q6PB66		2236.14	0	4.532e-13	High	72.59	4.70941e-07	High	74.43	3.13703e-07	High	75.86	2.21802e-07	0
QYYTLLNQAPDMLHR	2	1	1	P97855		1862.93	0	3.962e-08	High	72.58	7.17701e-07				High	41.17	0.000958614	0
AYTEEDLDLVEK	1	1	1	Q922D8		1424.68	0	1.744e-06	High	72.58	6.73534e-07							0
WTTLNSLQLHGLQLR	1	1	1	Q1HFZ0		1779.99	0	1.022e-09	High	72.58	2.31873e-07							0
LTVVDTPGYGDAINCR	4	1	1	P42208	C15(Carbamidomethyl)	1750.85	0	7.622e-11	High	72.57	6.66787e-07	High	85.84	3.27072e-08	High	90.11	1.15536e-08	0
SQLCSQSLEITR	3	1	1	Q9Z1Z0	C4(Carbamidomethyl)	1421.71	0	7.326e-07	High	72.55	7.00439e-07	High	72.57	7.02755e-07	High	50.63	0.000119366	0
ANVAKPGLVDDFEK	3	1	1	Q9DCX2		1502.79	0	1.031e-05	High	72.54	6.9091e-07	High	72.24	7.82116e-07	High	35.87	0.00339056	0
HTGPNSPDTANDGFVR	6	2	1	O35737		1684.77	0	2.61e-14	High	72.51	4.46033e-07	High	77.71	1.38089e-07	High	52.84	4.31597e-05	0
TVEAEAAHGTVTR	6	1	1	O88844		1341.68	0	2.272e-11	High	72.49	7.01729e-07	High	85.84	3.12738e-08	High	73.31	5.80991e-07	0
AVADALETGEEDAVTEALR	1	1	1	Q3TIR3		1959.97	0	8.57e-08	High	72.49	5.72092e-07							0
GTQGVVTNFEIFR	3	1	1	Q8JZQ9		1467.77	0	1.024e-07	High	72.48	6.41203e-07	High	72.33	6.54965e-07	High	72.11	7.10529e-07	0
DMLEASILDTYLGK	4	1	1	P42932		1568.79	0	3.924e-10	High	72.47	6.45513e-07	High	72.73	5.73335e-07	High	40.87	0.000875757	0
SADYVVTGAWSAK	4	1	1	Q99K85		1354.67	0	1.109e-06	High	72.46	7.80374e-07	High	65.61	3.76461e-06	High	66.58	3.01107e-06	0
LLVSASQDGK	3	4	2	P62874;P62880		1017.56	0	5.916e-05	High	72.46	8.88207e-07	High	55.16	4.69376e-05	High	72.32	9.02653e-07	0
EGYIIPLQGPSLTTTESR	3	1	1	P70699		1962.02	0	2.005e-07	High	72.45	5.54632e-07	High	68.34	1.38494e-06	High	45.47	0.000263926	0
EYQLNDSASYYLNDLDR	2	1	1	Q9DC51		2078.94	0	3.528e-13	High	72.41	2.81317e-07	High	97.87	9.22674e-10				0
TSIEDQDELSSLLQVPLVAGTVNR	4	1	1	O55135		2584.36	0	2.001e-15	High	72.41	2.98541e-07	High	87.38	9.87174e-09	High	32.04	0.00321964	0
AVVQVFEGTSGIDAK	3	1	1	P62814		1520.8	0	8.275e-08	High	72.4	6.38738e-07	High	49.11	0.000135632	High	70.25	1.04791e-06	0
YDPSLTFSENVDLTEPIISR	4	1	1	P97310		2296.15	0	2.281e-16	High	72.38	5.95439e-07	High	98.93	1.34335e-09				0
FLEEYLSSTPQR	3	1	1	P61804		1469.73	0	1.492e-08	High	72.38	6.50358e-07	High	72.58	6.21087e-07	High	73.14	5.75067e-07	0
CDVSFLESEDGSGK	2	1	1	O08528	C1(Carbamidomethyl)	1529.65	0	3.397e-10	High	72.37	1.65137e-07	High	90.87	2.25078e-09				0
VRPCVVYGGAEIGQQIR	2	1	1	Q62167	C4(Carbamidomethyl)	1902.01	0	2.246e-15	High	72.36	4.29766e-07	High	79.82	7.66103e-08				0
LFQECCPHSTDR	5	1	1	P61979	C5(Carbamidomethyl); C6(Carbamidomethyl)	1549.66	0	3.193e-10	High	72.36	1.56806e-07	High	72.28	1.50848e-07	High	48.27	3.79787e-05	0
EVQLAQIFEPLSR	4	1	1	Q6A026		1529.84	0	1.266e-07	High	72.35	5.67551e-07	High	72	6.87744e-07	High	77.27	1.94062e-07	0
TIEAEAAHGTVTR	3	1	1	P54071		1355.69	0	4.094e-07	High	72.35	7.15987e-07	High	66.02	2.75038e-06	High	66.22	2.81762e-06	0
AQAALQAVNSVQSGNLALAASAAAVDAGMAMAGQSPVLR	2	1	1	P17225		3680.91	0	5.027e-11	High	72.35	2.12468e-07							0
HEQNIDCGGGYVK	5	1	1	P14211	C7(Carbamidomethyl)	1476.66	0	4.537e-12	High	72.34	3.20895e-07	High	66.51	1.23963e-06	High	74.6	1.75102e-07	0
LNLEHIATSSAVSK	6	1	1	Q9EQH3		1469.8	0	3.23e-09	High	72.34	6.06783e-07	High	57.71	1.57573e-05	High	52.94	5.36108e-05	0
SKVDEAVAVLQAHQAK	1	1	1	P29341		1693.93	0	3.578e-09	High	72.34	3.06309e-07							1
DISPLLKDPDSFR	6	1	1	P08030		1502.79	0	1.285e-08	High	72.33	7.48531e-07	High	77.51	2.11129e-07	High	52.34	7.84734e-05	1
GIYAYGFEKPSAIQQR	6	3	2	P60843;Q91VC3		1827.95	0	1.979e-10	High	72.33	6.19877e-07	High	69.39	1.21985e-06	High	53.76	4.54385e-05	0
ELSTTLNADEAVTR	2	1	1	Q61316		1519.76	0	4.516e-07	High	72.33	7.95315e-07				High	55.69	3.65544e-05	0
MTLDTLSIYETPSMGLLDK	1	1	1	Q8JZQ9		2128.06	0	2.836e-10	High	72.29	5.8725e-07							0
IFSSAEALVLSFR	2	1	1	O08759		1439.79	0	1.42e-07	High	72.25	4.11007e-07	High	72.02	4.80465e-07				0
YLMEEDEDAYKK	6	1	1	P47962		1533.69	0	5.888e-07	High	72.24	3.16429e-07	High	45.52	0.000133258	High	57.35	8.92774e-06	1
LYQEVEIASVDAFQGR	1	1	1	Q9EPU0		1824.92	0	6.022e-10	High	72.24	6.86591e-07							0
MLVVGSELQSDAQQLSAEAPR	1	1	1	P07607	N-Term(Acetyl)	2271.13	0	4.309e-09	High	72.24	6.0002e-07							0
VHTVEDYQAIVDAEWNILYDK	3	1	1	P80313		2521.24	0	2.668e-14	High	72.22	4.94828e-07	High	85.72	2.21031e-08				0
EVIELPLTNPELFQR	6	1	1	P62334		1797.98	0	4.585e-08	High	72.21	3.45675e-07	High	72.26	3.41718e-07	High	52.36	3.36843e-05	0
TCDISFSDPDDLLNFK	3	1	1	P61082	C2(Carbamidomethyl)	1886.85	0	3.61e-12	High	72.19	3.44251e-07	High	89.07	6.9992e-09	High	76.74	1.26042e-07	0
AAVDAGFVPNDMQVGQTGK	1	1	1	Q99LC5		1904.93	0	1.932e-09	High	72.18	6.35608e-07							0
ICALDDNVCMAFAGLTADAR	4	1	1	Q9Z2U0	C2(Carbamidomethyl); C9(Carbamidomethyl)	2183.99	0	7.384e-10	High	72.15	3.10864e-07	High	72.73	2.90668e-07	High	29.11	0.00791698	0
AKFEELNMDLFR	6	1	1	P20029		1512.76	0	6.571e-07	High	72.15	6.9792e-07	High	72.25	7.11816e-07	High	72.56	6.87736e-07	1
AAASTDYYK	2	1	1	P35486		989.459	0	2.206e-05	High	72.14	4.88754e-07				High	73.6	3.49213e-07	0
ATLQAALCLENFSSQVVER	2	1	1	P59999	C8(Carbamidomethyl)	2136.08	0	1.851e-11	High	72.11	5.47507e-07	High	100.62	7.9327e-10				0
VVDLLAPYAK	3	1	1	P56480		1088.64	0	2.92e-06	High	72.1	3.23712e-07	High	71.86	3.45363e-07	High	72.01	3.30491e-07	0
DNFGGGNTAWEEEK	2	1	1	Q91XD7		1553.65	0	2.473e-07	High	72.1	1.41817e-07				High	60.45	1.53267e-06	0
SLNPELGTDADKEQWK	6	1	1	P06151		1830.89	0	7.716e-12	High	72.09	6.85998e-07	High	93.22	5.02635e-09	High	81.69	6.94583e-08	1
DAVIYPILVEFTR	11	1	1	Q9JKR6		1535.85	0	1.669e-06	High	72.08	3.46887e-07	High	71.46	4.35843e-07	High	71.51	3.95538e-07	0
TTPSYVAFTDTER	6	5	2	P63017;P17156		1487.71	0	4.454e-07	High	72.08	5.7608e-07	High	64.07	3.74113e-06	High	58.59	1.28672e-05	0
VVDGAVGAQWLAEFK	4	1	1	Q8BMF4		1589.84	0	4.25e-08	High	72.08	6.62802e-07				High	61.19	8.13549e-06	0
FGVLFQDDR	3	1	1	Q4KML4		1096.55	0	3.123e-06	High	72.06	8.74332e-07	High	78.28	2.08774e-07	High	72.05	7.60956e-07	0
KLQEGTYVMLAGPNFETVAESR	1	1	1	P23492		2440.23	0	7.925e-10	High	72.06	5.25844e-07							1
ELEDLEGYQNTIVAGGLITK	2	1	1	Q9R1C7		2163.13	0	1.085e-09	High	72.05	5.23937e-07	High	58.89	1.1621e-05				0
YEQGTGCWQGPNR	4	1	1	O08795	C7(Carbamidomethyl)	1552.66	0	2.689e-08	High	72.04	1.46916e-07	High	64.13	9.46599e-07	High	69.14	2.98652e-07	0
EDGNEEDKENQGDETQGQQPPQR	6	1	1	P62960		2628.11	0	1.304e-10	High	72.03	1.15924e-07	High	73.13	8.99853e-08	High	58.4	2.60179e-06	1
LLVACCLADIFR	2	2	2	Q6A026;Q4VA53	C5(Carbamidomethyl); C6(Carbamidomethyl)	1450.76	0	3.783e-09	High	72.01	7.08194e-07	High	90.98	9.73554e-09				0
LNTDPMLLQFFK	2	1	1	Q6A4J8		1466.77	0	1.721e-06	High	72	6.62505e-07				High	51.9	6.77937e-05	0
AELGALPDDFIDSLEK	2	1	1	Q91YP2		1732.87	0	3.124e-09	High	71.99	8.03163e-07	High	75.82	3.14182e-07				0
RGDIIGVEGNPGK	6	1	1	Q99MN1		1311.7	0	1.228e-07	High	71.99	7.11463e-07	High	75.46	3.1858e-07	High	75.24	3.38126e-07	1
FEDGDLTLYQSNAILR	9	2	1	P19157		1854.93	0	6.35e-13	High	71.98	7.19442e-07	High	81.43	7.66213e-08	High	64.73	3.63432e-06	0
LPACVVDCGTGYTK	3	1	1	Q99JY9	C4(Carbamidomethyl); C8(Carbamidomethyl)	1540.72	0	1.205e-08	High	71.98	5.07096e-07	High	60.69	7.08073e-06	High	63.16	3.84032e-06	0
FHMVDGNVTGEFTDLVPEK	2	1	1	Q8BK64		2135.02	0	9.88e-09	High	71.98	5.89499e-07	High	57.98	1.41707e-05				0
YYGLQILENVIK	2	1	1	Q6P5F9		1452.81	0	4.712e-08	High	71.97	3.20842e-07				High	59.39	5.35122e-06	0
IAATILTSPDLR	7	1	1	P05202		1270.74	0	5.298e-09	High	71.96	3.97997e-07	High	72.03	3.91634e-07	High	72.14	3.78784e-07	0
LGLGIDEDDPTVDDTSAAVTEEMPPLEGDDDTSR	3	1	1	P07901		3575.58	0	2.396e-12	High	71.96	1.05071e-07	High	68.04	2.74813e-07	High	19.2	0.0204385	0
DLVPDLSNFYAQYK	6	1	1	Q9CQA3		1672.83	0	1.623e-08	High	71.95	8.68038e-07	High	74.47	4.85891e-07	High	81.14	1.03448e-07	0
NQDATVYVGGLDEK	3	1	1	Q8QZY9		1508.73	0	1.651e-09	High	71.95	6.38263e-07	High	70.43	9.69134e-07	High	74.49	3.80526e-07	0
SQVLDDEDSNNITVGSLVTVLVK	2	1	1	Q8VHE0		2445.28	0	6.354e-08	High	71.94	4.25424e-07	High	65.98	1.79167e-06				0
DELHIVEAEAMNYEGSPIK	2	1	1	Q61937		2145.03	0	3.458e-09	High	71.93	6.5724e-07				High	68.42	1.47477e-06	0
AYAQQLTEWAR	3	1	1	Q9WVE8		1336.67	0	8.088e-09	High	71.91	9.115e-07	High	85.55	3.97022e-08	High	72	9.6852e-07	0
TLTTVQGIADDYDK	1	2	2	Q9CXU9;P48024		1539.75	0	4.268e-08	High	71.9	8.23209e-07							0
SVGFIGAGQLACALAR	2	1	1	Q922Q4	N-Term(Acetyl); C12(Carbamidomethyl)	1632.87	0	3.778e-09	High	71.89	6.60085e-07				High	66.2	2.56675e-06	0
LEVEANNAFDQYR	3	1	1	P47757		1568.74	0	1.141e-07	High	71.88	6.35662e-07	High	69.28	1.16852e-06	High	69.19	1.16286e-06	0
KNLQYYDISAK	2	1	1	P62827		1342.71	0	6.76e-07	High	71.85	8.36007e-07				High	57.08	2.36041e-05	1
VPGADAQTQNVNQAK	1	1	1	Q9QYH6		1540.77	0	2.323e-09	High	71.85	8.16413e-07							0
QDLSPEEAYDLGR	3	1	1	P28063		1492.7	0	8.724e-10	High	71.83	5.47881e-07	High	68.09	1.31953e-06	High	77.03	1.62485e-07	0
LHQLAMQQTPFPPLGQTNPAFPGEK	2	1	1	P57722		2747.41	0	4.797e-12	High	71.82	4.24189e-07	High	63.51	3.00818e-06				0
GHNGWVTQIATTPQFPDMILSASR	3	1	1	P68040		2627.31	0	1.304e-12	High	71.79	6.02617e-07	High	64.03	3.65714e-06	High	48.4	0.000131535	0
NDANPETHAFVTSPEIVTALAIAGTLK	7	1	1	Q99KI0		2780.45	0	2.047e-17	High	71.78	3.6174e-07	High	77.75	9.14948e-08	High	89.36	6.37328e-09	0
NSALVVFTTYTQK	1	1	1	Q9D1H7		1471.78	0	2.14e-07	High	71.78	7.06886e-07							0
EAVTEILGIEPDREK	5	1	1	Q62348		1698.9	0	3.029e-08	High	71.77	6.85231e-07	High	72.83	5.55072e-07	High	56.55	2.35695e-05	1
EVYQQQQYGSGGR	3	1	1	Q99020		1499.69	0	2.108e-08	High	71.75	5.51384e-07	High	67.57	1.44362e-06	High	77.32	1.52916e-07	0
AEAEGESLESWLNK	2	1	1	Q8BMI3	N-Term(Acetyl)	1604.75	0	1.676e-08	High	71.72	6.35963e-07				High	39.93	0.000970518	0
ELETVCNDVLALLDK	7	1	1	P68510	C6(Carbamidomethyl)	1731.89	0	1.378e-11	High	71.71	8.36415e-07	High	93.93	4.75377e-09	High	94.17	4.72789e-09	0
FPEVEDVVMVNVR	2	1	1	Q6ZWX6		1532.78	0	1.96e-10	High	71.71	9.74693e-07	High	71.52	9.61906e-07				0
SAIQNLHSFDPFADASK	3	1	1	P48024	N-Term(Acetyl)	1889.91	0	4.458e-10	High	71.71	7.01509e-07				High	78.28	1.61224e-07	0
IEKELETVCNDVLALLDK	2	1	1	P68510	C9(Carbamidomethyl)	2102.11	0	2.043e-11	High	71.69	5.11619e-07	High	101.53	5.55427e-10				1
TSSPNSVAVDICSK	3	1	1	Q8BQM4	C12(Carbamidomethyl)	1464.7	0	2.798e-07	High	71.69	8.60605e-07	High	59.19	1.48822e-05	High	77.16	2.5481e-07	0
IQNTGDYYDLYGGEK	2	1	1	P35235		1735.78	0	1.159e-07	High	71.69	4.94678e-07				High	56.06	2.10581e-05	0
QEFEFWYPVDLR	2	1	1	Q8BMJ2		1628.78	0	4.478e-08	High	71.68	6.826e-07	High	71.3	7.11658e-07				0
NLKPIKPMQFLGDEETVR	2	1	1	Q9DBJ1		2115.13	0	3.249e-09	High	71.68	4.72047e-07	High	62.97	3.55786e-06				0
AAIDWFDGK	2	1	1	P56959		1022.5	0	0.0003505	High	71.66	8.39277e-07	High	71.91	7.92328e-07				0
AHSSMVGVNLPQK	5	1	1	P09411		1367.71	0	2.953e-09	High	71.66	7.02809e-07	High	71.66	7.02809e-07	High	28.54	0.0162352	0
ACYALENFVENLGPK	3	1	1	Q8VI75	C2(Carbamidomethyl)	1724.84	0	8.124e-08	High	71.64	7.30045e-07	High	60.42	9.84985e-06	High	53.02	5.03873e-05	0
LIEESAIDEVVVTNTIPHEIQK	2	1	1	Q8R574		2477.33	0	3.189e-09	High	71.64	3.42744e-07				High	57.63	8.45661e-06	0
SAYDSTMETMNYAQIR	1	1	1	Q91V92		1880.81	0	2.995e-08	High	71.64	1.95364e-07							0
FGGNPGGFGNQGGFGNSR	4	1	1	Q921F2		1726.77	0	3.167e-11	High	71.63	3.88194e-07	High	81.55	4.16406e-08	High	72.91	2.891e-07	0
VLVLDFVTPTPLGTR	6	1	1	Q9JMH6		1627.95	0	1.987e-07	High	71.63	1.51155e-07	High	52.09	1.35964e-05	High	55.16	7.92453e-06	0
VTNLSEDTR	3	1	1	Q9Z1D1		1034.52	0	6.061e-05	High	71.63	9.10366e-07	High	51.37	0.00010103	High	70.52	1.22871e-06	0
DASDDLDDLNFFNQK	3	1	1	Q99L45		1756.77	0	1.348e-08	High	71.63	2.81698e-07				High	72.6	2.14321e-07	0
TENPLVLIDEVDK	3	1	1	Q8CGK3		1484.79	0	4.02e-08	High	71.62	8.91805e-07	High	76.37	2.8719e-07	High	51.18	0.000100975	0
YTQSNSVCYAK	3	1	1	Q9CWJ9	C8(Carbamidomethyl)	1320.59	0	1.165e-06	High	71.6	4.77363e-07	High	71.18	5.02972e-07	High	68.54	9.51719e-07	0
LLESLDQLELR	2	1	1	Q91YN9		1328.75	0	1.067e-07	High	71.54	7.15484e-07	High	71.73	6.00929e-07				0
GYISPYFINTSK	3	1	1	P63038		1389.71	0	6.283e-07	High	71.53	1.00539e-06	High	71.55	1.08126e-06	High	71.72	9.85911e-07	0
DIELVMSQANVSR	4	2	1	Q60817		1461.74	0	5.165e-08	High	71.52	9.79523e-07	High	61.08	1.08396e-05	High	65.49	3.92658e-06	0
NLEAVETLGSTSTICSDK	3	4	2	Q6PIC6;Q8VDN2	C15(Carbamidomethyl)	1924.92	0	7.173e-13	High	71.47	7.19982e-07	High	90.49	9.37971e-09	High	122.62	5.52486e-12	0
LPGELEPVQAAQSK	2	1	1	Q9Z1D1		1466.79	0	8.486e-11	High	71.47	6.66518e-07				High	71.93	5.99531e-07	0
TAVHEALCDNIDTR	2	1	1	Q9ER72	C8(Carbamidomethyl)	1614.76	0	8.511e-08	High	71.46	6.39474e-07				High	59.33	1.05596e-05	0
VYEIQDIYENSWTK	3	1	1	Q8QZY1		1787.85	0	3.75e-09	High	71.44	7.17794e-07	High	75.13	3.03833e-07	High	67.48	1.87581e-06	0
APPVPGAVSGGSGEVDELFDVK	6	1	1	O89079		2127.07	0	2.281e-16	High	71.43	8.38158e-07	High	101.69	7.38629e-10	High	85.08	3.61681e-08	0
LRPIPITASVEIQEPSSR	2	1	1	Q61739		1993.12	0	6.799e-10	High	71.41	1.80692e-07	High	59.45	3.63203e-06				0
VNQAIWLLCTGAR	6	1	1	P97461	C9(Carbamidomethyl)	1501.8	0	6.483e-10	High	71.39	8.64066e-07	High	77.16	2.14425e-07	High	77.23	2.10996e-07	0
WEALFEEVPELLTEAEKK	4	1	1	Q9CWJ9		2161.11	0	6.583e-11	High	71.39	6.8254e-07	High	62.51	5.18969e-06				1
IIPEISTYVGTFLEGCQDDPKR	5	1	1	Q7TPV4	C16(Carbamidomethyl)	2538.26	0	1.51e-11	High	71.39	5.84515e-07	High	60.43	7.24586e-06	High	35.21	0.0024556	1
FSLSGGYWNSVSDTAK	1	1	1	P18654		1718.8	0	1.82e-09	High	71.39	6.02668e-07							0
FTAGDFSTTVIQNVNK	3	1	1	P57746		1741.88	0	4.782e-12	High	71.38	8.69697e-07	High	93.76	4.67007e-09	High	88.86	1.5537e-08	0
WGTDEAQFIYILGNR	4	1	1	P14824		1782.89	0	4.742e-11	High	71.37	8.02403e-07	High	71.88	7.362e-07	High	81.01	7.80614e-08	0
ADLAEEYSK	3	1	1	P68037		1025.48	0	5.94e-05	High	71.36	6.83615e-07	High	66.15	2.26888e-06	High	71.61	6.45374e-07	0
MQDPNADTEWNDILR	1	1	1	Q8BVF2	N-Term(Acetyl)	1859.83	0	1.537e-09	High	71.36	3.3998e-07							0
VLSPELLFALAR	2	1	1	Q8R2K1		1328.8	0	1.666e-07	High	71.34	1.35885e-07	High	70.85	1.52115e-07				0
DVDGVTDINLGK	1	1	1	Q3V3R1		1245.64	0	4.603e-06	High	71.34	1.0577e-06							0
SCDPAVEDPCGLNR	1	1	1	Q924C1	C2(Carbamidomethyl); C10(Carbamidomethyl)	1589.67	0	9.059e-08	High	71.34	2.16682e-07							0
SFVQNYPVVSIEDPFDQDDWGAWQK	9	1	1	P17182		2970.37	0	2.281e-16	High	71.33	3.23931e-07	High	102.93	2.29199e-10	High	27.65	0.00790238	0
NLFNVVDCK	3	1	1	Q8JZQ9	C8(Carbamidomethyl)	1108.55	0	4.925e-05	High	71.33	8.57681e-07	High	71	1.10412e-06	High	52.57	7.71923e-05	0
EAPNPIHLTVDTGLQHGR	5	1	1	Q9DCH4		1955.02	0	1.274e-08	High	71.33	7.25164e-07	High	52.53	5.41716e-05	High	51.63	6.66456e-05	0
EFNEDGALAVLQQFK	5	1	1	Q7TMK9		1708.86	0	1.085e-09	High	71.32	9.29759e-07	High	88.84	1.43679e-08	High	75.57	3.27252e-07	0
LVTLISQQATLLASNEAFK	5	1	1	Q61335		2047.16	0	6.45e-13	High	71.32	1.99234e-07	High	85.67	7.0465e-09	High	79.82	3.23118e-08	0
GQFSTDELVAEVEK	2	1	1	Q68FD5		1551.76	0	3.912e-08	High	71.28	1.02028e-06				High	74.85	4.43547e-07	0
VLGTAFDPFLGGK	2	1	1	Q61699		1321.72	0	1.919e-08	High	71.27	6.75536e-07	High	71.07	6.76108e-07				0
IDGAVISESTPIAETIK	3	1	1	Q61029		1743.94	0	4.848e-15	High	71.25	6.33661e-07	High	83.44	3.75905e-08	High	59.18	1.00249e-05	0
MTDQEAIQDLWQWR	7	1	1	Q61937		1819.85	0	7.452e-10	High	71.24	7.51623e-07	High	83.37	4.60257e-08	High	88.67	1.38548e-08	0
HHEILQWVLQTDSQQ	3	1	1	Q922Q8		1861.92	0	4.097e-07	High	71.24	8.68124e-07	High	77.38	2.14802e-07				0
DDVAQEPWLVPGSNDLLLEVGPR	4	1	1	Q5SUR0		2519.29	0	1.79e-12	High	71.24	5.86266e-07	High	70.89	5.94734e-07	High	30.11	0.00750742	0
SQLLQYVYNLVPR	3	1	1	P49717		1592.89	0	5.051e-08	High	71.24	3.75811e-07	High	69.79	5.24771e-07				0
YSNSALGHVNSTIK	6	1	1	Q99P72		1490.76	0	7.103e-09	High	71.24	1.13495e-06	High	69.1	1.74083e-06	High	69.12	1.84305e-06	0
ADDLDFETGDAGASATFPMQCSALR	3	1	1	P63242	N-Term(Acetyl); C21(Carbamidomethyl)	2688.16	0	5.152e-09	High	71.24	1.61599e-07	High	67.58	4.18997e-07				0
EAFQEALAAAGDK	4	1	1	P10639		1320.65	0	7.111e-08	High	71.24	9.62077e-07	High	66.38	3.23353e-06	High	62.52	7.75264e-06	0
TNEGVIEFR	1	1	1	Q3TWW8		1064.54	0	7.699e-05	High	71.2	1.13787e-06							0
DLSGDSGTAEDLSLLSAKPQDVGTLDGDQR	2	1	1	Q99PG2		3060.47	0	6.779e-12	High	71.19	5.93054e-07	High	30.92	0.00639186				0
GMNTLVGYDLVPEPK	2	1	1	P12787		1632.84	0	1.133e-07	High	71.19	9.84623e-07				High	78.91	1.69015e-07	0
FTPGTFTNQIQAAFR	4	1	1	P14206		1698.86	0	1.52e-10	High	71.17	8.8223e-07				High	75.88	3.16327e-07	0
DENPFASLTATSQPIATAAR	1	1	1	Q9ES00		2061.04	0	3.148e-08	High	71.14	8.5758e-07							0
LIDNFEGEYDYVTNEGTVFTFK	3	1	1	Q9QUR6		2601.22	0	7.114e-15	High	71.13	5.2036e-07	High	93.77	2.7914e-09				0
YFFGENWEEQVK	3	1	1	O70252		1575.72	0	1.484e-07	High	71.13	4.58688e-07	High	66.48	1.39441e-06	High	55.34	1.94456e-05	0
KLDEAVAEAHLGK	3	1	1	P50247		1380.75	0	4.412e-09	High	71.13	5.47341e-07				High	54.39	3.12967e-05	1
LLEPVLLLGK	3	1	1	P14131		1094.72	0	7.952e-06	High	71.12	7.7085e-08	High	62.55	5.54587e-07	High	40.48	8.93244e-05	0
GFYDGVMLVDGFK	2	1	1	Q8BMJ2		1447.69	0	9.56e-07	High	71.12	8.92446e-07	High	61.15	9.51528e-06				0
YDLDFKSPDDPSR	3	1	1	P17182		1554.71	0	7.274e-07	High	71.12	6.06554e-07	High	52.17	5.15726e-05				1
AGETTGQLTK	2	1	1	P03975		1005.52	0	4.045e-05	High	71.12	1.17447e-06				High	71.13	1.16021e-06	0
LSASEDPLVQSLR	3	1	1	Q8BLN5		1414.76	0	1.016e-08	High	71.11	8.98376e-07	High	59.78	1.22028e-05	High	71.67	7.89692e-07	0
TQGPYDVVVLPGGNLGAQNLSESPMVK	2	1	1	Q99LX0		2770.42	0	3.675e-12	High	71.11	4.64677e-07				High	53.36	2.79097e-05	0
YTEGVQSLNWTK	1	1	1	Q920B9		1425.71	0	8.813e-07	High	71.11	1.01067e-06							0
MESTLSAGIIMAEALQNR	1	1	1	Q6NSQ9	N-Term(Acetyl)	1976.99	0	1.77e-08	High	71.11	7.58973e-07							0
NSQSFFSGLFGGSSK	3	1	1	Q9DB05		1549.73	0	1.169e-07	High	71.1	8.34466e-07	High	66.83	2.17866e-06	High	70.6	8.92738e-07	0
YVVLSYLGLLSQEK	2	1	1	P59017		1611.9	0	2.955e-06	High	71.09	3.77348e-07				High	54.54	1.70507e-05	0
VPLEVQEADEAK	2	1	1	Q9Z1Q9		1327.68	0	7.27e-07	High	71.08	9.90384e-07	High	69.75	1.34525e-06				0
AGQSVIGLQMGTNK	2	1	1	Q9DAW9		1403.74	0	2.951e-06	High	71.07	1.09428e-06	High	48.61	0.000186612				0
GTVVYGEPITASLGTDGSHYWSK	3	1	1	O08553		2425.17	0	5.641e-15	High	71.04	6.80795e-07	High	90.78	7.26975e-09	High	69.79	9.44588e-07	0
TNEKVELQELNDR	6	2	1	P20152		1587.8	0	3.291e-07	High	71.04	9.32649e-07	High	68.29	1.93469e-06	High	65.14	3.99586e-06	1
GIHPTIISESFQK	5	1	1	P80315		1456.78	0	1.747e-07	High	71.03	8.4408e-07	High	40.02	0.00112979	High	38.45	0.00152892	0
KSADTLWGIQK	4	1	1	P06151		1246.68	0	1.268e-06	High	71.02	1.00021e-06	High	63.89	4.63443e-06	High	68.81	1.66376e-06	1
AQLGVQAFADALLIIPK	16	1	1	P80317		1768.04	0	4.41e-13	High	71.01	1.268e-07	High	80.36	1.4267e-08	High	67.81	2.64923e-07	0
SANSELGGIWSVGQR	3	1	1	Q8VBV7		1560.78	0	8.164e-09	High	71	1.11603e-06	High	57.81	2.40915e-05	High	70.49	1.36229e-06	0
NVLGWQDANSTEFDPK	3	1	1	P70698		1820.85	0	3.998e-11	High	71	6.23548e-07	High	57.53	1.39517e-05	High	87.71	1.33853e-08	0
IFLITLDNSDPSLK	1	1	1	E9Q735		1575.87	0	7.169e-06	High	71	5.36172e-07							0
NALVSHLDGTTPVCEDIGR	5	1	1	Q9CZ13	C14(Carbamidomethyl)	2054	0	3.828e-12	High	70.99	7.60332e-07	High	70.89	7.78043e-07	High	62.05	6.20616e-06	0
VVELLADIVQNSSLEDSQIEK	6	1	1	Q9CZ13		2329.22	0	3.544e-14	High	70.98	6.46376e-07	High	110.68	6.49851e-11	High	75.66	1.96942e-07	0
LVSDEMVVELIEK	6	1	1	Q9WTP6		1503.8	0	3.108e-08	High	70.97	9.55802e-07	High	66.64	2.54705e-06	High	57.44	2.23574e-05	0
GSIFAVFDSIQSAK	5	1	1	P32067		1469.77	0	3.155e-08	High	70.96	7.89653e-07	High	75.92	2.52021e-07	High	85.06	3.05651e-08	0
TLTAVHDAILEDLVFPSEIVGK	8	1	1	P62082		2367.29	0	1.877e-06	High	70.96	2.68562e-07	High	66.33	7.5663e-07	High	49.77	3.37404e-05	0
LNSNTQVVLLSATMPSDVLEVTKK	1	1	1	P60843		2587.41	0	1.969e-10	High	70.96	2.52529e-07							1
QLDDEEVSEFALDGLK	1	1	1	E9PVA8		1807.86	0	2.838e-09	High	70.94	8.45647e-07							0
ALWHEAAQAQAR	6	1	1	P03975		1351.69	0	1.349e-07	High	70.89	1.01431e-06	High	67.54	2.50201e-06	High	71.03	1.01763e-06	0
TSTSQAIFR	3	1	1	Q922B2		1010.53	0	7.5e-05	High	70.87	8.7985e-07	High	71.42	7.64374e-07	High	71.5	8.14138e-07	0
IGLFYMDNDLITR	2	1	1	Q99JI4		1570.8	0	4.496e-08	High	70.87	9.24865e-07				High	51.05	8.55907e-05	0
VFEANEEALGVVLHK	3	1	1	O35857		1654.88	0	2.316e-12	High	70.86	7.38316e-07	High	65.7	2.32818e-06	High	94.84	2.93645e-09	0
IQPGNPNYTLSLK	3	1	1	Q9DBG3		1444.78	0	2.15e-06	High	70.86	8.44962e-07	High	63.33	4.80773e-06	High	39.47	0.00120888	0
YGPIADVSIVYDQQSR	2	1	1	P62996		1810.9	0	8.358e-09	High	70.86	9.47506e-07	High	60.62	1.00134e-05				0
FGFGFGGTGK	3	1	1	Q91VR5		974.476	0	6.375e-06	High	70.85	1.27859e-06	High	63.63	6.74109e-06	High	70.89	1.26279e-06	0
QADVPAAVTDAAATTPAAEDAATK	3	1	1	P06837		2256.11	0	6.698e-09	High	70.84	8.28259e-07	High	57.42	1.77511e-05				0
NTLEWCLPVIDAK	2	1	1	Q5XJY5	C6(Carbamidomethyl)	1558.8	0	2.594e-07	High	70.84	1.16616e-06				High	53.88	5.54548e-05	0
MAPYQGPDAAPGALDYK	1	1	1	P57780		1764.83	0	4.054e-09	High	70.84	8.20017e-07							0
DDPLTNLNTAFDVAER	3	1	1	Q7TPR4		1790.86	0	4.644e-12	High	70.81	8.96239e-07	High	87.56	1.93804e-08	High	82.74	5.56053e-08	0
LTLVCSTAPGPLELDLTGDLESFKK	7	1	1	Q99PT1	C5(Carbamidomethyl)	2704.42	0	5.608e-13	High	70.81	3.94179e-07	High	59.51	5.42927e-06	High	43.47	0.000213645	1
AITVASQTNCPLYVTK	3	1	1	Q62188	C10(Carbamidomethyl)	1765.92	0	7.5e-09	High	70.8	8.1097e-07	High	64.65	3.44482e-06	High	60.86	7.75232e-06	0
LCSLFYTNEEVAK	3	1	1	Q8K310	C2(Carbamidomethyl)	1573.76	0	3.15e-08	High	70.8	8.8167e-07	High	61.93	7.50215e-06	High	50.17	0.000101931	0
FLGDIEIWNQAEK	3	1	1	Q9D0R2		1562.79	0	1.652e-09	High	70.8	1.08545e-06	High	55.58	3.58319e-05	High	89.17	1.44061e-08	0
VSVNDFIIR	2	1	1	Q8BKZ9		1062.6	0	5.787e-06	High	70.79	9.4206e-07				High	71.54	7.04963e-07	0
ELWLGDCDVTNSGCSSLANVLLANR	3	1	1	Q91VI7	C7(Carbamidomethyl); C14(Carbamidomethyl)	2764.32	0	2.736e-16	High	70.77	5.61145e-07	High	138.31	1.01086e-13	High	41.32	0.000487017	0
VETTEDLVAK	2	1	1	Q9DCW4		1104.58	0	2.06e-06	High	70.77	1.57874e-06	High	70.66	1.2155e-06				0
TSQVTSSDLESTLEK	3	1	1	Q6PB66		1624.79	0	1.557e-10	High	70.76	1.04093e-06	High	80.42	1.04853e-07	High	71	9.17449e-07	0
FNQDPEAEDEGR	3	1	1	Q9Z2A5		1406.59	0	1.004e-06	High	70.76	1.30116e-07	High	66.65	3.46035e-07	High	45.09	4.801e-05	0
LSPDPWTPETGLVTDAFK	2	1	1	Q9CZW4		1973.99	0	5.303e-10	High	70.75	8.75051e-07	High	56.16	2.56629e-05				0
GTVCAANDFNPDADAK	3	1	1	P14824	C4(Carbamidomethyl)	1665.72	0	2.726e-09	High	70.74	2.82517e-07	High	70.56	3.03263e-07	High	75.31	1.16305e-07	0
GGGSFVQNNQPVGLR	2	1	1	Q61768		1529.79	0	6.929e-09	High	70.74	9.86702e-07	High	70.51	1.07593e-06				0
IHVSDQELQSANASVDDSR	2	1	1	Q02053		2070.98	0	8.861e-09	High	70.74	7.04185e-07	High	68.54	1.19665e-06				0
QSGEAFVELESEDDVK	3	1	1	Q9Z2X1		1781.81	0	4.495e-11	High	70.74	6.87318e-07	High	62.15	4.54105e-06	High	75.38	2.36134e-07	0
AATITATSPGALWGLDR	3	1	1	P31324		1700.9	0	2.215e-08	High	70.72	8.89589e-07	High	67.57	1.83734e-06	High	70.62	8.53957e-07	0
IIKPTLTQESAAYIAEEYSR	3	1	1	P25206		2283.19	0	2.645e-09	High	70.71	5.43476e-07	High	70.5	5.21382e-07	High	55.7	1.66875e-05	0
SDDSNGIENNVPR	3	1	1	P21995		1416.64	0	2.732e-07	High	70.71	5.30738e-07	High	68.16	9.47091e-07	High	75.78	1.49296e-07	0
HLVTSEELISEGK	5	1	1	Q9JKX6		1441.76	0	8.638e-09	High	70.69	9.64003e-07	High	56.25	2.71522e-05	High	67.12	2.25143e-06	0
ILPTLEAVAALGNK	3	1	1	Q9CXY6		1409.84	0	5.487e-08	High	70.69	2.21806e-07	High	51.77	1.72971e-05	High	75.86	6.74487e-08	0
VEQIAAIAQELNELDYYDSPSVNAR	6	1	1	Q7TPR4		2808.36	0	2.974e-16	High	70.64	6.34289e-07	High	72.79	3.73472e-07	High	45.23	0.000209941	0
MQQQLDEYQELLDIK	1	1	1	P48678		1893.94	0	5.603e-09	High	70.64	1.02263e-06							0
LTQVLNTHYVAPR	2	2	1	Q3TKT4		1511.84	0	6.3e-08	High	70.63	6.44401e-07	High	65.99	1.71202e-06				0
SGEYSCIFLPEPVGR	3	1	1	P18572	C6(Carbamidomethyl)	1710.82	0	2.084e-07	High	70.63	9.21191e-07	High	63.35	5.29426e-06	High	70.66	9.578e-07	0
YFYFYNTGLQNQR	2	1	1	Q9QUR6		1713.8	0	5.813e-11	High	70.63	7.82796e-07				High	88.25	1.20447e-08	0
SCMLTGTPESVQSAK	1	1	1	Q91WJ8	C2(Carbamidomethyl)	1595.74	0	8.267e-09	High	70.6	8.84028e-07							0
VVVVAGETGSGK	2	1	1	Q6PGC1		1102.61	0	1.51e-07	High	70.58	1.0806e-06	High	88.52	1.84192e-08				0
QDLPNAMNAAEITDK	3	3	1	P61205		1630.78	0	4.598e-12	High	70.58	8.66234e-07	High	81.37	7.47694e-08	High	66.42	2.32595e-06	0
AQETLQQLTSVLGLMESVK	1	1	1	Q9DBG5		2075.11	0	2.843e-09	High	70.57	5.78821e-07							0
ILIIGGSIANFTNVAATFK	6	1	1	Q91V92		1950.11	0	1.019e-11	High	70.56	1.53829e-07	High	95.5	4.93217e-10				0
VDQSLHTNASLDAASEYAK	3	1	1	Q91YP2		2019.97	0	4.233e-09	High	70.56	8.04306e-07	High	64.77	3.05085e-06	High	61.04	6.96536e-06	0
VYTVVDEMFLAGEIR	1	1	1	P62743		1741.89	0	5.226e-09	High	70.56	9.66925e-07							0
KHLEINPDHSIIETLR	6	1	1	P07901		1915.04	0	6.913e-08	High	70.54	5.34263e-07	High	65.34	1.85684e-06	High	48.07	9.43529e-05	1
IINDDQSFYADVYLEDGLIK	3	1	1	P97427		2331.15	0	1.162e-14	High	70.53	7.65625e-07	High	92.09	5.37674e-09				0
LALGQINIAK	2	1	1	Q99ME9		1040.65	0	2.141e-05	High	70.53	3.14216e-07	High	47.66	6.08455e-05				0
LVEGILHAPDAGWGNLVYVVNYPK	1	1	1	Q921F2		2624.4	0	1.003e-09	High	70.52	4.79064e-07							0
EIVLADVIDNDSWR	6	1	1	Q9DCL9		1644.83	0	6.726e-12	High	70.51	1.12484e-06	High	88.75	1.64023e-08	High	89.25	1.49157e-08	0
FSNQETCVEIGESVR	3	1	1	Q9D7G0	C7(Carbamidomethyl)	1754.81	0	8.725e-10	High	70.51	7.60267e-07	High	59.92	8.70896e-06	High	53.7	3.58327e-05	0
LGQGVLVQVSPSLVK	3	1	1	Q8VBV3		1523.92	0	2.856e-09	High	70.5	1.24775e-07	High	75.71	3.89375e-08	High	54.31	5.18953e-06	0
FQILNDEIITILDK	2	1	1	Q7TMB8		1674.94	0	3.267e-08	High	70.5	3.2085e-07	High	62.53	2.15011e-06				0
IQEITEQLDITTSEYEKEK	7	1	1	P63038		2297.15	0	2.959e-15	High	70.49	7.28044e-07	High	120.97	6.35868e-12	High	74.89	2.6758e-07	1
SGPFGQIFRPDNFVFGQSGAGNNWAK	16	5	4	Q7TMM9;Q9CWF2;P68372;P99024		2798.36	0	2.281e-16	High	70.49	7.72709e-07	High	73.24	4.12591e-07	High	56.67	1.78681e-05	0
VAGDCLDEK	2	1	1	Q922Q8	C5(Carbamidomethyl)	1006.45	0	8.906e-05	High	70.49	9.06705e-07				High	52.15	6.1868e-05	0
VINEPTAAALAYGLDKSEDK	3	1	1	P38647		2105.08	0	8.117e-14	High	70.46	8.36533e-07	High	70.99	7.24505e-07	High	60.26	8.33572e-06	1
LGVQVVITDPEK	3	1	1	P11983		1297.74	0	8.412e-09	High	70.44	5.73817e-07	High	49.86	6.45476e-05	High	74.96	2.02663e-07	0
LASPSGSTSSGLEVVAPEVTSAPVSGPGILDDSATICR	1	1	1	Q62318	C37(Carbamidomethyl)	3684.84	0	1.433e-13	High	70.44	4.56343e-07							0
VNVAGLVLAGSADFK	6	1	1	Q8BWY3		1460.81	0	4.675e-10	High	70.42	6.80865e-07	High	71.22	5.66319e-07	High	62.71	3.99169e-06	0
GLVYETSVLDPDEGIR	3	1	1	Q9CZU6		1762.89	0	8.163e-10	High	70.42	1.21194e-06	High	70.62	1.19641e-06	High	78.89	1.76251e-07	0
GQLLIFGATNWDLIGR	3	1	1	Q8BK67		1773.97	0	8.013e-10	High	70.41	6.2784e-07	High	81.4	4.74506e-08				0
GEDLTEEEDGGIIR	3	1	1	P30416		1532.71	0	4.492e-10	High	70.41	8.23472e-07	High	68.57	1.21621e-06	High	73.26	4.13055e-07	0
SEAVVEYVFSGSR	2	1	1	Q78PY7		1429.7	0	3.755e-08	High	70.4	1.02145e-06	High	70.11	1.08224e-06				0
SWDTNLIECNLDQELK	6	1	1	P14873	C9(Carbamidomethyl)	1977.93	0	2.28e-12	High	70.39	7.54143e-07	High	91.5	5.91135e-09	High	68.81	1.10479e-06	0
LQQELDDLLVDLDHQR	4	1	1	Q8VDD5		1950	0	2.321e-14	High	70.38	9.5745e-07	High	117.89	1.62555e-11	High	74.02	4.02222e-07	0
VLISDSLDPCCR	3	1	1	Q61753	C10(Carbamidomethyl); C11(Carbamidomethyl)	1434.68	0	1.103e-07	High	70.38	8.93315e-07	High	70.69	8.31773e-07	High	45.9	0.000236476	0
AMEAVAAQGK	3	2	1	Q9DBJ1		975.496	0	1.505e-06	High	70.37	1.79993e-06	High	71.48	1.39042e-06	High	68.53	2.74951e-06	0
FLICTDVAAR	3	1	1	Q91VR5	C4(Carbamidomethyl)	1165.61	0	1.218e-06	High	70.37	1.02394e-06	High	69.64	1.21136e-06	High	56.24	3.22062e-05	0
TSIAIDTIINQK	6	1	1	Q03265		1316.74	0	7.487e-10	High	70.34	6.10301e-07	High	88.74	1.10269e-08	High	70.66	5.66949e-07	0
IPAFLNVVDIAGLVK	10	1	1	Q9CZ30		1568.95	0	4.783e-11	High	70.34	9.22508e-08	High	66.66	2.15263e-07	High	74.52	3.52347e-08	0
ICSWNVDGLR	1	1	1	P28352	C2(Carbamidomethyl)	1219.59	0	1.478e-05	High	70.32	1.09154e-06							0
NHQSVAEYNIFEGMELR	4	1	1	Q62188		2036.96	0	6.954e-14	High	70.31	8.84552e-07	High	89.87	1.00463e-08	High	30.35	0.00825701	0
ACLISLGYDVENDR	2	1	1	P57780	C2(Carbamidomethyl)	1624.77	0	2.09e-09	High	70.31	1.06612e-06				High	71.49	8.26658e-07	0
SCQTALAEILDVLVR	4	1	1	Q8BIJ6	C2(Carbamidomethyl)	1687.91	0	1.56e-07	High	70.29	7.85741e-07	High	69.37	9.42231e-07	High	57.62	1.50494e-05	0
TAFDEAIAELDTLNEESYK	6	1	1	Q9CQV8		2159.01	0	8.413e-09	High	70.28	7.9224e-07	High	67.44	1.52355e-06	High	57.34	1.53136e-05	0
QLSQSLLPAIVELAEDAK	6	2	1	Q76MZ3		1925.07	0	1.094e-08	High	70.28	3.79713e-07	High	59.82	5.2637e-06	High	64.98	1.55667e-06	0
LGAVFNQVAFPLQYTPR	2	1	1	Q921M3		1921.04	0	1.342e-10	High	70.28	5.01596e-07				High	81.25	4.2744e-08	0
ITAFVPNDGCLNFIEENDEVLVAGFGR	4	1	1	P62267	C10(Carbamidomethyl)	2996.46	0	1.906e-12	High	70.27	7.00094e-07	High	98.38	1.09634e-09				0
VIEEVSDMFAFIAR	4	1	1	Q9QUR6		1626.82	0	1.219e-09	High	70.27	1.14646e-06	High	71.26	9.09026e-07				0
NLIDAGVDALR	3	1	1	P24547		1156.63	0	1.481e-07	High	70.22	1.15498e-06	High	70.17	1.16836e-06	High	69.84	1.26578e-06	0
YGDLANWMIPGK	3	1	1	Q9D0K2		1364.67	0	3.167e-07	High	70.22	1.15023e-06	High	51.19	0.000102644	High	57.09	2.67745e-05	0
ELLALDSVDPEGR	1	1	1	Q9JLV1		1413.73	0	1.187e-06	High	70.22	1.23579e-06							0
LDIDSAPITAR	3	1	1	P52480		1171.64	0	4.877e-06	High	70.21	1.58164e-06	High	37.74	0.00279324	High	69.97	1.67151e-06	0
YTALVDQEEKEDVK	6	1	1	Q9DCX2		1666.82	0	8.504e-09	High	70.2	1.10779e-06	High	62.63	6.16706e-06	High	63.32	5.42408e-06	1
ALANVNIGSLICNVGAGGPAPAAGAAPAGGAAPSTAAAPAEEK	7	1	1	P47955	C12(Carbamidomethyl)	3782.92	0	2.281e-16	High	70.19	3.49376e-07	High	102.02	2.26101e-10	High	68.17	5.639e-07	0
VTLVFEHIDQDLR	2	1	1	P30285		1584.84	0	7.394e-07	High	70.19	9.8591e-07	High	57.55	1.73155e-05				0
FAIDDHDYLVSLTR	2	1	1	Q91XU3		1664.83	0	2.265e-10	High	70.18	1.32397e-06	High	69.86	1.42005e-06				0
LVVLDEELEGVSPDELKDELPER	2	1	1	Q9CQI3		2623.34	0	4.572e-12	High	70.15	6.08612e-07	High	53.77	2.66547e-05				1
VESVFETLVEDSPEEESTLTK	6	1	1	Q9JKR6		2368.14	0	3.559e-14	High	70.14	7.06843e-07	High	84.92	2.44801e-08	High	55.49	2.10454e-05	0
AELQMLLEEEIPSGK	2	1	1	Q8CBW3	N-Term(Acetyl)	1728.88	0	5.246e-06	High	70.14	1.22971e-06	High	59.13	1.4967e-05				0
ISNYGWDQSDK	3	1	1	Q9CXW3		1312.58	0	7.256e-06	High	70.13	5.82306e-07	High	58.17	9.14432e-06	High	57.8	1.05384e-05	0
AGPRPVVLSGPSGAGK	1	1	1	Q64520	N-Term(Acetyl)	1491.83	0	3.936e-07	High	70.13	6.8421e-07							0
FQDNFEFVQWFK	2	1	1	Q61166		1634.77	0	2.488e-07	High	70.11	1.10661e-06	High	74.98	3.39926e-07				0
TDMDNQIVVSDYAQMDR	1	1	1	P80315		2000.87	0	9.712e-10	High	70.11	3.50996e-07							0
GAYIYNTLMEFIR	3	1	1	Q9D0R2		1590.8	0	2.902e-08	High	70.1	1.27529e-06	High	70.93	1.10188e-06				0
LLLINNAATLGDVSK	2	1	1	Q64105		1541.89	0	7.847e-10	High	70.08	2.99433e-07	High	76.65	6.27188e-08				0
LSEETTTSSSR	2	1	1	Q8C5N3		1197.56	0	1.206e-06	High	70.07	7.97049e-07	High	64.17	3.56027e-06				0
LAPPLVTLLSAEPELQYVALR	6	1	1	O35643		2293.33	0	4.855e-10	High	70.06	1.13422e-07	High	66.27	2.71455e-07	High	21.08	0.0101378	0
LFVTNDAATILR	4	1	1	P42932		1333.75	0	1.082e-07	High	70.04	5.89545e-07	High	74.3	2.11775e-07	High	75.13	1.74934e-07	0
TKPYIQVDIGGGQTK	6	1	1	P20029		1604.87	0	3.083e-10	High	70.02	7.31623e-07	High	70.23	6.92345e-07	High	53.83	3.0015e-05	0
LWIDQSGEIDIVNHK	2	1	1	Q3B7Z2		1766.91	0	1.238e-07	High	70.02	1.09495e-06	High	56.33	2.47942e-05				0
VVDALGNAIDGK	4	1	1	Q03265		1171.63	0	7.722e-08	High	70	1.505e-06	High	70.12	1.46398e-06	High	68.34	2.43281e-06	0
FASEIAGVDDLGTTGR	3	1	1	Q91VD9		1608.79	0	1.815e-10	High	70	1.165e-06	High	60.96	9.25938e-06	High	67.27	2.20312e-06	0
AVEYLLMGIPGDR	3	1	1	P54728		1433.75	0	4.822e-07	High	69.98	1.49688e-06	High	42.2	0.000915891				0
IPASGISQILDLVK	2	1	1	P33610		1453.86	0	2.438e-09	High	69.97	2.46698e-07				High	26.48	0.00551018	0
ICHQIEYYFGDFNLPR	3	1	1	P32067	C2(Carbamidomethyl)	2071.98	0	1.098e-08	High	69.96	8.62911e-07	High	64.84	2.70679e-06	High	66.24	1.99655e-06	0
LTLDTIFVPNTGK	6	1	1	Q60931		1418.79	0	3.73e-07	High	69.95	6.87874e-07	High	57.64	1.17087e-05	High	56.96	1.25858e-05	0
TIECISLIGLAVGK	4	1	1	Q8BKC5	C4(Carbamidomethyl)	1473.84	0	2.326e-09	High	69.95	5.81658e-07	High	52.77	3.03856e-05	High	71.18	4.30575e-07	0
YLTAEAFGFK	3	1	1	Q61553		1146.59	0	1.411e-05	High	69.93	1.86482e-06	High	69.71	1.79601e-06	High	69.6	1.8366e-06	0
GDLLFLTNFR	2	1	1	Q9D8V7		1195.65	0	1.404e-05	High	69.92	1.0135e-06				High	36.64	0.00214603	0
ALAMQSSEFQFAQR	1	1	1	Q91YK2	N-Term(Acetyl)	1655.79	0	4.625e-07	High	69.92	1.10008e-06							0
LGPAPVPVGPLSPESR	3	1	1	Q8VDL4		1572.88	0	6.599e-10	High	69.91	7.14658e-07	High	74.94	2.00392e-07	High	58.21	1.05706e-05	0
FHTEALTALLSDDSK	4	1	1	Q8BWY3		1647.83	0	2.318e-08	High	69.9	1.40703e-06	High	34.36	0.00514845	High	46.35	0.00031169	0
VHLVGIDIFTGK	6	2	1	P63242		1298.75	0	4.603e-06	High	69.89	6.61545e-07	High	59.24	7.68351e-06	High	53.79	2.69501e-05	0
EEGLNAFYK	2	1	1	Q8VEM8		1070.52	0	8.225e-05	High	69.89	9.84626e-07				High	40.21	0.000919448	0
AVVDAASDEER	1	1	1	Q8CFE2		1161.54	0	4.56e-06	High	69.89	8.20522e-07							0
EAAWAITNATSGGTPEQIR	1	1	1	O35345		1972.98	0	6.492e-09	High	69.89	1.15899e-06							0
IAIAALEVLEEENLAENADK	5	1	1	P29758		2155.12	0	2.281e-16	High	69.88	7.35032e-07	High	95.97	1.89697e-09	High	82.01	4.50097e-08	0
YVMTTTTLER	3	1	1	Q6ZWX6		1214.61	0	2.805e-05	High	69.88	1.20278e-06	High	46.43	0.000294625	High	64.76	4.2777e-06	0
KLQEESDLELAK	1	2	1	Q3UGC7		1402.75	0	1.174e-07	High	69.85	1.27322e-06							1
ATVNCSTIPIAER	1	1	1	Q8CEC0	C5(Carbamidomethyl)	1431.73	0	2.695e-05	High	69.84	1.74824e-06							0
IGQPTLLLYVDAGAETMTQR	1	1	1	Q9R0Y5		2177.14	0	2.23e-08	High	69.83	8.42335e-07							0
WSVDGPSSPAFQEHVSR	3	1	1	Q8BLN5		1885.89	0	2.327e-13	High	69.82	9.58932e-07	High	97.46	1.6691e-09	High	74.86	3.13524e-07	0
SGEDEQQEQTIAEDLVVTK	6	1	1	P50580	N-Term(Acetyl)	2161.02	0	7.71e-11	High	69.81	9.50695e-07	High	68.14	1.41185e-06	High	78.03	1.42445e-07	0
GEEAAGGDQFIHER	4	1	1	Q80VJ3		1515.69	0	6.201e-09	High	69.8	5.86392e-07	High	75.71	1.49037e-07	High	70.26	5.27458e-07	0
SWCPDCVEAEPVIR	3	1	1	Q9CQM5	C3(Carbamidomethyl); C6(Carbamidomethyl)	1717.77	0	1.228e-06	High	69.8	5.54978e-07	High	65.56	1.48715e-06	High	65.97	1.55552e-06	0
ATGFGFLNALCK	2	1	1	Q69ZS6	C11(Carbamidomethyl)	1298.66	0	3.451e-07	High	69.76	1.40028e-06	High	70.42	1.10754e-06				0
TLASLSPETSLFIIASK	6	1	1	P06745		1778	0	2.885e-10	High	69.74	3.55668e-07	High	67.44	5.58935e-07	High	55.04	1.09665e-05	0
VLNNMEIGTSLYDEEGAK	3	1	1	P09411	M5(Oxidation)	1998.94	0	2.42e-10	High	69.73	9.04522e-07	High	77.3	1.66657e-07	High	78.99	1.12303e-07	0
YQFVTEPEDEEDEEDEEEEEDDEDLEELEVLER	2	1	1	Q99P72		4103.66	0	6.699e-15	High	69.72	1.06407e-07	High	119.56	1.104e-12				0
MADAIILAIAGGQELLAQTQK	3	1	1	Q3UPL0		2155.19	0	2.692e-08	High	69.72	3.5731e-07	High	48.66	4.22048e-05				0
VLENIELNK	3	1	1	Q8QZY1		1071.61	0	1.252e-05	High	69.71	1.61427e-06	High	70.15	1.45874e-06	High	37.67	0.00258212	0
KAAAPAPEEEMDECEQALAAEPK	3	1	1	Q9D8N0	C14(Carbamidomethyl)	2485.13	0	3.66e-11	High	69.71	6.62814e-07	High	67.41	1.10746e-06	High	65.3	1.82975e-06	1
AYDYLIQNTSFANR	4	1	1	Q64514		1675.81	0	1.312e-08	High	69.7	1.40905e-06	High	65.59	3.50593e-06	High	69.46	1.43815e-06	0
LLNFPTIVER	3	1	1	O54984		1201.7	0	8.154e-06	High	69.68	7.58908e-07	High	52.28	4.14093e-05	High	69.64	7.11609e-07	0
GFAFVTFDDHDTVDK	6	1	1	Q8BG05		1713.78	0	8.468e-12	High	69.67	7.175e-07	High	81.52	4.79191e-08	High	81.54	4.55946e-08	0
ASEWVQQVSGLMDGK	1	1	1	Q8BGQ7		1634.79	0	8.927e-08	High	69.67	1.49434e-06							0
KGPEADSEWR	2	1	1	P23116		1174.55	0	1.282e-06	High	69.66	1.03818e-06	High	69.52	1.02193e-06				1
LTFDTTFSPNTGK	2	1	1	Q60930		1428.71	0	2e-07	High	69.66	1.26528e-06				High	65	3.69986e-06	0
DVSELTGFPEMLGGR	5	1	1	Q9CWJ9		1607.78	0	1.723e-06	High	69.65	1.28987e-06	High	50.44	0.000108438	High	58.79	1.59877e-05	0
NSVVEASEAAYK	3	1	1	P68510		1267.62	0	6.684e-07	High	69.65	1.33865e-06	High	37.69	0.00199153	High	67.6	2.03323e-06	0
EGTDSSQGIPQLVSNISACQVIAEAVR	7	1	1	P80313	C19(Carbamidomethyl)	2829.42	0	5.665e-14	High	69.64	9.34326e-07	High	83.8	3.3558e-08	High	28.81	0.0101272	0
TPLVPGFECSGIVEALGDSVK	5	1	1	Q80TB8	C9(Carbamidomethyl)	2175.11	0	9.786e-16	High	69.64	9.77783e-07	High	79.02	1.12783e-07	High	28.76	0.0122402	0
VGGTSDVEVNEKK	6	1	1	P63038		1361.69	0	3.992e-10	High	69.59	1.57158e-06	High	80.89	1.07134e-07	High	63.1	6.26917e-06	1
YSNSDVIIYVGCGER	3	1	1	P50516	C12(Carbamidomethyl)	1731.81	0	6.922e-11	High	69.58	8.86739e-07	High	86.09	2.0175e-08	High	69.65	8.834e-07	0
NVTSVTSLTTQQR	4	1	1	Q7TPV4		1434.76	0	7.193e-09	High	69.56	1.10109e-06	High	69.6	1.091e-06	High	69.72	1.02393e-06	0
VVDDWANDGWGLKK	5	1	1	P35564		1602.8	0	1.323e-08	High	69.55	1.53066e-06	High	66.92	3.04854e-06	High	69.16	1.64414e-06	1
IIQEQDAGLDALSSIISR	1	1	1	O88983		1929.04	0	3.191e-08	High	69.55	7.70876e-07							0
CGWLDLVSLK	3	1	1	P46664	C1(Carbamidomethyl)	1190.63	0	1.333e-06	High	69.52	1.65854e-06	High	64.07	5.3081e-06	High	62.1	9.15644e-06	0
FMQDASDVMQLLLK	4	1	1	Q8BKC5		1638.83	0	1.634e-08	High	69.52	1.41842e-06	High	57.17	2.50386e-05				0
YVECSALTQK	3	1	1	P60766	C4(Carbamidomethyl)	1198.58	0	2.929e-06	High	69.51	1.21459e-06	High	75.77	2.6485e-07	High	69.62	1.10235e-06	0
QITVNDLPVGR	6	1	1	Q61171		1211.68	0	8.643e-07	High	69.51	8.5637e-07	High	69.58	7.49047e-07	High	69.48	7.4395e-07	0
TLSPGDSFSTFDTPYCK	3	1	1	Q9JHW2	C16(Carbamidomethyl)	1922.85	0	4.868e-13	High	69.49	6.97255e-07	High	132.23	3.9196e-13	High	103.05	3.2452e-10	0
QLYLTVLSK	2	1	1	Q6P5F9		1064.64	0	1.046e-05	High	69.47	3.8978e-07	High	69.73	3.67129e-07				0
ELGSECGIEFDEEK	2	1	1	O54734	C6(Carbamidomethyl)	1641.7	0	1.536e-09	High	69.45	2.44027e-07				High	71.33	1.65647e-07	0
AAETVELHK	3	1	1	Q9D1J3	N-Term(Acetyl)	1039.55	0	1.857e-05	High	69.44	1.24001e-06	High	70.13	8.73459e-07	High	69.2	1.3285e-06	0
YGSVAFPNFEQGVACLR	2	1	1	Q8C0I1	C15(Carbamidomethyl)	1914.93	0	5.991e-09	High	69.44	1.17744e-06				High	34.16	0.00397137	0
MEEEIAALVIDNGSGMCK	1	1	1	P63260	N-Term(Acetyl); C17(Carbamidomethyl)	2008.91	0	3.229e-09	High	69.44	6.48448e-07							0
TGTITTFEHAHNMR	6	1	1	P58252		1615.77	0	5.607e-06	High	69.43	9.86316e-07	High	56.91	1.85371e-05	High	35.93	0.00208045	0
VSVISVEEPPQR	3	1	1	Q9DCW4		1339.73	0	1.604e-07	High	69.42	1.01145e-06	High	69.63	1.01815e-06	High	69.64	1.07013e-06	0
TVDNFVALATGEK	3	1	1	P24369		1364.71	0	6.208e-09	High	69.42	1.52574e-06	High	69.47	1.58736e-06	High	73.88	5.44317e-07	0
SPVTFLSDLR	3	1	1	Q6ZQ08		1134.62	0	5.826e-06	High	69.42	1.50289e-06	High	65.37	3.64455e-06	High	52.03	8.23997e-05	0
KPNFEVGSSSQLK	5	1	1	Q8WTY4		1420.75	0	1.214e-07	High	69.42	1.55431e-06	High	58.34	1.97849e-05	High	32.71	0.00723325	0
AIPDLTAPVAAVQAAVSNLVR	8	1	1	Q64727		2076.19	0	1.326e-08	High	69.41	1.60372e-07	High	58.1	1.85858e-06	High	32.28	0.000828186	0
GFGFVTFMDQAGVDK	1	1	1	Q61474		1618.76	0	3.264e-07	High	69.4	1.10797e-06							0
LGESVQDLSSFDEYSSELK	4	1	1	Q8BVE3		2132.99	0	5.528e-14	High	69.38	9.97737e-07	High	78.3	1.24245e-07	High	78.39	1.22421e-07	0
VEGSEPSVTYYR	3	1	1	Q9CQX2		1386.66	0	2.247e-07	High	69.38	1.06118e-06	High	61.42	6.63419e-06	High	58.1	1.40942e-05	0
VLEDIQLNLFTR	4	1	1	Q8CGC7		1460.81	0	8.347e-07	High	69.37	9.2489e-07	High	70.51	7.11361e-07	High	46.05	0.000198651	0
QTLLFGALQDAQINSVFNK	2	1	1	Q8BTT6		2107.12	0	5.377e-08	High	69.35	6.85255e-07	High	40.09	0.000573002				0
VAVLGASGGIGQPLSLLLK	9	1	1	P08249		1793.09	0	9.717e-14	High	69.34	1.16137e-07	High	75.38	2.89048e-08	High	79.82	1.03985e-08	0
DLTLEQAYSYTVENAK	5	1	1	P32921		1844.9	0	1.615e-12	High	69.33	1.40017e-06	High	86.04	3.04885e-08	High	74.29	4.17079e-07	0
VNVDIINFGEEEVNTEK	3	1	1	O35226		1948.95	0	1.438e-11	High	69.33	1.336e-06	High	81.07	8.24617e-08	High	59.59	1.25836e-05	0
ALTLGALTLPLAR	6	1	1	Q3U7R1		1309.83	0	8.446e-06	High	69.32	1.16673e-07	High	68.45	1.42551e-07	High	69.33	1.16405e-07	0
FDSLTDLVEHYK	3	1	1	P35235		1466.72	0	8.712e-07	High	69.32	1.3917e-06	High	52.23	7.33054e-05	High	42.26	0.000707208	0
ALANSLACQGK	3	1	1	P05064	C8(Carbamidomethyl)	1132.59	0	1.358e-06	High	69.31	2.27406e-06	High	74.67	6.29501e-07	High	89.76	1.90756e-08	0
TGDFQLHTNVNNGTEFGGSIYQK	2	1	1	Q60930		2527.2	0	9.461e-11	High	69.31	9.49478e-07	High	71.3	5.96755e-07				0
YLTTAVITNK	3	1	1	P60229		1123.64	0	9.856e-06	High	69.31	6.50568e-07	High	69.48	6.25595e-07	High	69.59	6.09948e-07	0
EGSSIGAIDSR	3	1	1	Q9CZU6		1091.54	0	1.55e-06	High	69.3	1.79759e-06	High	64.66	5.21519e-06	High	69.68	1.65776e-06	0
MNVSPDVNYEELAR	2	1	1	O88685		1636.77	0	2.589e-08	High	69.3	1.1984e-06	High	52.73	5.62668e-05				0
EDLNCQEEEDPMNK	1	1	1	Q9Z1D1	C5(Carbamidomethyl)	1750.69	0	5.999e-08	High	69.3	1.17211e-07							0
VSGLLEEVAGGFTSK	2	1	1	P54276		1493.79	0	7.832e-12	High	69.29	1.20116e-06	High	78.12	1.66504e-07				0
DAHDDIVTSEVDFTSEAVTAAETTEALR	2	1	1	Q9WTQ5		2993.38	0	2.281e-16	High	69.28	7.02291e-07	High	101.33	4.15957e-10				0
APSSSSVGISEWLDQK	3	1	1	Q99LC5		1690.83	0	1.201e-11	High	69.28	1.68786e-06	High	82.6	7.58366e-08	High	71.54	9.68008e-07	0
AAGVEAAAEVAATEPK	3	1	1	Q9D0E1	N-Term(Acetyl)	1526.77	0	2.765e-13	High	69.28	1.21573e-06	High	73.94	4.13737e-07	High	105.6	2.82308e-10	0
VPFLPGDSDLDQLTR	3	1	1	Q03147		1672.86	0	4.527e-08	High	69.28	1.23934e-06	High	50.38	0.0001017	High	69.35	1.22533e-06	0
LVTADIITVENK	3	1	1	Q91WU5		1315.75	0	1.016e-07	High	69.27	8.28129e-07	High	56.16	1.6463e-05	High	74.84	2.21464e-07	0
QVLGQMVIDEELLGDGHSYSPR	1	1	1	P99026		2443.2	0	2.915e-12	High	69.27	1.13572e-06							0
VIDAGALAVFPSLLTNPK	6	1	1	P52293		1826.05	0	8.452e-11	High	69.26	2.60869e-07	High	69.71	2.51228e-07	High	51.18	1.40985e-05	0
[truncated: 16,603 more rows]
