# Supplementary material for: Intercellular Transmission of a Synthetic Bacterial Cytotoxic Prion-Like Protein in Mammalian Cells
Source: mBio. 2020 Apr 14;11(2):e02937-19. doi: 10.1128/mBio.02937-19 (PMC7157824; doi:10.1128/mBio.02937-19)
Supplement: DATA SET S2 [file mBio.02937-19-sd002.xlsx]

## Sheet: WT alone OR WT+GFP
Accession	Description	ΣCoverage	Σ# Proteins	Σ# Unique Peptides	Σ# Peptides	Σ# PSMs	Score	Coverage	# Peptides	# PSM	# AAs	MW [kDa]	calc. pI
O75367	Core histone macro-H2A.1 OS=Homo sapiens GN=H2AFY PE=1 SV=4 - [H2AY_HUMAN]	38.71	2	10	10	10	351.483	38.71	10	10	372	39.5925	9.78857
Q86Y39	NADH dehydrogenase [ubiquinone] 1 alpha subcomplex subunit 11 OS=Homo sapiens GN=NDUFA11 PE=1 SV=3 - [NDUAB_HUMAN]	34.75	1	3	3	3	119.283	34.75	3	3	141	14.8425	8.71924
Q15008	26S proteasome non-ATPase regulatory subunit 6 OS=Homo sapiens GN=PSMD6 PE=1 SV=1 - [PSMD6_HUMAN]	27.51	1	10	10	10	292.57	27.51	10	10	389	45.5023	5.61768
Q9Y2Q5	Mitogen-activated protein-binding protein-interacting protein OS=Homo sapiens GN=ROBLD3 PE=1 SV=1 - [MAPIP_HUMAN]	23.2	1	2	2	2	50.88	23.2	2	2	125	13.4989	5.40186
P60602	Reactive oxygen species modulator 1 OS=Homo sapiens GN=ROMO1 PE=1 SV=1 - [ROMO1_HUMAN]	21.52	1	1	1	2	144.19	21.52	1	2	79	8.17686	9.33447
O43674	NADH dehydrogenase [ubiquinone] 1 beta subcomplex subunit 5, mitochondrial OS=Homo sapiens GN=NDUFB5 PE=1 SV=1 - [NDUB5_HUMAN]	21.16	1	4	4	4	106.49	21.16	4	4	189	21.7366	9.62744
O75380	NADH dehydrogenase [ubiquinone] iron-sulfur protein 6, mitochondrial OS=Homo sapiens GN=NDUFS6 PE=1 SV=1 - [NDUS6_HUMAN]	20.97	1	2	2	2	111.23	20.97	2	2	124	13.7028	8.27979
P10606	Cytochrome c oxidase subunit 5B, mitochondrial OS=Homo sapiens GN=COX5B PE=1 SV=2 - [COX5B_HUMAN]	18.6	1	2	2	2	67.19	18.6	2	2	129	13.6869	8.80713
Q9Y619	Mitochondrial ornithine transporter 1 OS=Homo sapiens GN=SLC25A15 PE=1 SV=1 - [ORNT1_HUMAN]	17.28	1	4	4	4	94.57	17.28	4	4	301	32.7147	9.12939
Q08431	Lactadherin OS=Homo sapiens GN=MFGE8 PE=1 SV=2 - [MFGM_HUMAN]	16.8	1	5	5	5	128.53	16.8	5	5	387	43.0955	8.14795
Q9Y3E0	Vesicle transport protein GOT1B OS=Homo sapiens GN=GOLT1B PE=1 SV=1 - [GOT1B_HUMAN]	16.67	1	2	2	3	132.354	16.67	2	3	138	15.4154	10.3599
P07099	Epoxide hydrolase 1 OS=Homo sapiens GN=EPHX1 PE=1 SV=1 - [HYEP_HUMAN]	14.73	1	6	6	6	112.512	14.73	6	6	455	52.915	7.25439
P17568	NADH dehydrogenase [ubiquinone] 1 beta subcomplex subunit 7 OS=Homo sapiens GN=NDUFB7 PE=1 SV=4 - [NDUB7_HUMAN]	13.87	1	2	2	2	69.18	13.87	2	2	137	16.3913	8.92432
P53007	Tricarboxylate transport protein, mitochondrial OS=Homo sapiens GN=SLC25A1 PE=1 SV=2 - [TXTP_HUMAN]	13.5	1	4	4	4	122.013	13.5	4	4	311	33.991	9.89111
Q96NB2	Sideroflexin-2 OS=Homo sapiens GN=SFXN2 PE=1 SV=2 - [SFXN2_HUMAN]	13.35	1	3	3	3	167.507	13.35	3	3	322	36.2077	9.40771
Q8N5M9	Protein jagunal homolog 1 OS=Homo sapiens GN=JAGN1 PE=1 SV=1 - [JAGN1_HUMAN]	13.11	1	2	2	3	159.363	13.11	2	3	183	21.1111	9.72998
Q6UXV4	Apolipoprotein O-like OS=Homo sapiens GN=APOOL PE=1 SV=1 - [APOOL_HUMAN]	13.06	1	2	2	3	96.3	13.06	2	3	268	29.1403	9.5249
Q14165	Malectin OS=Homo sapiens GN=MLEC PE=1 SV=1 - [MLEC_HUMAN]	13.01	1	3	3	3	106.353	13.01	3	3	292	32.2136	5.41455
O14561	Acyl carrier protein, mitochondrial OS=Homo sapiens GN=NDUFAB1 PE=1 SV=3 - [ACPM_HUMAN]	12.82	1	2	2	2	53.98	12.82	2	2	156	17.406	4.93213
Q16611	Bcl-2 homologous antagonist/killer OS=Homo sapiens GN=BAK1 PE=1 SV=1 - [BAK_HUMAN]	11.85	1	2	2	3	113.56	11.85	2	2	211	23.3939	6.01123
P46926	Glucosamine-6-phosphate isomerase 1 OS=Homo sapiens GN=GNPDA1 PE=1 SV=1 - [GNPI1_HUMAN]	11.76	2	3	3	3	142.3	11.76	3	3	289	32.6476	6.91748
P05452	Tetranectin OS=Homo sapiens GN=CLEC3B PE=1 SV=3 - [TETN_HUMAN]	11.39	1	2	2	2	51.9	11.39	2	2	202	22.5223	5.66846
P15289	Arylsulfatase A OS=Homo sapiens GN=ARSA PE=1 SV=3 - [ARSA_HUMAN]	10.85	1	3	3	5	144.64	10.85	3	4	507	53.5537	6.07471
O75251	NADH dehydrogenase [ubiquinone] iron-sulfur protein 7, mitochondrial OS=Homo sapiens GN=NDUFS7 PE=1 SV=3 - [NDUS7_HUMAN]	10.8	1	2	2	3	94.99	10.8	2	2	213	23.5481	9.99365
P61619	Protein transport protein Sec61 subunit alpha isoform 1 OS=Homo sapiens GN=SEC61A1 PE=1 SV=2 - [S61A1_HUMAN]	10.71	2	4	4	4	107.56	10.71	4	4	476	52.2305	8.06006
Q969H8	UPF0556 protein C19orf10 OS=Homo sapiens GN=C19orf10 PE=1 SV=1 - [CS010_HUMAN]	10.4	1	2	2	3	87.7462	10.4	2	3	173	18.7833	6.68311
Q9BR76	Coronin-1B OS=Homo sapiens GN=CORO1B PE=1 SV=1 - [COR1B_HUMAN]	10.22	1	3	3	3	101.793	10.22	3	3	489	54.2003	5.88428
P46977	Dolichyl-diphosphooligosaccharide--protein glycosyltransferase subunit STT3A OS=Homo sapiens GN=STT3A PE=1 SV=2 - [STT3A_HUMAN]	9.93	1	4	7	7	167.728	9.93	7	7	705	80.4768	8.07471
Q96FX7	tRNA (adenine-N(1)-)-methyltransferase catalytic subunit TRMT61A OS=Homo sapiens GN=TRMT61A PE=1 SV=1 - [TRM61_HUMAN]	9.69	1	2	2	3	73.4567	9.69	2	3	289	31.3619	7.35693
O00754	Lysosomal alpha-mannosidase OS=Homo sapiens GN=MAN2B1 PE=1 SV=3 - [MA2B1_HUMAN]	9.5	1	7	7	7	210.873	9.5	7	7	1011	113.672	7.28369
Q96DZ1	Endoplasmic reticulum lectin 1 OS=Homo sapiens GN=ERLEC1 PE=1 SV=1 - [ERLEC_HUMAN]	9.32	1	3	3	3	100.563	9.32	3	3	483	54.8233	6.27783
Q9UHD1	Cysteine and histidine-rich domain-containing protein 1 OS=Homo sapiens GN=CHORDC1 PE=1 SV=2 - [CHRD1_HUMAN]	9.04	1	2	2	2	111.67	9.04	2	2	332	37.4656	7.86963
Q8TCT9	Minor histocompatibility antigen H13 OS=Homo sapiens GN=HM13 PE=1 SV=1 - [HM13_HUMAN]	9.02	1	2	2	2	87.19	9.02	2	2	377	41.4616	6.43018
Q15113	Procollagen C-endopeptidase enhancer 1 OS=Homo sapiens GN=PCOLCE PE=1 SV=2 - [PCOC1_HUMAN]	8.91	1	3	3	4	156.03	8.91	3	4	449	47.942	7.43018
P17900	Ganglioside GM2 activator OS=Homo sapiens GN=GM2A PE=1 SV=4 - [SAP3_HUMAN]	8.81	1	2	2	3	69.74	8.81	2	2	193	20.8247	5.31299
O95479	GDH/6PGL endoplasmic bifunctional protein OS=Homo sapiens GN=H6PD PE=1 SV=2 - [G6PE_HUMAN]	8.6	1	4	4	4	112.53	8.6	4	4	791	88.8364	7.29834
Q92643	GPI-anchor transamidase OS=Homo sapiens GN=PIGK PE=1 SV=2 - [GPI8_HUMAN]	8.35	1	3	3	3	104.947	8.35	3	3	395	45.2227	6.16357
Q9UDY4	DnaJ homolog subfamily B member 4 OS=Homo sapiens GN=DNAJB4 PE=1 SV=1 - [DNJB4_HUMAN]	8.31	1	2	2	2	42.6777	8.31	2	2	337	37.7831	8.49951
P51884	Lumican OS=Homo sapiens GN=LUM PE=1 SV=2 - [LUM_HUMAN]	8.28	1	2	2	3	90.78	8.28	2	3	338	38.4048	6.60986
O60507	Protein-tyrosine sulfotransferase 1 OS=Homo sapiens GN=TPST1 PE=2 SV=1 - [TPST1_HUMAN]	8.11	1	2	2	2	62.77	8.11	2	2	370	42.161	9.08545
P50416	Carnitine O-palmitoyltransferase 1, liver isoform OS=Homo sapiens GN=CPT1A PE=1 SV=2 - [CPT1A_HUMAN]	7.24	1	5	5	6	241.957	7.24	5	6	773	88.3107	8.646
O75955	Flotillin-1 OS=Homo sapiens GN=FLOT1 PE=1 SV=3 - [FLOT1_HUMAN]	7.03	1	2	2	2	89.64	7.03	2	2	427	47.3256	7.48877
Q13685	Angio-associated migratory cell protein OS=Homo sapiens GN=AAMP PE=1 SV=2 - [AAMP_HUMAN]	6.91	1	2	2	2	94.38	6.91	2	2	434	46.7214	4.42432
Q01650	Large neutral amino acids transporter small subunit 1 OS=Homo sapiens GN=SLC7A5 PE=1 SV=2 - [LAT1_HUMAN]	6.31	1	2	2	2	73.53	6.31	2	2	507	54.9743	7.72314
O14744	Protein arginine N-methyltransferase 5 OS=Homo sapiens GN=PRMT5 PE=1 SV=4 - [ANM5_HUMAN]	6.28	1	3	3	3	91.7833	6.28	3	3	637	72.6376	6.29053
P35606	Coatomer subunit beta' OS=Homo sapiens GN=COPB2 PE=1 SV=2 - [COPB2_HUMAN]	6.07	1	4	4	4	91.92	6.07	4	4	906	102.422	5.2749
P22059	Oxysterol-binding protein 1 OS=Homo sapiens GN=OSBP PE=1 SV=1 - [OSBP1_HUMAN]	5.7	1	2	2	2	66.37	5.7	2	2	807	89.3646	7.29834
Q8N6H7	ADP-ribosylation factor GTPase-activating protein 2 OS=Homo sapiens GN=ARFGAP2 PE=1 SV=1 - [ARFG2_HUMAN]	5.57	1	2	2	2	177.63	5.57	2	2	521	56.6851	7.98682
Q8NC56	LEM domain-containing protein 2 OS=Homo sapiens GN=LEMD2 PE=1 SV=1 - [LEMD2_HUMAN]	5.37	1	2	2	2	72.43	5.37	2	2	503	56.9395	8.99756
Q9NVH1	DnaJ homolog subfamily C member 11 OS=Homo sapiens GN=DNAJC11 PE=1 SV=2 - [DJC11_HUMAN]	5.19	1	2	2	2	63.24	5.19	2	2	559	63.2387	8.39697
P53992	Protein transport protein Sec24C OS=Homo sapiens GN=SEC24C PE=1 SV=3 - [SC24C_HUMAN]	5.03	1	4	4	4	90.9422	5.03	4	4	1094	118.249	7.06396
Q6NUM9	All-trans-retinol 13,14-reductase OS=Homo sapiens GN=RETSAT PE=2 SV=2 - [RETST_HUMAN]	4.92	1	2	2	2	85.3	4.92	2	2	610	66.7767	8.27979
Q9HD45	Transmembrane 9 superfamily member 3 OS=Homo sapiens GN=TM9SF3 PE=1 SV=2 - [TM9S3_HUMAN]	4.92	1	3	3	3	72.8867	4.92	3	3	589	67.8431	7.21045
Q13616	Cullin-1 OS=Homo sapiens GN=CUL1 PE=1 SV=2 - [CUL1_HUMAN]	4.51	1	2	2	2	127.43	4.51	2	2	776	89.622	8.00146
Q9H2V7	Protein spinster homolog 1 OS=Homo sapiens GN=SPNS1 PE=1 SV=1 - [SPNS1_HUMAN]	4.36	1	2	2	2	45.3429	4.36	2	2	528	56.5937	6.63916
P29144	Tripeptidyl-peptidase 2 OS=Homo sapiens GN=TPP2 PE=1 SV=4 - [TPP2_HUMAN]	4.08	1	4	4	4	139.06	4.08	4	4	1249	138.263	6.31592
O96005	Cleft lip and palate transmembrane protein 1 OS=Homo sapiens GN=CLPTM1 PE=1 SV=1 - [CLPT1_HUMAN]	3.74	1	2	2	2	66.66	3.74	2	2	669	76.0485	6.30322
P08240	Signal recognition particle receptor subunit alpha OS=Homo sapiens GN=SRPR PE=1 SV=2 - [SRPR_HUMAN]	3.61	1	2	2	2	91.4839	3.61	2	2	638	69.7672	8.95361
Q8IWA5	Choline transporter-like protein 2 OS=Homo sapiens GN=SLC44A2 PE=1 SV=3 - [CTL2_HUMAN]	3.4	1	2	2	2	48.24	3.4	2	2	706	80.0705	8.57275
Q8TCJ2	Dolichyl-diphosphooligosaccharide--protein glycosyltransferase subunit STT3B OS=Homo sapiens GN=STT3B PE=1 SV=1 - [STT3B_HUMAN]	3.15	1	1	4	4	62.3971	3.15	4	4	826	93.6137	8.90967
Q9Y2L1	Exosome complex exonuclease RRP44 OS=Homo sapiens GN=DIS3 PE=1 SV=2 - [RRP44_HUMAN]	3.13	1	3	3	3	105.884	3.13	3	3	958	108.934	7.13721
Q8N766	Uncharacterized protein KIAA0090 OS=Homo sapiens GN=KIAA0090 PE=1 SV=1 - [K0090_HUMAN]	3.12	1	2	2	2	58.28	3.12	2	2	993	111.689	7.66455
P23743	Diacylglycerol kinase alpha OS=Homo sapiens GN=DGKA PE=1 SV=3 - [DGKA_HUMAN]	2.99	1	1	1	2	51.5247	2.99	1	2	735	82.5767	6.72705
Q9NR30	Nucleolar RNA helicase 2 OS=Homo sapiens GN=DDX21 PE=1 SV=5 - [DDX21_HUMAN]	2.81	1	2	2	2	45.96	2.81	2	2	783	87.2904	9.27588
Q9HC35	Echinoderm microtubule-associated protein-like 4 OS=Homo sapiens GN=EML4 PE=1 SV=3 - [EMAL4_HUMAN]	2.45	1	2	2	2	73.71	2.45	2	2	981	108.848	6.40479
Q14624	Inter-alpha-trypsin inhibitor heavy chain H4 OS=Homo sapiens GN=ITIH4 PE=1 SV=4 - [ITIH4_HUMAN]	1.94	1	2	2	3	54.9793	1.94	2	3	930	103.293	6.97607
Q5JRA6	Melanoma inhibitory activity protein 3 OS=Homo sapiens GN=MIA3 PE=1 SV=1 - [MIA3_HUMAN]	1.42	1	2	2	2	121.49	1.42	2	2	1907	213.57	4.84326
Q6P2Q9	Pre-mRNA-processing-splicing factor 8 OS=Homo sapiens GN=PRPF8 PE=1 SV=2 - [PRP8_HUMAN]	1.24	1	2	2	3	119.387	1.24	2	3	2335	273.427	8.83643
Q2M389	WASH complex subunit SWIP OS=Homo sapiens GN=KIAA1033 PE=1 SV=2 - [WASH7_HUMAN]	0.94	5	1	2	2	31.6656	0.94	2	2	1173	136.316	7.44482
Q9P0S9	Transmembrane protein 14C OS=Homo sapiens GN=TMEM14C PE=1 SV=1 - [TM14C_HUMAN]	41.07	1	2	2	3	99.79	41.07	2	2	112	11.557	9.87646
Q9Y5U9	Immediate early response 3-interacting protein 1 OS=Homo sapiens GN=IER3IP1 PE=1 SV=1 - [IR3IP_HUMAN]	24.39	1	1	1	3	142.53	24.39	1	2	82	8.96294	8.22119
Q9P035	Protein tyrosine phosphatase-like protein PTPLAD1 OS=Homo sapiens GN=PTPLAD1 PE=1 SV=2 - [PTAD1_HUMAN]	14.09	1	4	4	5	156.62	14.09	4	4	362	43.1316	8.93896
Q13423	NAD(P) transhydrogenase, mitochondrial OS=Homo sapiens GN=NNT PE=1 SV=3 - [NNTM_HUMAN]	11.97	1	10	10	11	327.995	11.97	10	10	1086	113.823	8.08936
Q16762	Thiosulfate sulfurtransferase OS=Homo sapiens GN=TST PE=1 SV=4 - [THTR_HUMAN]	10.44	1	2	2	3	102.092	10.44	2	2	297	33.4078	7.25439
Q5HYI8	Rab-like protein 3 OS=Homo sapiens GN=RABL3 PE=1 SV=1 - [RABL3_HUMAN]	9.32	1	2	2	3	47.9429	9.32	2	2	236	26.4065	7.10791
P28676	Grancalcin OS=Homo sapiens GN=GCA PE=1 SV=2 - [GRAN_HUMAN]	8.29	1	2	2	3	42.32	8.29	2	2	217	23.9945	5.21143
P04066	Tissue alpha-L-fucosidase OS=Homo sapiens GN=FUCA1 PE=1 SV=4 - [FUCO_HUMAN]	7.51	1	3	3	4	75.1733	7.51	3	3	466	53.6547	6.84424
Q3SXM5	Inactive hydroxysteroid dehydrogenase-like protein 1 OS=Homo sapiens GN=HSDL1 PE=1 SV=3 - [HSDL1_HUMAN]	7.27	1	2	2	3	101.59	7.27	2	2	330	36.9781	8.71924
Q7L775	EPM2A-interacting protein 1 OS=Homo sapiens GN=EPM2AIP1 PE=1 SV=1 - [EPMIP_HUMAN]	6.75	1	3	3	4	84.6833	6.75	3	3	607	70.3251	6.11279
Q13043	Serine/threonine-protein kinase 4 OS=Homo sapiens GN=STK4 PE=1 SV=2 - [STK4_HUMAN]	6.57	2	2	2	3	54.25	6.57	2	2	487	55.5949	5.07178
Q6UW02	Cytochrome P450 20A1 OS=Homo sapiens GN=CYP20A1 PE=1 SV=1 - [CP20A_HUMAN]	7.79	1	3	3	3	122.58	6.06	2	2	462	52.399	6.21436
Q08722	Leukocyte surface antigen CD47 OS=Homo sapiens GN=CD47 PE=1 SV=1 - [CD47_HUMAN]	5.88	1	2	2	3	39.4383	5.88	2	2	323	35.1907	7.21045
O75787	Renin receptor OS=Homo sapiens GN=ATP6AP2 PE=1 SV=2 - [RENR_HUMAN]	5.14	1	1	1	3	130.35	5.14	1	2	350	38.9833	6.1001
Q8NBM8	Prenylcysteine oxidase-like OS=Homo sapiens GN=PCYOX1L PE=1 SV=2 - [PCYXL_HUMAN]	3.85	1	2	2	3	84.44	3.85	2	2	494	54.6119	7.31299
P56199	Integrin alpha-1 OS=Homo sapiens GN=ITGA1 PE=1 SV=2 - [ITA1_HUMAN]	2.63	1	2	3	4	92.3307	2.63	3	3	1179	130.765	6.29053
P34059	N-acetylgalactosamine-6-sulfatase OS=Homo sapiens GN=GALNS PE=1 SV=1 - [GALNS_HUMAN]	7.47	1	2	2	5	123.937	7.47	2	3	522	57.9891	6.7417
Q15526	Surfeit locus protein 1 OS=Homo sapiens GN=SURF1 PE=1 SV=1 - [SURF1_HUMAN]	7	1	2	2	4	76.82	7	2	2	300	33.3104	9.59814
O00165	HCLS1-associated protein X-1 OS=Homo sapiens GN=HAX1 PE=1 SV=2 - [HAX1_HUMAN]	10.39	1	3	3	4	57.664	6.45	2	2	279	31.6011	4.91943
P02461	Collagen alpha-1(III) chain OS=Homo sapiens GN=COL3A1 PE=1 SV=4 - [CO3A1_HUMAN]	5.8	1	6	6	9	253.8	5.8	6	6	1466	138.479	6.60986
O00461	Golgi integral membrane protein 4 OS=Homo sapiens GN=GOLIM4 PE=1 SV=1 - [GOLI4_HUMAN]	6.18	1	3	3	5	64.8	3.88	2	2	696	81.8313	4.76709
Q9NYL9	Tropomodulin-3 OS=Homo sapiens GN=TMOD3 PE=1 SV=1 - [TMOD3_HUMAN]	12.78	1	3	3	7	95.1367	9.94	2	3	352	39.5703	5.18604
	Found ONLY in recipient WH1(WT)-TagGFP2
	Found in recipient WH1(WT)-TagGFP2 AND TagGFP2
	(PSM > 1 OR # peptide/protein > 1)

## Sheet: GFP alone OR GFP+WT
Accession	Description	ΣCoverage	Σ# Proteins	Σ# Unique Peptides	Σ# Peptides	Σ# PSMs	Score	Coverage	# Peptides	# PSM	# AAs	MW [kDa]	calc. pI
Q15050	Ribosome biogenesis regulatory protein homolog OS=Homo sapiens GN=RRS1 PE=1 SV=2 - [RRS1_HUMAN]	4.66	1	1	1	3	104.39	4.66	1	2	365	41.1682	10.6968
O76038	Secretagogin OS=Homo sapiens GN=SCGN PE=1 SV=2 - [SEGN_HUMAN]	12.68	1	3	3	5	218.096	12.68	3	4	276	32.0191	5.41455
Q9UGV2	Protein NDRG3 OS=Homo sapiens GN=NDRG3 PE=1 SV=2 - [NDRG3_HUMAN]	12	1	3	3	3	60.52	7.73	2	2	375	41.3825	5.31299
Q9UHR5	SAP30-binding protein OS=Homo sapiens GN=SAP30BP PE=1 SV=1 - [S30BP_HUMAN]	11.04	1	3	3	4	59.0767	11.04	3	3	308	33.8497	4.84326
Q9Y2G5	GDP-fucose protein O-fucosyltransferase 2 OS=Homo sapiens GN=POFUT2 PE=2 SV=3 - [OFUT2_HUMAN]	4.66	1	1	2	3	83.9945	4.66	2	2	429	49.9443	6.59521
Q6UX04	Peptidyl-prolyl cis-trans isomerase SDCCAG10 OS=Homo sapiens GN=SDCCAG10 PE=1 SV=1 - [SDC10_HUMAN]	12.92	1	3	3	3	51.77	9.75	2	2	472	53.8142	5.79541
O75521	Peroxisomal 3,2-trans-enoyl-CoA isomerase OS=Homo sapiens GN=PECI PE=1 SV=4 - [PECI_HUMAN]	13.2	1	3	3	4	152.473	10.15	2	3	394	43.5574	8.99756
Q5BKZ1	Zinc finger protein 326 OS=Homo sapiens GN=ZNF326 PE=1 SV=2 - [ZN326_HUMAN]	4.98	1	2	2	3	97.96	4.98	2	2	582	65.6131	5.14795
O43427	Acidic fibroblast growth factor intracellular-binding protein OS=Homo sapiens GN=FIBP PE=1 SV=3 - [FIBP_HUMAN]	9.62	1	3	3	3	79.42	7.14	2	2	364	41.8514	6.48096
Q96D71	RalBP1-associated Eps domain-containing protein 1 OS=Homo sapiens GN=REPS1 PE=1 SV=3 - [REPS1_HUMAN]	2.76	1	2	2	3	58.5718	2.76	2	2	796	86.6093	5.69385
Q5HYK3	Ubiquinone biosynthesis methyltransferase COQ5, mitochondrial OS=Homo sapiens GN=COQ5 PE=1 SV=2 - [COQ5_HUMAN]	5.5	1	2	2	3	49.93	5.5	2	2	327	37.1168	6.94678
Q08379	Golgin subfamily A member 2 OS=Homo sapiens GN=GOLGA2 PE=1 SV=3 - [GOGA2_HUMAN]	3.29	1	3	3	4	157.707	3.29	3	3	1002	113.017	5.021
Q4VC31	Coiled-coil domain-containing protein 58 OS=Homo sapiens GN=CCDC58 PE=1 SV=1 - [CCD58_HUMAN]	25.69	1	2	2	2	52.47	25.69	2	2	144	16.6095	7.81104
A6ZKI3	Protein FAM127A OS=Homo sapiens GN=FAM127A PE=1 SV=1 - [F127A_HUMAN]	18.58	3	2	2	2	44.66	18.58	2	2	113	13.1628	5.07178
Q96EY4	UPF0534 protein C4orf43 OS=Homo sapiens GN=C4orf43 PE=1 SV=2 - [CD043_HUMAN]	17.24	1	2	2	2	110.64	17.24	2	2	203	23.8494	9.26123
Q9HCJ6	Synaptic vesicle membrane protein VAT-1 homolog-like OS=Homo sapiens GN=VAT1L PE=1 SV=2 - [VAT1L_HUMAN]	16.71	1	6	6	6	104.423	16.71	6	6	419	45.8701	5.05908
Q9UBK9	Protein UXT OS=Homo sapiens GN=UXT PE=1 SV=1 - [UXT_HUMAN]	15.29	1	2	2	2	86.48	15.29	2	2	157	18.2346	7.59131
Q9NX08	COMM domain-containing protein 8 OS=Homo sapiens GN=COMMD8 PE=1 SV=1 - [COMD8_HUMAN]	14.75	1	2	2	2	78.81	14.75	2	2	183	21.077	5.42725
O95825	Quinone oxidoreductase-like protein 1 OS=Homo sapiens GN=CRYZL1 PE=1 SV=2 - [QORL1_HUMAN]	14.04	1	2	2	2	68.29	14.04	2	2	349	38.672	5.78271
Q96AJ9	Vesicle transport through interaction with t-SNAREs homolog 1A OS=Homo sapiens GN=VTI1A PE=1 SV=2 - [VTI1A_HUMAN]	12.9	1	2	2	3	69.8936	12.9	2	3	217	25.2021	6.40479
Q9BYG3	MKI67 FHA domain-interacting nucleolar phosphoprotein OS=Homo sapiens GN=MKI67IP PE=1 SV=1 - [MK67I_HUMAN]	12.29	1	2	2	2	69.4	12.29	2	2	293	34.201	9.87646
P50542	Peroxisomal targeting signal 1 receptor OS=Homo sapiens GN=PEX5 PE=1 SV=3 - [PEX5_HUMAN]	11.42	1	4	4	4	115.29	11.42	4	4	639	70.8207	4.53857
Q96FZ7	Charged multivesicular body protein 6 OS=Homo sapiens GN=CHMP6 PE=1 SV=3 - [CHMP6_HUMAN]	10.45	1	2	2	2	72.9825	10.45	2	2	201	23.4703	5.31299
Q9UHR6	Zinc finger HIT domain-containing protein 2 OS=Homo sapiens GN=ZNHIT2 PE=1 SV=1 - [ZNHI2_HUMAN]	10.17	1	3	3	3	103.654	10.17	3	3	403	42.8567	5.98584
Q6NZY4	Zinc finger CCHC domain-containing protein 8 OS=Homo sapiens GN=ZCCHC8 PE=1 SV=2 - [ZCHC8_HUMAN]	10.04	1	4	4	4	127.48	10.04	4	4	707	78.5285	4.86865
Q8N5Z0	Kynurenine/alpha-aminoadipate aminotransferase, mitochondrial OS=Homo sapiens GN=AADAT PE=1 SV=2 - [AADAT_HUMAN]	9.65	1	2	2	2	60.49	9.65	2	2	425	47.3213	6.96143
P53582	Methionine aminopeptidase 1 OS=Homo sapiens GN=METAP1 PE=1 SV=2 - [AMPM1_HUMAN]	9.59	1	2	2	2	128.25	9.59	2	2	386	43.1873	7.1665
Q8ND76	Cyclin-Y OS=Homo sapiens GN=CCNY PE=1 SV=2 - [CCNY_HUMAN]	9.38	1	2	2	2	113.5	9.38	2	2	341	39.3119	7.1958
Q13190	Syntaxin-5 OS=Homo sapiens GN=STX5 PE=1 SV=2 - [STX5_HUMAN]	7.89	1	2	2	2	93.26	7.89	2	2	355	39.6478	9.15869
P53701	Cytochrome c-type heme lyase OS=Homo sapiens GN=HCCS PE=1 SV=1 - [CCHL_HUMAN]	7.84	1	2	2	2	74.76	7.84	2	2	268	30.5818	6.68311
P06280	Alpha-galactosidase A OS=Homo sapiens GN=GLA PE=1 SV=1 - [AGAL_HUMAN]	7.46	1	3	3	3	102.477	7.46	3	3	429	48.7349	5.60498
Q8N335	Glycerol-3-phosphate dehydrogenase 1-like protein OS=Homo sapiens GN=GPD1L PE=1 SV=1 - [GPD1L_HUMAN]	7.41	1	2	2	2	98.98	7.41	2	2	351	38.3939	7.02002
Q96J01	THO complex subunit 3 OS=Homo sapiens GN=THOC3 PE=1 SV=1 - [THOC3_HUMAN]	6.55	1	2	2	2	76.97	6.55	2	2	351	38.7468	6.0874
Q86WB0	Nuclear-interacting partner of ALK OS=Homo sapiens GN=ZC3HC1 PE=1 SV=1 - [NIPA_HUMAN]	5.38	1	2	2	2	87.88	5.38	2	2	502	55.2261	5.61768
Q96SB3	Neurabin-2 OS=Homo sapiens GN=PPP1R9B PE=1 SV=2 - [NEB2_HUMAN]	5.03	2	3	3	3	113.647	5.03	3	3	815	89.1377	4.97021
Q8N568	Serine/threonine-protein kinase DCLK2 OS=Homo sapiens GN=DCLK2 PE=1 SV=4 - [DCLK2_HUMAN]	4.44	1	1	2	2	74.35	4.44	2	2	766	83.5535	8.33838
P19022	Cadherin-2 OS=Homo sapiens GN=CDH2 PE=1 SV=4 - [CADH2_HUMAN]	4.3	1	2	2	2	114.44	4.3	2	2	906	99.7473	4.80518
Q6PHR2	Serine/threonine-protein kinase ULK3 OS=Homo sapiens GN=ULK3 PE=1 SV=2 - [ULK3_HUMAN]	4.24	1	2	2	2	57.7611	4.24	2	2	472	53.4108	7.35693
Q9UDT6	CAP-Gly domain-containing linker protein 2 OS=Homo sapiens GN=CLIP2 PE=1 SV=1 - [CLIP2_HUMAN]	3.63	1	2	2	2	147.61	3.63	2	2	1046	115.767	6.72705
Q9NRZ9	Lymphoid-specific helicase OS=Homo sapiens GN=HELLS PE=1 SV=1 - [HELLS_HUMAN]	2.86	1	2	2	2	79.66	2.86	2	2	838	97.0122	7.92822
P32004	Neural cell adhesion molecule L1 OS=Homo sapiens GN=L1CAM PE=1 SV=2 - [L1CAM_HUMAN]	2.31	1	2	2	2	71.26	2.31	2	2	1257	139.915	6.23975
Q6P2E9	Enhancer of mRNA-decapping protein 4 OS=Homo sapiens GN=EDC4 PE=1 SV=1 - [EDC4_HUMAN]	2.21	1	2	2	2	51.1	2.21	2	2	1401	151.567	5.85889
Q9NY47	Voltage-dependent calcium channel subunit alpha-2/delta-2 OS=Homo sapiens GN=CACNA2D2 PE=1 SV=2 - [CA2D2_HUMAN]	1.91	1	1	1	2	125.15	1.91	1	2	1150	129.735	5.79541
Q5UIP0	Telomere-associated protein RIF1 OS=Homo sapiens GN=RIF1 PE=1 SV=2 - [RIF1_HUMAN]	0.97	1	2	2	2	36.65	0.97	2	2	2472	274.294	5.51611
Q9NYL9	Tropomodulin-3 OS=Homo sapiens GN=TMOD3 PE=1 SV=1 - [TMOD3_HUMAN]	12.78	1	3	3	7	175.54	12.78	3	4	352	39.5703	5.18604
P34059	N-acetylgalactosamine-6-sulfatase OS=Homo sapiens GN=GALNS PE=1 SV=1 - [GALNS_HUMAN]	7.47	1	2	2	5	51.8	2.87	1	2	522	57.9891	6.7417
Q15526	Surfeit locus protein 1 OS=Homo sapiens GN=SURF1 PE=1 SV=1 - [SURF1_HUMAN]	7	1	2	2	4	71.15	7	2	2	300	33.3104	9.59814
O00165	HCLS1-associated protein X-1 OS=Homo sapiens GN=HAX1 PE=1 SV=2 - [HAX1_HUMAN]	10.39	1	3	3	4	65.94	6.45	2	2	279	31.6011	4.91943
P02461	Collagen alpha-1(III) chain OS=Homo sapiens GN=COL3A1 PE=1 SV=4 - [CO3A1_HUMAN]	5.8	1	6	6	9	116.31	3.21	3	3	1466	138.479	6.60986
O00461	Golgi integral membrane protein 4 OS=Homo sapiens GN=GOLIM4 PE=1 SV=1 - [GOLI4_HUMAN]	6.18	1	3	3	5	115.523	6.18	3	3	696	81.8313	4.76709
	Found just in recipient TagGFP2
	Found in recipient TagGFP2 AND WH1(WT)-TagGFP2
	(PSM > 1 OR # peptide/protein > 1)

## Sheet: identified peptides
Sequence	# PSMs	# Proteins	# Protein Groups	Protein Group Accessions	Modifications	MH+ [Da]	q-Value	PEP	control SH-SY5Y	IonScore SH	Exp Value SH	A31V + GFP	IonScoreA31V+GFP	Exp Value A31V+GFP	A31V + WT	IonScore A31V+WT	Exp Value A31V+WT	# Missed Cleavages
GINSSNVENQLQATQAAR	4	1	1	P52292		1900.95	0	1.239e-13	High	169.3	4.91695e-16	High	154.15	1.61336e-14	High	154.46	1.54877e-14	0
FTASAGIQVVGDDLTVTNPK	17	1	1	P06733		2033.05	0	2.24e-15	High	162.68	1.83703e-15	High	162.11	1.89474e-15	High	162.58	1.87706e-15	0
VIQGDGVDINTLQEIVEGMK	6	1	1	P43490		2158.11	0	2.902e-15	High	162.33	1.90934e-15	High	170.05	3.27211e-16	High	141.38	2.39076e-13	0
GQETSTNPIASIFAWTR	3	1	1	O75874		1878.94	0	1.222e-11	High	156.85	8.66427e-15	High	46.58	0.0009242	High	63.18	2.10848e-05	0
DQQEAALVDMVNDGVEDLR	8	1	1	P09211		2116.98	0	4.888e-15	High	156.2	1.38293e-14	High	156.08	1.39948e-14	High	114.82	1.89031e-10	0
WGDAGAEYVVESTGVFTTMEK	29	1	1	P04406		2277.04	0	8.265e-14	High	153.17	3.00976e-14	High	131.65	4.29838e-12	High	107.16	1.21155e-09	0
SHVAVENALGLDQQFAGLDLNSSDNQSGGSTASK	3	1	1	O00571	N-Term(Acetyl)	3459.63	0	4.045e-17	High	149.5	7.42215e-14	High	140.49	5.74395e-13	High	107.3	1.19918e-09	0
WNTDNTLGTEITVEDQLAR	3	1	1	P21796		2176.05	0	1.397e-12	High	149.1	6.24361e-14	High	128.4	7.33561e-12	High	110.19	4.75247e-10	0
LVQDVANNTNEEAGDGTTTATVLAR	11	1	1	P10809		2560.25	0	1.487e-17	High	147.73	9.00619e-14	High	145.91	1.36815e-13	High	135.23	1.59106e-12	0
GQVLNSDELQELYEGLR	2	1	1	O00764		1962.98	0	3.488e-11	High	146.96	8.60867e-14	High	124.89	1.3898e-11				0
QGQYSPMAIEEQVAVIYAGVR	5	1	1	P25705		2309.17	0	2.275e-13	High	146.3	9.037e-14	High	125.51	1.1585e-11	High	118.13	5.96804e-11	0
VFPGSTTEDYNLIVIER	6	1	1	Q13263		1953	0	3.539e-10	High	145.87	9.44698e-14	High	88.8	4.80505e-08	High	124.02	1.44443e-11	0
YLFNQLFGEEDADQEVSPDR	6	1	1	Q9UBT2		2372.08	0	1.712e-13	High	144.74	2.01946e-13	High	110.14	5.85324e-10	High	98.54	8.67044e-09	0
VGASASDGSVCVLDLR	2	2	1	Q9BZK7	C11(Carbamidomethyl)	1605.79	0	3.184e-12	High	144.67	1.47737e-13	High	144.46	1.5434e-13				0
ITSEAEDLVANFFPK	10	1	1	P61289		1680.85	0	3.035e-12	High	143.69	1.72735e-13	High	143.58	1.81771e-13	High	144.17	1.53321e-13	0
NMGGPYGGGNYGPGGSGGSGGYGGR	5	1	1	P22626		2189.9	0	3.499e-17	High	142.35	2.64275e-13	High	129.73	4.9323e-12	High	131.85	3.03706e-12	0
GGGGGGYGSGGSSYGSGGGSYGSGGGGGGGR	4	1	1	P04264		2383.95	0	4.416e-14	High	141.99	2.79526e-13	High	136.59	9.87859e-13	High	143.56	1.94064e-13	0
AMLSGPGQFAENETNEVNFR	6	1	1	Q15369		2211.02	0	5.726e-13	High	141.44	4.03041e-13	High	130.65	4.84309e-12	High	109.65	6.08083e-10	0
TVNELQNLTAAEVVVPR	6	1	1	Q9NZI8		1853.02	0	1.373e-13	High	141.1	1.1799e-13	High	140.97	1.13976e-13	High	80.28	1.42978e-07	0
LAAVDATVNQVLASR	5	1	1	Q15084		1527.85	0	4.878e-12	High	140.47	1.43589e-13	High	140.42	1.65223e-13	High	140.6	1.4937e-13	0
DLYANTVLSGGTTMYPGIADR	12	2	2	P60709;P63261		2215.07	0	4.837e-15	High	140.23	5.01713e-13	High	118.76	7.00484e-11	High	118.88	6.83983e-11	0
ALNLFQGSVEDTTGSQSLAALLNK	5	1	1	P43246		2477.29	0	1.013e-12	High	139.72	2.91181e-13	High	126.33	6.55358e-12	High	107.23	5.30802e-10	0
SLVEASSSGVSVLSLCEK	3	1	1	Q9UQ80	C16(Carbamidomethyl)	1851.94	0	3.295e-11	High	138.99	4.78864e-13	High	124.83	1.23648e-11	High	146.91	7.74076e-14	0
WVTTASLLDYDTVAGADK	3	1	1	Q15393		1925.96	0	1.583e-11	High	138.84	5.93655e-13	High	132.8	2.38e-12	High	139.08	5.56176e-13	0
LSAASTWLEDEGVGATTVMLK	6	1	1	Q9Y4L1		2179.1	0	3.551e-14	High	138.81	4.92552e-13	High	101.55	2.54393e-09	High	113.63	1.61916e-10	0
IAFTDADDVAILTYVK	3	1	1	Q9NYB0		1754.92	0	4.059e-12	High	137.9	4.43565e-13	High	116.71	6.1325e-11	High	108.8	3.75703e-10	0
ATLVESSTSGFTPGGGGSSVSMIASR	4	1	1	P49321		2443.18	0	1.305e-13	High	137.31	1.04037e-12	High	122.46	3.10447e-11				0
YLTMDDLTTALEGNR	5	1	1	P54687		1712.82	0	8.999e-11	High	137.18	9.36071e-13	High	129.56	5.26753e-12	High	115.4	1.40597e-10	0
FSPLTTNLINLLAENGR	6	1	1	P48047		1873.02	0	2.141e-12	High	135.12	5.8292e-13	High	135.52	5.61087e-13	High	135.55	5.18219e-13	0
SVGDGETVEFDVVEGEK	3	3	1	P67809		1795.82	0	1.149e-12	High	135.1	1.57296e-12	High	134.96	1.66758e-12	High	135.37	1.52171e-12	0
VGIGAFPTEQDNEIGELLQTR	6	1	1	P30520		2287.16	0	8.069e-12	High	134.3	1.43227e-12	High	129.46	4.38239e-12	High	125.83	1.05139e-11	0
GNDISSGTVLSDYVGSGPPK	6	1	1	P30086		1949.95	0	1.269e-12	High	134.27	1.76393e-12	High	120.45	4.21034e-11	High	121.01	3.81589e-11	0
ACANPAAGSVILLENLR	6	1	1	P00558	C2(Carbamidomethyl)	1768.94	0	2.254e-13	High	133.9	1.05104e-12	High	112.41	1.47835e-10	High	113.03	1.28416e-10	0
MAATFIGNSTAIQELFK	11	1	1	P04350	M1(Oxidation)	1857.94	0	3.678e-11	High	133.64	1.60246e-12	High	114.01	1.42195e-10	High	109.67	3.93276e-10	0
MSATFIGNSTAIQELFK	11	3	3	Q13885;P68371;Q9BVA1		1857.94	0	3.679e-11	High	133.64	1.60246e-12	High	114.01	1.42195e-10	High	109.67	3.93276e-10	0
QLEESVDALSEELVQLR	5	1	1	P33176		1958.01	0	5.014e-12	High	133.03	1.67489e-12	High	132.46	1.88992e-12	High	95.21	9.29512e-09	0
VVAQSTNSEEIIEGEYNTVMLAIGR	3	1	1	Q16881		2723.36	0	2.928e-13	High	132.79	2.44072e-12	High	111.8	3.06562e-10	High	59.19	5.42266e-05	0
ETCLITFLLAGIECPR	6	1	1	Q7KZF4	C3(Carbamidomethyl); C14(Carbamidomethyl)	1892.96	0	1.873e-12	High	132.63	2.06296e-12	High	92.07	2.43381e-08	High	71.33	2.74237e-06	0
NEEDAAELVALAQAVNAR	6	1	1	P22314		1883.95	0	6.261e-13	High	132.45	2.17302e-12	High	125.13	1.16009e-11	High	132.13	2.33918e-12	0
FQDTAEALAAFTALMEGK	6	1	1	Q9Y2X3		1913.93	0	1.18e-10	High	132.34	2.68676e-12	High	105.44	1.29306e-09	High	32.01	0.0282019	0
SVSSQSSSSVSSQVTTAGSGK	2	1	1	Q9NXV6		1957.94	0	4.046e-13	High	132.33	2.9181e-12	High	106.33	1.14658e-09				0
LQLNIVEMKDENATLDGGDVLFTGR	2	1	1	O94760		2748.39	0	4.052e-14	High	132.21	2.43175e-12	High	112.07	2.41828e-10				1
YCVQLSQIQAQISALEEQLQQIR	2	1	1	P13645	C2(Carbamidomethyl)	2746.43	0	1.51e-13	High	132.04	1.83488e-12	High	74.66	9.38734e-07				0
ALTSQLTDEELAQGR	2	1	1	P23368		1631.83	0	6.168e-11	High	132.01	2.58727e-12	High	132.25	2.31415e-12				0
LFVGGLSFDTNEQSLEQVFSK	4	1	1	Q14011		2345.17	0	1.844e-12	High	131.78	2.82755e-12	High	118.72	5.8276e-11				0
VAVGSDADLVIWNPK	4	1	1	O14531		1583.85	0	9.875e-09	High	131.6	2.09625e-12	High	131.71	2.04382e-12	High	138.52	3.95802e-13	0
SGGGGGGGGCGGGGGVSSLR	2	1	1	P13645	C10(Carbamidomethyl)	1549.68	0	2.033e-13	High	131.54	2.59889e-12				High	108.35	5.35157e-10	0
NDFQLIGIQDGYLSLLQDSGEVR	12	1	1	P63241		2580.3	0	1.251e-15	High	131.22	2.89578e-12	High	114.22	1.58757e-10	High	84.38	1.52102e-07	0
VYAAATEDMDCLTFGSPVLMR	5	1	1	P39748	C11(Carbamidomethyl)	2347.08	0	3.184e-12	High	131.05	5.07262e-12	High	94.46	2.31688e-08	High	94.67	2.16146e-08	0
TMMACGGSIQTSVNALSADVLGR	4	1	1	Q99832	C5(Carbamidomethyl)	2339.11	0	8.243e-15	High	130.64	4.84994e-12	High	60.55	4.93828e-05	High	40.18	0.00531508	0
NFLYDIAGCSGTFTVQNR	2	1	1	P49915	C9(Carbamidomethyl)	2062.97	0	1.174e-14	High	130.5	5.11578e-12	High	135.89	1.43888e-12				0
GVVPLAGTDGETTTQGLDGLSER	12	1	1	P09972		2273.13	0	1.286e-15	High	130.26	4.3845e-12	High	119.22	5.59476e-11	High	103.33	2.2529e-09	0
AVSSAIAQLLGEVAQGNENYAGIAAR	5	1	1	Q9Y490		2573.34	0	7.296e-14	High	130.16	2.6939e-12	High	142.73	1.44267e-13	High	105.14	8.4204e-10	0
ATEDGEEDEEMIESIENLEDLK	4	1	1	P49736		2538.1	0	3.193e-11	High	129.94	6.53973e-12	High	95.16	1.9918e-08	High	92.84	3.38517e-08	0
LDVATDNFFQNPELYIR	5	1	1	Q96GG9		2055.02	0	2.672e-12	High	129.83	4.45606e-12	High	76.97	9.13133e-07	High	104.75	1.36666e-09	0
FGIVTSSAGTGTTEDTEAK	3	1	1	P82979		1871.89	0	1.207e-11	High	129.8	5.36653e-12	High	129.71	5.56443e-12	High	113.24	2.4376e-10	0
SSIGTGYDLSASTFSPDGR	3	1	1	P25788	N-Term(Acetyl)	1959.9	0	2.308e-12	High	129.6	5.77296e-12	High	129.62	5.80646e-12	High	129.41	6.04831e-12	0
ITISPLQELTLYNPER	2	1	1	O00425		1887.03	0	1.597e-11	High	129.55	1.92996e-12	High	114.16	6.90673e-11				0
YGINTTDIFQTVDLWEGK	6	1	1	P37802		2100.03	0	1.214e-10	High	129.42	5.74868e-12	High	138.23	7.50819e-13	High	144.14	1.91968e-13	0
TQGNVFATDAILATLMSCTR	3	1	1	O15371	C18(Carbamidomethyl)	2170.06	0	7.662e-14	High	129.09	6.23334e-12	High	99.74	5.36687e-09	High	85.8	1.3296e-07	0
LNEDMACSVAGITSDANVLTNELR	5	1	1	P25789	C7(Carbamidomethyl)	2593.23	0	5.881e-15	High	128.93	7.35005e-12	High	133.49	2.63703e-12	High	129.83	6.32271e-12	0
LGANSLLDLVVFGR	6	1	1	P31040		1473.84	0	1.959e-11	High	127.79	1.92956e-12	High	120.46	1.01643e-11	High	120.45	9.42142e-12	0
IMQSSSEVGYDAMAGDFVNMVEK	6	1	1	P10809		2508.11	0	2.408e-16	High	127.17	1.24522e-11	High	137.12	1.26449e-12	High	92.5	3.65803e-08	0
SLETENSALQLQVTER	4	1	1	P20700		1817.93	0	5.403e-12	High	126.99	7.71947e-12	High	134.33	1.37629e-12	High	127.74	6.31003e-12	0
LNFSTPTSTNIVSVCR	3	1	1	O15067	C15(Carbamidomethyl)	1795.9	0	2.03e-10	High	126.82	8.16281e-12	High	107.18	7.71445e-10	High	126.91	7.62872e-12	0
DQTDDQVTIDSALATQK	4	1	1	P48735		1848.89	0	4.212e-11	High	126.76	9.37285e-12	High	126.47	1.00088e-11	High	126.5	1.02757e-11	0
ISIPVDISDSDMMLNIINSSITTK	3	1	1	P49368		2607.33	0	5.018e-15	High	126.41	8.34244e-12	High	40.89	0.00303477	High	38.14	0.00589293	0
QTQTFTTYSDNQPGVLIQVYEGER	6	1	1	P11142		2774.34	0	6.25e-15	High	126.34	1.24963e-11	High	89.33	6.62748e-08	High	92.59	2.98262e-08	0
SFGGGTGSGFTSLLMER	2	1	1	A6NHL2		1703.8	0	6.931e-12	High	126.18	1.09048e-11	High	125.96	1.14588e-11				0
ITVVGVGQVGMACAISILGK	35	1	1	P07195	C13(Carbamidomethyl)	1973.1	0	2.162e-13	High	126	2.90123e-12	High	107.53	2.01328e-10	High	78.72	1.62475e-07	0
GAVVGIDLGTTNSCVAVMEGK	2	1	1	P38646	C14(Carbamidomethyl)	2078.04	0	2.253e-13	High	125.9	1.16696e-11	High	125.39	1.33116e-11				0
TLVLSNLSYSATEETLQEVFEK	14	1	1	P19338		2501.27	0	3.279e-15	High	125.89	9.36493e-12	High	135.74	9.89405e-13	High	142.72	1.94314e-13	0
IFSFLLNTLQENVNK	3	1	1	Q9HAV4		1779.97	0	2.545e-11	High	125.84	4.48258e-12	High	59.35	2.05576e-05	High	64.24	6.19678e-06	0
STNGDTFLGGEDFDQALLR	6	1	1	P38646		2055.96	0	3.516e-13	High	125.23	1.68703e-11	High	124.47	1.98644e-11	High	114.66	1.90312e-10	0
ELEFLSMANVELSSLAR	5	1	1	Q9BTT0		1908.98	0	5.055e-13	High	125.17	1.15858e-11	High	125.14	1.16202e-11	High	64.28	1.37916e-05	0
LADLASDLLLQYLLQGGAR	5	1	1	O15240		2030.13	0	1.312e-12	High	125.03	3.37605e-12	High	129.82	1.04753e-12	High	49.86	0.000111538	0
IVENSDAVTEILNNAELLK	5	1	1	Q16401		2085.11	0	1.79e-11	High	124.79	8.29736e-12	High	117	4.98816e-11	High	130.19	2.3882e-12	0
LIIVSNPVDILTYVAWK	18	2	1	P00338		1944.12	0	2.794e-11	High	124.46	1.61143e-12	High	77.71	7.79395e-08	High	50.92	3.68139e-05	0
LGNTISSLFGGGTTPDAK	3	1	1	Q9Y4L1		1735.89	0	3.889e-11	High	124.45	1.42492e-11	High	123.88	1.62476e-11	High	124.43	1.4351e-11	0
NGPVEGAFSVYSDFLLYK	3	1	1	P07858		2005.99	0	1.22e-12	High	124.39	1.63398e-11	High	78.73	5.95486e-07				0
LVVDLTDIDPDVAYSSVPYEK	6	1	1	P09960		2338.18	0	1.5e-12	High	124.35	1.45444e-11	High	115.31	1.2293e-10	High	102.16	2.58153e-09	0
LFIGGLSFETTDDSLR	3	1	1	P51991		1770.89	0	4.163e-12	High	123.91	1.78225e-11	High	114.65	1.48761e-10				0
VMAGALEGDIFIGPK	10	2	1	P61163		1517.81	0	3.16e-11	High	123.83	1.14471e-11	High	78	4.66751e-07	High	96.39	6.34885e-09	0
GLGTDEESILTLLTSR	8	1	1	P08758		1704.9	0	3.947e-13	High	123.56	1.26439e-11	High	103.07	1.41294e-09	High	144.75	9.17805e-14	0
VLFICTANVTDTIPEPLR	4	1	1	P36776	C5(Carbamidomethyl)	2059.09	0	3.944e-11	High	123.51	1.06512e-11	High	99.12	2.65742e-09	High	86.85	4.77103e-08	0
GLGTDEDAIISVLAYR	6	1	1	P09525		1692.88	0	2.496e-12	High	123.49	1.2827e-11	High	123.35	1.32935e-11	High	123.85	1.24453e-11	0
VGEGFEEETVDGR	3	1	1	P29762		1423.64	0	7.465e-10	High	123.37	1.70985e-11	High	123.21	1.7979e-11	High	123.19	1.74383e-11	0
QTTVSNSQQAYQEAFEISK	6	1	1	P31946		2159.03	0	4.859e-15	High	123.31	2.51063e-11	High	136.18	1.29773e-12	High	117.01	1.02619e-10	0
TDLNPDNLQGGDDLDPNYVLSSR	6	1	1	P12277		2518.18	0	9.098e-15	High	123.03	3.06357e-11	High	120.63	5.35415e-11	High	125.58	1.69198e-11	0
LSSQEESIGTLLDAIICR	5	1	1	Q9Y3C4	C17(Carbamidomethyl)	2005.03	0	3.868e-09	High	122.91	1.89066e-11	High	51.1	0.0002876	High	47.33	0.000683305	0
SLDLFNCEITNLEDYR	6	1	1	Q9BTT0	C7(Carbamidomethyl)	2001.92	0	2.398e-10	High	122.67	2.89574e-11	High	103.81	2.2376e-09	High	116.5	1.20219e-10	0
VLLESEQFLTELTR	7	1	1	P37108		1677.91	0	1.057e-09	High	122.66	1.27099e-11	High	122.65	1.17885e-11	High	108.47	3.30691e-10	0
DQAVENILVSPVVVASSLGLVSLGGK	9	1	1	P50454		2551.43	0	5.241e-14	High	122.5	3.88016e-12	High	82.02	4.3336e-08	High	108.64	9.43733e-11	0
AIFTTGQGASAVGLTAYVQR	6	1	1	P49736		2011.06	0	1.635e-14	High	121.95	1.60523e-11	High	117.87	4.07446e-11	High	114.64	8.39999e-11	0
LQGINCGPDFTPSFANLGR	3	1	1	Q04637	C6(Carbamidomethyl)	2064	0	8.446e-13	High	121.81	3.25302e-11	High	124.82	1.63322e-11	High	106.23	1.20188e-09	0
TDADSESDNSDNNTIFVQGLGEGVSTDQVGEFFK	3	1	1	Q92804		3622.61	0	1.442e-14	High	121.76	5.30111e-11	High	97.73	1.34165e-08	High	68.75	1.06615e-05	0
MRPGAYSTGYGGYEEYSGLSDGYGFTTDLFGR	2	1	1	P52597		3474.53	0	4.834e-18	High	121.54	5.70283e-11	High	121.08	6.32832e-11				0
LAPITSDPTEATAVGAVEASFK	10	1	1	P14618		2175.12	0	8.248e-16	High	121.33	2.37059e-11	High	127.34	5.89482e-12	High	123.43	1.45034e-11	0
VDATEESDLAQQYGVR	6	1	1	P07237		1780.84	0	1.416e-12	High	121.1	3.71046e-11	High	120.7	4.06844e-11	High	127.41	8.63278e-12	0
STLINSLFLTDLYPER	6	1	1	Q15019		1882	0	1.12e-10	High	121.1	1.87852e-11	High	116.02	6.05084e-11	High	121.45	1.74023e-11	0
IYLTADNLVLNLQDESFTR	5	1	1	Q99623		2225.15	0	8.536e-16	High	120.93	2.44592e-11	High	145.98	7.9742e-14	High	103.43	1.43899e-09	0
LFVGGLDWSTTQETLR	4	1	1	Q96EP5		1822.94	0	7.651e-13	High	120.82	2.86882e-11	High	102.08	2.18353e-09	High	101.97	2.23319e-09	0
NLTEDNSQNQDLIAK	3	1	1	Q9UBB4		1702.83	0	6.986e-11	High	120.75	3.74421e-11	High	121.16	3.44518e-11	High	113.8	1.87383e-10	0
TDASSASSFLDSDELER	3	1	1	Q14498		1829.81	0	1.005e-11	High	120.75	3.93352e-11	High	101.91	2.93419e-09	High	70.79	3.73072e-06	0
STSQGFCFNILCVGETGIGK	6	1	1	Q9NVA2	C7(Carbamidomethyl); C12(Carbamidomethyl)	2175.02	0	2.937e-12	High	120.65	4.83878e-11	High	79.49	6.51146e-07	High	105.27	1.64779e-09	0
LLSSFDFFLTDAR	3	1	1	O76021		1531.79	0	3.685e-09	High	120.55	2.96913e-11	High	99.44	3.885e-09	High	68.41	4.92482e-06	0
VGLIGSCTNSSYEDMGR	2	1	1	Q99798	C7(Carbamidomethyl)	1845.82	0	9.619e-11	High	120.21	4.24471e-11	High	112.58	2.51747e-10				0
AVCMLSNTTAIAEAWAR	5	6	2	Q71U36;P68366	C3(Carbamidomethyl); M4(Oxidation)	1880.9	0	5.033e-12	High	120.01	5.11321e-11	High	106.58	1.09563e-09	High	85.58	1.40007e-07	0
LFLNETQTQEITEDIPVK	6	1	1	P41252		2118.1	0	2.26e-14	High	120	2.815e-11	High	155.78	7.83474e-15	High	128.21	4.40943e-12	0
LGFSEVELVQMVVDGVK	14	1	1	P12277		1848.98	0	1.472e-11	High	119.91	2.29201e-11	High	120.5	2.00531e-11	High	94.16	9.09386e-09	0
DPDAGIDEAQVEQDAQALFQAGELK	6	1	1	P08758		2658.26	0	1.067e-14	High	119.35	7.13129e-11	High	128.11	9.4106e-12	High	80.66	5.35165e-07	0
LALSQNQQSSGAAGPTGK	3	1	1	O95232		1714.87	0	1.356e-10	High	119.32	4.63707e-11	High	119.34	4.58666e-11	High	124.13	1.56479e-11	0
TPSSDVLVFDYTK	2	2	2	Q09028;Q16576		1471.73	0	2.753e-09	High	119.31	4.84703e-11				High	119.38	4.8099e-11	0
YSDESGNMDFDNFISCLVR	4	1	1	P04632	C16(Carbamidomethyl)	2268.96	0	5.476e-12	High	119.15	6.5674e-11	High	91.66	3.64028e-08	High	64.67	1.80491e-05	0
LSPPYSSPQEFAQDVGR	10	1	1	Q13263		1877.91	0	1.371e-10	High	118.99	5.79179e-11	High	89.23	5.61771e-08	High	69.88	4.80598e-06	0
SLGYAYVNFQQPADAER	6	2	2	P11940;Q13310		1928.91	0	2.466e-13	High	118.98	6.55133e-11	High	100.12	5.04369e-09	High	103.73	2.186e-09	0
NPVEGFSAGLIDDNDLYR	2	1	1	P62253		1994.95	0	1.942e-11	High	118.96	6.65781e-11	High	100.25	4.93744e-09				0
VNPTVFFDIAVDGEPLGR	13	1	1	P62937		1946	0	2.275e-11	High	118.73	4.02573e-11	High	122.36	1.91362e-11	High	82.55	1.8456e-07	0
EGCEAIVDTGTSLMVGPVDEVR	4	1	1	P07339	C3(Carbamidomethyl)	2334.1	0	1.974e-11	High	118.61	8.11176e-11	High	97.29	1.10023e-08	High	79.8	6.19377e-07	0
IVLFDTLLEEYSVLNK	2	1	1	O75844		1896.04	0	7.16e-12	High	118.55	2.43666e-11				High	72.61	9.40295e-07	0
ELTGYNADVICLQEVDR	2	1	1	Q6L8Q7	C11(Carbamidomethyl)	1994.95	0	1.367e-10	High	118.48	7.36491e-11	High	62.33	3.05553e-05				0
VIESTQDLGNDLAGVMALQR	4	1	1	Q01082		2130.09	0	2.073e-13	High	118.37	5.29787e-11	High	109.53	4.20646e-10				0
LLQTDDEEEAGLLELLK	5	1	1	P55060		1929.01	0	5.457e-13	High	118.37	4.11895e-11	High	104.31	1.04903e-09	High	112.95	1.38155e-10	0
FSPNSSNPIIVSCGWDK	3	1	1	P63244	C13(Carbamidomethyl)	1907.9	0	2.63e-12	High	118.32	7.05974e-11	High	117.78	8.08615e-11	High	95.11	1.46451e-08	0
ILGADTSVDLEETGR	5	1	1	P25705		1575.79	0	1.202e-11	High	118.25	5.47622e-11	High	117.96	5.89437e-11	High	118.13	5.6681e-11	0
CDQDAQNPLSAGLQGACLMETVELLQAK	3	1	1	Q13561	C1(Carbamidomethyl); C17(Carbamidomethyl)	3060.45	0	3.857e-14	High	118.13	9.96724e-11	High	114.21	2.46365e-10	High	37.05	0.013087	0
ELTTEIDNNIEQISSYK	5	1	1	P13645		1996.98	0	3.321e-14	High	118	7.39353e-11	High	117.87	7.65085e-11	High	138.41	6.75631e-13	0
LLADTDDLILENFYDK	4	1	1	O14967		1897.95	0	2.135e-11	High	117.97	6.84632e-11	High	104.7	1.45364e-09	High	118.27	6.46383e-11	0
LLTETEDWLYEEGEDQAK	4	1	1	Q92598		2169	0	3.075e-12	High	117.88	9.4825e-11	High	54.47	0.000205432	High	68.25	8.48366e-06	0
VIGNQSLVNELAFTAR	5	1	1	Q13011		1731.94	0	3.089e-11	High	117.79	2.94424e-11	High	129.11	2.24008e-12	High	129.39	2.03116e-12	0
QILVGDIGDTVEDPYTSFVK	5	1	1	Q9Y281		2196.11	0	1.631e-12	High	117.73	6.73778e-11	High	91.06	3.02796e-08	High	142.5	2.15939e-13	0
IIILDEADSMTDGAQQALR	4	1	1	P35250		2060.04	0	5.067e-13	High	117.62	7.53335e-11	High	112.3	2.50553e-10				0
QIQAAYSILSEVQQAVSQGSSDSQILDLSNR	4	1	1	P09874		3335.69	0	2.717e-15	High	117.55	5.67809e-11	High	117.86	5.68794e-11				0
SSGSPYGGGYGSGGGSGGYGSR	4	1	1	P51991		1910.79	0	1.167e-14	High	117.53	7.33789e-11	High	98.35	6.03148e-09	High	87.93	6.74055e-08	0
GLLSDSMTDVPVDTGVAAR	3	1	1	O43399		1903.95	0	2.65e-09	High	117.46	7.41225e-11	High	123.1	2.08646e-11	High	123.63	1.77739e-11	0
QATTIIADNIIFLSDQTK	8	1	1	Q04837		1992.07	0	2.605e-11	High	117.41	3.77627e-11	High	85.46	5.61781e-08	High	113.12	1.02381e-10	0
EQVLQPVSAELLELDIR	3	1	1	P36915		1952.08	0	1.225e-10	High	117.18	2.51725e-11	High	102.95	5.6276e-10	High	92.59	8.78538e-09	0
VVAPTISSPVCQEQLVEAGR	3	1	1	Q9Y490	C11(Carbamidomethyl)	2140.11	0	3.962e-13	High	117.13	5.54785e-11	High	99.87	2.85417e-09	High	112.2	1.72633e-10	0
LLEPSVGSLFGDDEDDDLFSSAK	3	2	1	Q9Y4E1		2456.14	0	8.639e-12	High	117.1	1.12604e-10	High	143.34	2.74361e-13				0
SLSALGNVISALAEGSTYVPYR	6	1	1	P33176		2268.19	0	4.524e-12	High	117.09	4.92494e-11	High	111.73	1.65171e-10	High	70.45	2.09615e-06	0
DAASLESQLQDTQELLQEETR	6	1	1	P35580		2404.16	0	7.011e-14	High	117.08	1.07149e-10	High	114.23	2.07853e-10	High	110.11	5.48919e-10	0
ASSTSPVEISEWLDQK	4	1	1	P13804		1776.87	0	3.077e-10	High	117.02	8.72889e-11	High	102.51	2.4602e-09	High	70.22	4.1684e-06	0
NILAEQLQAETELFAEAEEMR	5	1	1	P35580		2435.18	0	6.884e-12	High	117	9.94638e-11	High	95.52	1.38729e-08	High	64.08	1.93271e-05	0
LIVDEAINEDNSVVSLSQPK	6	1	1	P55072		2170.13	0	1.525e-13	High	116.97	5.78619e-11	High	102.14	1.79922e-09	High	135.46	8.34849e-13	0
LDENSAFLQFNWK	3	1	1	Q13813		1611.78	0	2.226e-10	High	116.95	8.74962e-11	High	105.99	1.12037e-09	High	116.94	9.00244e-11	0
GSSGGGCFGGSSGGYGGLGGFGGGSFR	2	1	1	P13645	C7(Carbamidomethyl)	2342.99	0	1.044e-14	High	116.93	1.06656e-10	High	114.43	1.89484e-10				0
GEVPCTVTSASPLEEATLSELK	4	1	1	P48047	C5(Carbamidomethyl)	2318.15	0	1.755e-13	High	116.93	9.08402e-11	High	68.92	5.72561e-06	High	60.07	4.45757e-05	0
FDGALNVDLTEFQTNLVPYPR	19	7	2	Q71U36;P68366		2409.22	0	1.208e-13	High	116.8	8.40942e-11	High	124.77	1.34204e-11	High	103.26	1.78676e-09	0
LGSTVFVANLDYK	2	1	1	P52272		1426.76	0	1.839e-08	High	116.69	5.02508e-11	High	122.53	1.3152e-11				0
DQLSVLENGVDIVVGTPGR	6	1	1	Q92499		1968.04	0	1.681e-08	High	116.64	5.11578e-11	High	122.33	1.47952e-11	High	130.64	2.06252e-12	0
IVILDEADSMTSAAQAALR	4	1	1	P35249		1975.02	0	6.542e-13	High	116.47	8.04763e-11	High	120.89	2.87183e-11	High	67.57	5.99322e-06	0
DELILEGNDIELVSNSAALIQQATTVK	2	1	1	P32969		2884.52	0	4.454e-13	High	116.45	4.73311e-11				High	87.61	3.62365e-08	0
VNQWTTNVVEQTLSQLTK	6	1	1	P63172		2089.1	0	7.393e-13	High	116.36	7.02868e-11	High	129.03	3.81329e-12	High	101.95	1.83501e-09	0
AGATSEGVLANFFNSLLSK	3	1	1	Q9Y6G9		1926	0	2.602e-11	High	116.2	7.38841e-11	High	82.89	1.61924e-07				0
GIGMGNIGPAGMGMEGIGFGINK	5	1	1	P52272		2178.05	0	3.784e-14	High	116.03	1.24979e-10	High	129.09	6.30733e-12	High	87.53	8.77721e-08	0
LVSQDNFGFDLPAVEAATK	3	1	1	Q01082		2022.02	0	4.907e-11	High	116	1.01355e-10	High	82.77	2.14549e-07	High	48.65	0.000557432	0
GIIWGEDTLMEYLENPK	4	1	1	P99999		2007.98	0	4.094e-11	High	115.89	1.24823e-10	High	115.38	1.42404e-10				0
IYDDDFFQNLDGVANALDNVDAR	8	1	1	P22314		2600.19	0	3.313e-12	High	115.83	1.64566e-10	High	116.34	1.4761e-10	High	134.56	2.21865e-12	0
FSSCGGGGGSFGAGGGFGSR	3	1	1	P04264	C4(Carbamidomethyl)	1765.74	0	1.378e-14	High	115.64	1.16664e-10	High	112.77	2.17719e-10	High	117.57	7.4631e-11	0
VLTMAPGLITLEIVPFR	6	1	1	O43252		1870.09	0	1.088e-07	High	115.63	1.10778e-11	High	88.96	5.65405e-09	High	75.9	9.89602e-08	0
IHVSDQELQSANASVDDSR	2	1	1	P22314		2070.97	0	1.344e-12	High	115.51	1.4172e-10	High	103.04	2.54752e-09				0
GGSGGSYGGGGSGGGYGGGSGSR	3	1	1	P35527		1791.73	0	7.996e-16	High	115.5	1.04844e-10	High	127.07	7.52949e-12	High	116.61	8.10884e-11	0
DLVSSLTSGLLTIGDR	6	1	1	P53396		1646.9	0	6.762e-12	High	115.44	6.0438e-11	High	115.6	5.82519e-11	High	74.41	7.38976e-07	0
AIGSASEGAQSSLQEVYHK	5	1	1	P28066		1961.96	0	3.257e-11	High	115.42	1.42965e-10	High	105.4	1.3901e-09	High	84.55	1.72921e-07	0
NTMSLLAANNLLAGLR	5	1	1	Q9UBQ7		1671.93	0	1.862e-10	High	115.4	4.98937e-11	High	94.54	6.34567e-09	High	94.89	5.95163e-09	0
IATSLDGFDVASVQQQR	4	1	1	O60664		1834.93	0	2.032e-09	High	115.21	1.21725e-10	High	115.05	1.26294e-10	High	120.46	3.49455e-11	0
LPSSVFASEFEEDVGLLNK	2	1	1	Q96GA3		2081.05	0	1.377e-12	High	115.2	1.25328e-10	High	135.24	1.24927e-12				0
AFVDFLSDEIKEER	6	1	1	Q07021		1697.84	0	1.727e-09	High	115.12	1.40116e-10	High	95.95	1.1625e-08	High	95.73	1.17612e-08	1
MTDQEAIQDLWQWR	6	1	1	P06748		1819.84	0	7.262e-11	High	114.97	1.70673e-10	High	80.72	4.71906e-07	High	115.29	1.58106e-10	0
LGGSLADSYLDEGFLLDKK	3	1	1	P78371		2041.05	0	6.255e-12	High	114.95	1.13401e-10				High	58.28	5.28993e-05	1
GLVAVITGGASGLGLATAER	6	1	1	Q99714		1813.02	0	8.725e-15	High	114.76	3.92679e-11	High	114.62	4.02092e-11	High	115.1	3.6311e-11	0
TFNTSTGGLLLPSDTK	3	1	1	P12956		1651.85	0	5.035e-10	High	114.74	1.24055e-10	High	84.9	1.19082e-07	High	94.13	1.39672e-08	0
GSLGGGFSSGGFSGGSFSR	3	1	1	P13645		1707.78	0	1.295e-12	High	114.71	1.55679e-10	High	108.44	6.91747e-10	High	113.15	2.33129e-10	0
SINPDEAVAYGAAVQAAILMGDK	6	2	1	P08107		2304.16	0	2.298e-14	High	114.69	1.41624e-10	High	114.64	1.42061e-10	High	101.94	2.6485e-09	0
VVQVSAGDSHTAALTDDGR	2	1	1	P18754		1898.92	0	7.198e-12	High	114.68	1.62375e-10	High	114.81	1.58412e-10				0
VQDDEVGDGTTSVTVLAAELLR	12	1	1	P78371		2288.17	0	2.337e-12	High	114.49	1.29628e-10	High	97.74	5.7884e-09	High	114.61	1.23846e-10	0
GLGTDEDTIIDIITHR	4	1	1	P08133		1768.91	0	1.324e-11	High	114.4	1.15459e-10	High	114.13	1.22865e-10	High	81.71	2.15512e-07	0
KGESQTDIEITR	5	1	1	P49368		1376.7	0	3.476e-08	High	114.33	1.19733e-10	High	87.07	6.47909e-08	High	78.36	4.88703e-07	1
IVGLDQVTGMTETAFGSAYK	6	1	1	P35580		2088.03	0	2.813e-12	High	114.27	1.77328e-10	High	87.56	8.05031e-08	High	96.96	9.54505e-09	0
QAYTGNNSSQIQAAMK	3	1	1	O94826		1711.81	0	3.486e-09	High	114.17	1.89881e-10	High	110.47	4.31663e-10	High	117.44	8.79873e-11	0
PEIVDTCSLASPASVCR	3	1	1	P09960	C7(Carbamidomethyl); C16(Carbamidomethyl)	1861.88	0	2.023e-14	High	114.15	1.96142e-10	High	113.59	2.21386e-10	High	121.06	3.93282e-11	0
TVEELLETGLIQVATK	6	1	1	Q86UP2		1743.98	0	4.836e-11	High	114.1	4.97978e-11	High	94.58	4.59805e-09	High	77.13	2.8659e-07	0
MSSTFIGNSTAIQELFK	7	1	1	Q13509		1873.94	0	8.574e-12	High	114.08	1.6044e-10	High	109.13	4.86887e-10	High	119.58	4.34006e-11	0
MASTFIGNSTAIQELFK	8	1	1	Q9BUF5	M1(Oxidation)	1873.94	0	2.911e-10	High	114.08	1.6044e-10	High	51.58	0.000276272	High	119.58	4.34006e-11	0
FYSQAIELNPSNAIYYGNR	3	1	1	P53041		2220.09	0	2.553e-12	High	114.04	1.9289e-10	High	109.1	6.02832e-10	High	93.12	2.3767e-08	0
LQDFNVGDYIEAVLDR	3	1	1	P11216		1866.92	0	3.108e-09	High	113.99	1.79561e-10	High	113.04	2.2148e-10				0
NPYYGGESSSITPLEELYK	3	1	1	P31150		2147.02	0	1.998e-12	High	113.97	2.07048e-10				High	91.67	3.52298e-08	0
IAVGSDADLVIWDPDSVK	5	1	1	Q16555		1899.97	0	6.187e-12	High	113.79	1.4833e-10	High	133.27	1.5919e-12	High	113.92	1.42131e-10	0
LAQDFLDSQNLSAYNTR	3	1	1	Q9NY33		1955.95	0	2.58e-13	High	113.68	1.99918e-10	High	118.58	6.42068e-11	High	99.53	5.11461e-09	0
AIVAIENPADVSVISSR	4	1	1	P08865		1740.95	0	5.648e-12	High	113.64	7.93663e-11	High	120.6	1.59822e-11	High	93.65	8.39305e-09	0
DHSVAESLNYVASWNMSMLQTQDLVK	2	1	1	Q13011		2966.4	0	1.033e-14	High	113.36	2.80942e-10				High	106.18	1.48209e-09	0
SQETECTYFSTPLLLGK	6	1	1	P40926	C6(Carbamidomethyl)	1973.95	0	3.509e-11	High	113.34	2.31028e-10	High	95.31	1.51932e-08	High	109.16	6.31569e-10	0
LPIVNEDDELVAIIAR	5	1	1	P12268		1779.99	0	4.498e-13	High	113.29	4.96942e-11	High	107.65	2.10444e-10	High	34.58	0.00424972	0
LEGLGSSEADQDGLASTVR	4	1	1	Q07065		1904.92	0	7.314e-16	High	113.2	2.29742e-10	High	130.26	4.4363e-12	High	130.29	4.4993e-12	0
IIDCAFTVTFNPK	2	1	1	P50579	C4(Carbamidomethyl)	1525.77	0	3.224e-09	High	113.18	1.69736e-10				High	98.76	4.6832e-09	0
AQNVTLEAILQNATSDNPVVQLSAVQAAR	3	1	1	O00505		3021.6	0	1.12e-15	High	113.17	7.95214e-11	High	96.18	3.9402e-09	High	81.23	1.2694e-07	0
LPTGYYFGASAGTGDLSDNHDIISMK	3	1	1	Q12907		2730.26	0	6.75e-17	High	113.15	3.44004e-10	High	111.91	4.57682e-10	High	88.2	1.0663e-07	0
DAEDAMDAMDGAVLDGR	2	1	1	Q01130		1751.72	0	6.452e-11	High	113.08	1.9411e-10				High	72.92	1.99352e-06	0
AAAAGGGGPGTAVGATGSGIAAAAAGLAVYR	3	1	1	Q92922	N-Term(Acetyl)	2556.32	0	6.571e-14	High	113.01	1.4701e-10	High	113.15	1.42347e-10	High	118.01	4.64887e-11	0
MFLGDAVDVFETR	3	1	1	Q9BVL2		1499.72	0	2.608e-09	High	112.98	2.14995e-10	High	112.99	2.08221e-10	High	68.01	6.55427e-06	0
IPCVDAGLISPLVQLLNSK	5	1	1	P52306	C3(Carbamidomethyl)	2037.14	0	3.047e-11	High	112.97	4.06252e-11	High	99.14	9.44717e-10	High	56.99	1.5099e-05	0
ASYGVEDPEYAVTQLAQTTMR	3	1	1	Q9UJZ1		2330.1	0	2.647e-12	High	112.96	3.01219e-10	High	91.1	4.59538e-08	High	89.32	6.88835e-08	0
SWQDELAQQAEEGSAR	3	1	1	Q86UE4		1804.81	0	4.538e-12	High	112.77	2.56296e-10	High	119.73	5.22494e-11	High	113.35	2.24486e-10	0
VQSLQATFGTFESILR	6	1	1	Q07065		1796.96	0	7.172e-11	High	112.64	1.41843e-10	High	112.64	1.37215e-10	High	99.24	3.00193e-09	0
VGAIPANALDDGQWSQGLISAAR	5	1	1	Q9Y490		2310.19	0	9.378e-13	High	112.48	1.77108e-10	High	108.73	4.40084e-10	High	44.99	0.00110459	0
YLECSALQQDGVK	2	1	1	P84095	C4(Carbamidomethyl)	1510.72	0	3.827e-09	High	112.33	2.36548e-10	High	112.05	2.42321e-10				0
GYSYDLEVEQAYDLAR	2	1	1	P28074		1891.87	0	1.702e-11	High	112.33	3.02629e-10				High	113.12	2.54002e-10	0
LGLVGVNLTLDGVK	2	1	1	P53396		1397.84	0	1.701e-10	High	112.24	3.88073e-11	High	111.96	4.77597e-11				0
MIQTPDADLDVTNIIQADEPTTLTTNALDLNSVLGK	5	1	1	Q13155		3840.96	0	1.849e-14	High	112.24	1.68364e-10	High	62.35	1.67937e-05	High	39.56	0.00322028	0
APVAGTCYQAEWDDYVPK	6	1	1	P30086	C7(Carbamidomethyl)	2069.93	0	8.762e-13	High	112.15	3.2275e-10	High	125.84	1.37475e-11	High	128.65	7.23911e-12	0
TVQLTSSELESTLETLK	6	1	1	P42704		1879	0	3.954e-11	High	112.01	1.62098e-10	High	105.76	6.83561e-10	High	105.91	6.71895e-10	0
LCYVALDFEQEMATAASSSSLEK	118	3	2	P60709;P63261	C2(Carbamidomethyl)	2550.18	0	1.133e-17	High	111.95	4.03063e-10	High	120.9	4.93388e-11	High	101.34	4.49155e-09	0
DPTSLLGVLQAEADSTSEGLEDAVHSR	2	1	1	Q27J81		2797.36	0	3.186e-15	High	111.89	3.76637e-10	High	93.36	2.8694e-08				0
SVPLAATSMLITQGLISK	6	1	1	Q9NX40		1830.04	0	1.85e-11	High	111.88	4.47558e-11	High	77.21	1.36878e-07	High	87.24	1.32159e-08	0
QLLDETSAITLTSTWK	2	1	1	O14776		1806.95	0	1.968e-10	High	111.78	1.99123e-10	High	111.38	2.17606e-10				0
TSIEDQDELSSLLQVPLVAGTVNR	3	1	1	P56537		2584.35	0	4.894e-11	High	111.67	1.55896e-10	High	75.94	6.04872e-07	High	72.86	1.29661e-06	0
SLADELALVDVLEDK	13	1	1	P07195		1629.86	0	2.114e-09	High	111.62	2.23468e-10	High	97.1	6.42474e-09	High	117.07	6.20422e-11	0
MELSDANLQTLTEYLKK	4	1	1	P55060	N-Term(Acetyl)	2039.04	0	2.174e-10	High	111.48	2.4608e-10	High	85.57	1.00394e-07				1
IGDFIDVSEGPLIPR	3	1	1	Q9NYK5		1627.87	0	2.067e-11	High	111.27	1.91091e-10	High	110.95	2.17354e-10	High	67.02	5.15392e-06	0
NEAIQAAHDAVAQEGQCR	10	1	1	P09936	C17(Carbamidomethyl)	1967.9	0	2.882e-15	High	111.24	4.00239e-10	High	117.55	9.22031e-11	High	104	2.10002e-09	0
DLYANTVLSGGTTMYPGIADR	9	2	2	P60709;P63261	M14(Oxidation)	2231.07	0	1.102e-14	High	111.22	3.93026e-10	High	111.38	3.79901e-10	High	94.17	1.96963e-08	0
GSSSGGGYSSGSSSYGSGGR	3	1	1	P35908		1740.71	0	6.718e-14	High	111.14	2.53813e-10	High	120.89	2.61113e-11	High	141.83	2.09966e-13	0
VLAVNQENEQLMEDYEK	3	1	1	P12814		2051.96	0	4.796e-11	High	111.14	4.14177e-10	High	110.77	4.56872e-10	High	82.4	3.11888e-07	0
SEGALELADVSNELPGLK	3	1	1	Q08J23		1841.95	0	3.699e-11	High	111.06	2.52264e-10	High	87.25	6.05593e-08	High	91.7	2.16009e-08	0
KEAESCDCLQGFQLTHSLGGGTGSGMGTLLLSK	10	5	3	P68371;P07437;P04350	C6(Carbamidomethyl); C8(Carbamidomethyl)	3439.63	0	1.3e-10	High	111.05	5.17078e-10	High	60.42	6.05516e-05	High	78.08	1.0246e-06	1
EAPNPIHLTVDTSLQNGR	2	1	1	O00303		1962.01	0	6.928e-11	High	110.98	2.95657e-10	High	97.35	6.63598e-09				0
IFYPEIEEVQALDDTER	6	1	1	P33316		2067	0	8.63e-13	High	110.91	3.88856e-10	High	129.79	5.13226e-12	High	124.74	1.61322e-11	0
LEQFVSILMASIPLPDK	6	1	1	P00491		1901.05	0	3.586e-12	High	110.89	1.17317e-10	High	117.81	2.32636e-11	High	61.59	9.7773e-06	0
LLSELDQQSTEMPR	2	1	1	O95793		1646.81	0	3.603e-12	High	110.87	3.47029e-10	High	132.17	2.61807e-12				0
LIEVANLACSISNNEEGVK	2	1	1	P35221	C9(Carbamidomethyl)	2060.04	0	1.655e-11	High	110.74	3.54201e-10	High	108.47	5.93822e-10				0
LAATNALLNSLEFTK	6	1	1	Q14974		1605.88	0	4.478e-11	High	110.66	1.62354e-10	High	111.07	1.45774e-10	High	110.96	1.49513e-10	0
DQGSCGSCWAFGAVEAISDR	4	1	1	P07858	C5(Carbamidomethyl); C8(Carbamidomethyl)	2172.91	0	7.186e-14	High	110.59	4.30375e-10	High	142.82	2.63288e-13	High	136.09	1.24741e-12	0
QAFTPSSTMMEVFLQEK	4	1	1	Q14157		1973.93	0	9.23e-10	High	110.47	4.72496e-10	High	109.84	5.59228e-10	High	75.15	1.63438e-06	0
YVASYLLAALGGNSSPSAK	5	1	1	P05387		1868.98	0	1.64e-12	High	110.43	2.50888e-10	High	95.13	8.51654e-09	High	115.93	6.62426e-11	0
KDLYANTVLSGGTTMYPGIADR	8	2	2	P60709;P63261		2343.17	0	8.35e-16	High	110.43	3.93541e-10	High	90.36	4.1006e-08	High	94.41	1.59568e-08	1
ETSGNLEQLLLAVVK	6	1	1	P08758		1613.91	0	3.346e-08	High	110.16	1.26262e-10	High	110.25	1.232e-10	High	116.21	3.12328e-11	0
SVDPENNPTLVEVLEGVVR	6	1	1	Q9Y5L0		2066.08	0	6.362e-11	High	110.08	2.70962e-10	High	84.68	9.48037e-08	High	77.02	5.62065e-07	0
ANNSTYGLAAAVFTK	3	1	1	P05091		1527.78	0	6.033e-09	High	109.96	3.74433e-10	High	66.67	8.09446e-06	High	110.17	3.23102e-10	0
LELSDNIISGGLEVLAEK	6	1	1	Q9BTT0		1900.03	0	4.504e-12	High	109.85	1.77527e-10	High	104.24	6.46047e-10	High	62.73	9.14669e-06	0
GLGSTVQEIDLTGVK	3	1	1	Q96CN7		1516.82	0	4.111e-10	High	109.76	2.61034e-10	High	82.54	1.35396e-07	High	109.81	2.57524e-10	0
FENAFLSHVVSQHQALLGTIR	5	1	1	P25705		2367.26	0	1.768e-14	High	109.66	2.27642e-10	High	83.39	9.75842e-08	High	90.71	1.79177e-08	0
IGSSLYALGTQDSTDICK	3	1	1	Q9UNH7	C17(Carbamidomethyl)	1928.94	0	2.216e-10	High	109.54	5.11952e-10	High	108.04	7.45137e-10	High	98.36	6.6376e-09	0
IFCGDLGNEVNDDILAR	3	1	1	Q9BTD8	C3(Carbamidomethyl)	1920.91	0	2.878e-13	High	109.45	5.72045e-10	High	120.79	4.16424e-11	High	110.09	4.9954e-10	0
AIADTGANVVVTGGK	2	1	1	P50990		1372.75	0	2.633e-09	High	109.41	3.4079e-10				High	102.04	1.55981e-09	0
KLPIDVTEGEVISLGLPFGK	5	1	1	P26599		2112.2	0	1.208e-10	High	109.39	7.1925e-11	High	107.39	1.05786e-10	High	53.57	2.54934e-05	1
GWTGQESLSDSDPEMWELLQR	6	1	1	P34897		2464.11	0	3.95e-12	High	109.36	7.26553e-10	High	116.94	1.32002e-10	High	97.77	1.09122e-08	0
IQEIIEQLDVTTSEYEK	8	1	1	P10809		2038.03	0	2.052e-11	High	109.25	4.65893e-10	High	109.35	4.44835e-10	High	130.01	3.80124e-12	0
NIELICQENEGENDPVLQR	6	1	1	Q15691	C6(Carbamidomethyl)	2270.08	0	8.285e-10	High	109.22	7.43774e-10	High	114.16	2.3387e-10	High	120.03	5.96366e-11	0
ALMLQGVDLLADAVAVTMGPK	20	1	1	P10809		2113.14	0	1.387e-12	High	109.19	2.13291e-10	High	119.18	2.15595e-11	High	105.53	5.37404e-10	0
VVVVDDLLATGGTMNAACELLGR	6	1	1	P07741	C18(Carbamidomethyl)	2374.21	0	2.066e-13	High	109.02	4.63036e-10	High	104.98	1.17385e-09	High	108.84	4.59772e-10	0
EILGTAQSVGCNVDGR	7	1	1	P30050	C11(Carbamidomethyl)	1675.81	0	6.206e-12	High	108.99	5.72239e-10	High	108.85	5.90335e-10	High	109.01	5.6961e-10	0
NPYYGGESASITPLEDLYK	5	1	1	P50395		2117.01	0	1.792e-13	High	108.98	7.08252e-10	High	85.69	1.47701e-07	High	96.1	1.35009e-08	0
LMTDTINEPILLCR	3	1	1	O43776	C13(Carbamidomethyl)	1688.87	0	7.005e-10	High	108.97	4.2086e-10	High	89.15	3.56951e-08	High	90.49	2.82285e-08	0
VLAQNSGFDLQETLVK	3	1	1	P40227		1761.94	0	5.943e-11	High	108.85	3.68796e-10	High	90.27	2.60303e-08	High	94.58	9.49219e-09	0
LVVECVMNNVTCTR	5	1	1	Q01469	C5(Carbamidomethyl); C12(Carbamidomethyl)	1694.81	0	1.629e-11	High	108.82	6.06236e-10	High	108.86	6.02629e-10	High	94.79	1.57982e-08	0
LTVVDTPGYGDAINCR	5	1	1	Q15019	C15(Carbamidomethyl)	1750.85	0	7.564e-11	High	108.81	6.13552e-10	High	114.23	1.78403e-10	High	109.17	5.64744e-10	0
FGQAATMEGIGAIGGTPPAFNR	6	1	1	Q15233		2163.07	0	1.941e-12	High	108.68	6.06447e-10	High	111.61	3.09227e-10	High	124.55	1.59592e-11	0
TVPFLPLLGGCIDDTILSR	6	1	1	Q7Z7H8	C11(Carbamidomethyl)	2087.12	0	2.077e-11	High	108.66	2.34849e-10	High	73.6	7.57355e-07	High	45.09	0.000459967	0
GFLFGPSLAQELGLGCVLIR	4	1	1	P07741	C16(Carbamidomethyl)	2147.17	0	2.772e-11	High	108.59	1.94391e-10	High	65.97	3.30073e-06				0
VMTIPYQPMPASSPVICAGGQDR	4	1	1	Q15365	C17(Carbamidomethyl)	2475.19	0	3.171e-12	High	108.57	7.63779e-10	High	103.55	2.42643e-09	High	64.74	1.76934e-05	0
QVTITGSAASISLAQYLINAR	5	1	1	Q15365		2177.2	0	3.211e-13	High	108.55	1.8851e-10	High	100.18	1.2856e-09	High	62.47	8.49359e-06	0
IVEIGDENATLDGTDVLFTGR	5	1	1	O95865		2235.12	0	2.1e-14	High	108.53	5.54813e-10	High	116.93	8.98263e-11	High	89.11	4.92817e-08	0
VIAINVDDPDAANYNDINDVKR	3	1	1	Q15181		2444.2	0	1.902e-13	High	108.44	7.01056e-10	High	48.94	0.00063439	High	91.6	3.40035e-08	1
SSYDVFQLEFNDGAYNIK	3	1	1	Q16658		2109.98	0	3.126e-11	High	108.33	8.04237e-10	High	108.17	8.23751e-10	High	85.52	1.55982e-07	0
EVAAFAQFGSDLDAATQQLLSR	9	1	1	P25705		2338.17	0	1.319e-13	High	108.26	6.36677e-10	High	80.8	3.57658e-07	High	91.38	3.08943e-08	0
ELVPESQAYMDLLAFER	6	3	3	Q6STE5;Q92925;Q96GM5		2010.99	0	2.559e-10	High	108.21	7.26349e-10	High	95.23	1.4501e-08	High	69.66	4.87727e-06	0
EAPAEGEAAEPGSPTAAEGEAASAASSTSSPK	3	1	1	P29966		2915.31	0	6.594e-16	High	108.09	1.1736e-09	High	98.71	1.03227e-08	High	102.48	4.37544e-09	0
MILIQDGSQNTNVDKPLR	3	1	1	Q92945		2042.07	0	1.712e-12	High	107.94	4.34678e-10	High	89.34	3.03255e-08	High	94.94	8.67296e-09	0
SYQDPSNAQFLESIR	2	1	1	Q9UNZ2		1754.84	0	8.965e-09	High	107.9	7.6144e-10				High	76.18	1.13025e-06	0
AVLPVAESFGFADEIR	3	1	1	Q7Z2Z2		1720.9	0	7.691e-11	High	107.88	5.6618e-10	High	108.58	4.92298e-10	High	33.1	0.0174116	0
GENSWFSTQVDTVATK	3	1	1	P08195		1769.84	0	5.87e-11	High	107.73	7.79187e-10	High	128.54	6.22816e-12	High	114.62	1.53589e-10	0
LLDDNGNIAEELSILK	3	1	1	O60613		1756.94	0	6.182e-11	High	107.71	4.76956e-10	High	116.64	5.91783e-11	High	110.37	2.44736e-10	0
IVSWLEYESSFSNEEAQK	6	1	1	Q02790		2146	0	2.092e-12	High	107.71	9.37816e-10	High	107.44	1.00969e-09	High	95.93	1.40016e-08	0
ISSINSISALCEATGADVEEVATAIGMDQR	2	1	1	O60701	C11(Carbamidomethyl)	3108.49	0	6.226e-12	High	107.69	1.08853e-09	High	37.1	0.0121865				0
IAEGVNSLLQMAGLLAR	6	1	1	P35250		1755.98	0	1.742e-11	High	107.6	2.14618e-10	High	98.31	1.7856e-09	High	65.35	3.82183e-06	0
TMLELLNQLDGFDSR	8	1	1	P62191		1751.87	0	4.759e-11	High	107.58	7.68162e-10	High	101.32	3.44601e-09	High	108.13	7.05244e-10	0
LLYDTFSAFGVILQTPK	5	1	1	Q15427		1913.04	0	4.341e-07	High	107.56	3.05175e-10	High	102.85	9.02712e-10	High	118.06	2.56356e-11	0
ALSPAFELSQWSSTEYSTWTESR	2	1	1	Q92542		2663.22	0	3.06e-10	High	107.54	1.12766e-09				High	71.54	4.55595e-06	0
EAATQAQQTLGSTIDK	3	1	1	P47897		1661.84	0	3.101e-10	High	107.49	7.20972e-10	High	107.34	6.90036e-10	High	103.57	1.81531e-09	0
NVDMLSELVQEYDEPILK	6	1	1	Q99733		2135.06	0	1.21e-12	High	107.48	8.51261e-10	High	114.86	1.55619e-10	High	74.33	1.79139e-06	0
NNLSFIETSALDSTNVEEAFK	5	1	1	Q15907		2329.13	0	4.422e-15	High	107.36	1.02203e-09	High	115.51	1.57185e-10	High	109.52	6.04223e-10	0
IEDLSQQAQLAAAEK	6	2	1	Q13765		1614.84	0	4.816e-10	High	107.31	6.45587e-10	High	107.34	6.42065e-10	High	109.78	3.69239e-10	0
LVQIEYALAAVAGGAPSVGIK	6	1	1	P25787		2027.16	0	9.715e-14	High	107.23	1.11648e-10	High	104.71	1.80865e-10	High	95.07	1.8048e-09	0
AAELIANSLATAGDGLIELR	10	1	1	P35232		1998.1	0	1.472e-13	High	107.19	3.26585e-10	High	120.63	1.37962e-11	High	121.53	1.10382e-11	0
GTGVVTSVPSDSPDDIAALR	3	1	1	Q9P2J5		1956.99	0	2.483e-12	High	107.15	7.30532e-10	High	107.15	7.65227e-10	High	72.91	1.85485e-06	0
ITTGSSSAGTQSSTSNR	2	1	1	O14974		1641.77	0	1.832e-10	High	107.15	8.42328e-10				High	127.63	7.17086e-12	0
WVGGPEIELIAIATGGR	4	1	1	P48643		1738.95	0	8.399e-12	High	107.14	3.08149e-10	High	78.09	2.53815e-07				0
VCLLGCGISTGYGAAVNTAK	3	1	1	P11766	C2(Carbamidomethyl); C6(Carbamidomethyl)	2012	0	2.1e-16	High	107.08	8.87357e-10	High	134.32	1.65683e-12	High	156.46	9.81725e-15	0
SENGLEFTSSGSANTETTK	3	1	1	P21796		1959.88	0	1.198e-12	High	107.07	1.00622e-09	High	108.58	7.09326e-10	High	98.31	7.61465e-09	0
KLELSDNIISGGLEVLAEK	5	1	1	Q9BTT0		2028.12	0	1.985e-11	High	106.93	2.34197e-10	High	109.36	1.4253e-10	High	67.8	1.81725e-06	1
GVVPLAGTNGETTTQGLDGLSER	6	1	1	P04075		2272.14	0	5.078e-12	High	106.87	8.19272e-10	High	99.11	4.78701e-09	High	98.31	5.86593e-09	0
IINEPTAAAIAYGLDKR	6	1	1	P11021		1816	0	6.353e-11	High	106.83	3.02937e-10	High	112.65	8.0401e-11	High	112.55	8.06061e-11	1
LMNESLMLVTALNPHIGYDK	3	1	1	P07954		2259.15	0	6.522e-13	High	106.83	7.45931e-10	High	89.81	3.76622e-08	High	80.81	2.93767e-07	0
SQNIVTDSSSLSAEAIR	3	1	1	Q01082		1777.9	0	8.066e-12	High	106.77	8.49926e-10	High	106.75	8.78155e-10	High	106.56	8.86514e-10	0
MAVTFIGNSTAIQELFK	6	1	1	P07437	M1(Oxidation)	1885.98	0	8.232e-12	High	106.77	6.77417e-10	High	106.35	7.46201e-10	High	84.65	1.14484e-07	0
GLTAVSNNAGVDNFGLGLLLR	5	1	1	P55809		2101.14	0	3.201e-11	High	106.74	3.44234e-10	High	102.31	9.60545e-10	High	112.23	9.96355e-11	0
KLGEMWSEQSAK	5	1	1	P26583		1393.68	0	6.656e-10	High	106.73	7.78169e-10	High	92.43	2.09447e-08	High	91.98	2.31996e-08	1
VMLGETNPADSKPGTIR	6	3	2	P22392;P15531		1785.92	0	1.184e-12	High	106.71	6.85774e-10	High	106.9	6.5846e-10	High	93.58	1.37918e-08	0
ELDSGLAESVSTLIWAAPR	5	1	1	P53990		2015.05	0	1.298e-12	High	106.69	6.68582e-10	High	65.52	8.47241e-06	High	92.12	1.91801e-08	0
NTSEQDQPMGGWEMIR	3	1	1	P20700		1878.81	0	5.426e-11	High	106.68	1.06532e-09	High	106.46	1.14779e-09	High	102.11	3.07588e-09	0
VIAINVDDPDAANYNDINDVK	4	1	1	Q15181		2288.12	0	9.246e-12	High	106.65	1.14732e-09	High	120.07	5.19558e-11	High	107.26	9.72546e-10	0
LNLEAINYMAADGDFK	6	1	1	P09382		1784.85	0	2.103e-11	High	106.64	1.10011e-09	High	106.59	1.06461e-09	High	107.29	9.18259e-10	0
VIEGLDTGLQGMCVGER	2	1	1	Q96AY3	C13(Carbamidomethyl)	1833.89	0	8.912e-12	High	106.63	1.06788e-09				High	88.32	7.17016e-08	0
HLSNVSSTGSIDMVDSPQLATLADEVSASLAK	2	1	1	P10636		3243.62	0	3.767e-14	High	106.61	8.99285e-10	High	95.91	1.04631e-08				0
MLAMPIDLDTLSPEER	2	1	1	Q7Z7F7		1830.9	0	1.019e-08	High	106.57	9.61577e-10				High	100.21	4.1923e-09	0
AVAPSIIFFDELDALAVER	4	1	1	Q8NB90		2076.1	0	6.688e-09	High	106.55	5.20077e-10	High	98.67	3.19204e-09				0
SQDAEVGDGTTSVTLLAAEFLK	10	1	1	Q99832		2252.14	0	9.178e-14	High	106.54	1.02259e-09	High	117.19	8.70893e-11	High	104.14	1.73658e-09	0
IGGVQQDTILAEGLHFR	6	1	1	Q99623		1853.99	0	4.126e-12	High	106.46	5.11762e-10	High	106.41	5.21117e-10	High	126.26	5.276e-12	0
AEQINQAAGEASAVLAK	2	1	1	Q9UJZ1		1670.87	0	5.757e-10	High	106.35	7.24186e-10				High	106.47	6.81907e-10	0
TFNTSTGGLLLPSDTKR	2	1	1	P12956		1807.96	0	1.052e-09	High	106.33	5.84351e-10	High	106.48	5.67886e-10				1
LLDFGSLSNLQVTQPTVGMNFK	6	1	1	P08708		2409.26	0	2.529e-15	High	106.32	7.07038e-10	High	121.54	2.11489e-11	High	85.43	8.49229e-08	0
TCATVTIGGINIAEALVSK	3	1	1	Q7KZF4	C2(Carbamidomethyl)	1918.03	0	2.734e-13	High	106.3	5.16902e-10	High	75.43	6.34415e-07	High	61.32	1.62708e-05	0
AVSPLLLTTTNSSEGLSMGNYIGLINR	2	1	1	P19525		2821.48	0	1.816e-11	High	106.25	5.27631e-10	High	99.27	2.66184e-09				0
TGLSSEQTVNVLAQILK	3	1	1	P35269		1801.01	0	9.783e-11	High	106.14	2.78487e-10	High	105.67	3.17092e-10				0
MVLLESEQFLTELTR	4	1	1	P37108		1808.95	0	3.111e-10	High	106.07	7.83537e-10	High	99.18	3.92539e-09				0
SFESTVGQGSDTYIYIFR	3	1	1	P20645		2069.99	0	5.813e-10	High	106.07	1.2717e-09				High	136.39	1.23992e-12	0
TGLIDYNQLALTAR	3	1	1	P34897		1548.84	0	1.718e-08	High	105.97	4.84361e-10	High	112.84	1.08679e-10	High	64.59	7.83694e-06	0
QEAFLLNEDLGDSLDSVEALLK	4	1	1	Q13813		2419.22	0	2.269e-11	High	105.97	1.02942e-09	High	80.68	3.32621e-07				0
IEADSESQEDIIR	2	1	1	P55957		1504.71	0	3.494e-09	High	105.95	1.05704e-09	High	105.34	1.20914e-09				0
GPAVGIDLGTTYSCVGVFQHGK	7	1	1	P11142	C14(Carbamidomethyl)	2263.12	0	4.633e-14	High	105.94	1.07476e-09	High	105.94	1.07349e-09	High	105.44	1.2059e-09	0
NLEALALDLMEPEQAVDLTLPK	5	1	1	P12956		2423.28	0	1.335e-10	High	105.89	6.02859e-10	High	105.81	5.90449e-10	High	62.47	1.31934e-05	0
VALVNDSLSDVTSTTSSR	2	1	1	Q7Z2W4		1851.93	0	2.039e-10	High	105.86	1.09085e-09	High	132.35	2.43901e-12				0
FEIGEGENLDLPYGLER	5	1	1	Q02790		1950.95	0	1.053e-12	High	105.81	1.18483e-09	High	68.23	6.85433e-06	High	105.24	1.34652e-09	0
GRDVIAQSQSGTGK	4	1	1	P38919		1403.72	0	3.061e-10	High	105.8	8.99552e-10	High	52.3	0.000207862	High	45.25	0.00108966	1
IFVGGLSANTVVEDVK	4	1	1	Q96DH6		1647.9	0	3.519e-11	High	105.71	5.4781e-10	High	101.46	1.54688e-09	High	89.76	2.33557e-08	0
IIYLNQLLQEDSLNVADLTSLR	6	1	1	Q9UL46		2531.38	0	2.263e-14	High	105.7	3.09527e-10	High	88.67	1.56206e-08	High	69.44	1.31396e-06	0
FYGPEGPYGVFAGR	3	1	1	O00264		1516.72	0	1.082e-08	High	105.68	1.10051e-09	High	86.37	9.97668e-08	High	91.06	3.27865e-08	0
VGAEDADGIDMAYR	3	1	1	P49588		1482.65	0	4.542e-11	High	105.58	9.79497e-10	High	105.62	9.60922e-10	High	105.47	1.00888e-09	0
DLTLDQAYSYAVENAK	5	1	1	P23381		1800.87	0	9.684e-11	High	105.55	1.41535e-09	High	111.88	3.18804e-10	High	93.35	2.28647e-08	0
TSIDAYDNFDNISLAQR	3	1	1	Q00610		1942.92	0	4.086e-09	High	105.54	1.47586e-09	High	96.27	1.23099e-08	High	118.43	7.58656e-11	0
TGTLTTNQMSVCR	3	2	1	P16615	C12(Carbamidomethyl)	1468.69	0	1.297e-07	High	105.38	1.22847e-09	High	85.12	1.23813e-07	High	105.08	1.27597e-09	0
IALLQSLLDDANLR	3	1	1	Q86VS8		1554.89	0	2.054e-09	High	105.37	2.75882e-10	High	81.42	7.60768e-08	High	48.2	0.000124869	0
GLLDLCEEVFGTADLYR	4	1	1	Q8WXX5	C6(Carbamidomethyl)	1970.96	0	7.142e-11	High	105.36	1.4248e-09	High	64.14	1.89077e-05				0
YILSDSSPAPEFPLAYLTSENR	4	1	1	P23786		2470.22	0	4.373e-12	High	105.32	1.28228e-09	High	130.65	4.06389e-12				0
AVECCPTSVELWLALAR	2	1	1	O94906	C4(Carbamidomethyl); C5(Carbamidomethyl)	1974.98	0	9.392e-11	High	105.3	1.30591e-09	High	83.57	1.84827e-07				0
SSGPTSLFAVTVAPPGAR	3	1	1	Q00839		1714.92	0	5.174e-09	High	105.28	7.53067e-10	High	100.27	2.45268e-09	High	83.13	1.27925e-07	0
LAGFLDLTEQEFR	2	1	1	Q9Y262		1538.79	0	2.013e-10	High	105.24	1.09816e-09				High	105.76	9.70258e-10	0
IGIIGGTGLDDPEILEGR	7	1	1	Q13126		1824.97	0	3.505e-12	High	105.22	7.13943e-10	High	94.15	8.99945e-09	High	87.59	4.1455e-08	0
LFVGNLPADITEDEFK	3	1	1	P23246		1807.91	0	1.563e-11	High	105.15	1.27237e-09	High	104.76	1.36184e-09	High	80.23	3.9549e-07	0
DLGLSESGEDVNAAILDESGKK	3	1	1	P13667		2247.1	0	3.888e-12	High	105.15	1.41901e-09	High	92.23	2.76765e-08	High	129.39	5.44329e-12	1
SVVGLDVGSQSCYIAVAR	3	1	1	Q92598	N-Term(Acetyl); C12(Carbamidomethyl)	1922.96	0	2.435e-12	High	105.11	1.27182e-09				High	92.54	2.31789e-08	0
SQVFSTAADGQTQVEIK	4	1	1	P38646		1808.9	0	5.248e-11	High	105.1	1.26857e-09	High	112.82	2.16794e-10	High	104.89	1.34763e-09	0
SSYYVVSGNDPAAEEPSR	3	1	1	P46821		1927.87	0	1.131e-11	High	105.08	1.58022e-09	High	92.27	2.97649e-08	High	95.91	1.3066e-08	0
LPYVTMGSGSLAAMAVFEDK	3	1	1	Q99436		2087.02	0	2.415e-14	High	105.07	1.5543e-09	High	113.58	2.12249e-10	High	32.23	0.0302497	0
ILTFDQLALDSPK	4	1	1	Q07020		1460.8	0	1.228e-08	High	105	6.67241e-10	High	104.38	7.7875e-10	High	104.71	7.13317e-10	0
LNEAAAGLNQAATELVQASR	6	1	1	Q9Y490		2027.05	0	1.752e-14	High	104.96	1.0564e-09	High	122.82	1.69779e-11	High	109.27	3.9277e-10	0
TLAESALQLLYTAK	6	1	1	Q9Y490		1521.85	0	8.127e-09	High	104.89	5.41647e-10	High	104.79	4.87885e-10	High	105.16	5.08998e-10	0
SPSDSSTASTPVAEQIER	3	1	1	Q16643		1861.88	0	8.134e-13	High	104.84	1.67001e-09	High	91.36	3.72881e-08	High	89.03	6.23879e-08	0
TIGGGDDSFNTFFSETGAGK	13	5	1	Q71U36		2007.9	0	1.355e-10	High	104.79	1.79389e-09	High	114.72	1.80617e-10	High	127.73	9.07366e-12	0
LLYDLADQLHAAVGASR	4	1	1	P13804		1812.97	0	2.92e-11	High	104.72	8.68515e-10	High	106.47	5.17348e-10	High	97.21	4.98083e-09	0
EYWDYESHVVEWGNQDDYQLVR	2	2	1	P68400		2830.24	0	5.33e-12	High	104.69	2.37058e-09	High	87.62	1.20309e-07				0
QPYAVSELAGHQTSAESWGTGR	4	1	1	P36578		2332.1	0	3.953e-14	High	104.65	2.18514e-09	High	44.1	0.00250156	High	42.04	0.00392608	0
RPLNPLASGQGTSEENTFYSWLEGLCVEK	2	1	1	Q96HE7	C26(Carbamidomethyl)	3282.58	0	4.582e-15	High	104.63	2.05577e-09	High	84.73	1.91139e-07				0
YVQLPADEVDTQLLQDAAR	4	1	1	Q9Y333		2145.09	0	9.105e-12	High	104.53	1.39186e-09	High	120.61	3.43239e-11	High	120.99	3.14483e-11	0
STGNFLTLTQAIDK	3	1	1	Q9P2J5		1508.8	0	2.569e-08	High	104.53	1.03068e-09	High	84.55	1.03296e-07	High	84.69	1.04095e-07	0
VVIGMDVAASEFFR	17	1	1	P06733		1540.79	0	5.058e-09	High	104.49	1.26605e-09	High	95.07	1.1031e-08	High	100.48	3.25465e-09	0
LDLLSDTNMVDFAMDVYK	4	1	1	P60228		2089.98	0	7.084e-11	High	104.43	1.93631e-09	High	103.76	2.27823e-09				0
APQETYADIGGLDNQIQEIK	5	1	1	P62191		2203.1	0	1.715e-12	High	104.42	1.61189e-09	High	100.1	4.44643e-09	High	81.37	3.23514e-07	0
EIFLSQPILLELEAPLK	6	3	3	P62140;P62136;P36873		1953.14	0	2.156e-10	High	104.31	1.7422e-10	High	86.68	1.00948e-08	High	74.8	1.57287e-07	0
MVVTFLMSALESMCK	3	1	1	P78347	C14(Carbamidomethyl)	1746.83	0	1.824e-10	High	104.31	1.80151e-09	High	74.47	1.70419e-06				0
ILTTNTWSSELSK	3	1	1	O60701		1479.77	0	2.063e-09	High	104.3	1.31338e-09	High	104.52	1.2485e-09	High	103.72	1.36303e-09	0
AIENIDTLTNLESLFLGK	5	1	1	Q15435		1991.07	0	7.549e-12	High	104.25	7.3852e-10	High	111.85	1.37484e-10	High	72.84	1.14659e-06	0
AQAALQAVNSVQSGNLALAASAAAVDAGMAMAGQSPVLR	3	1	1	P26599		3680.89	0	9.522e-16	High	104.03	1.11691e-09				High	71.77	1.77295e-06	0
LASLTPGFSGADVANVCNEAALIAAR	2	1	1	Q9Y4W6	C17(Carbamidomethyl)	2588.32	0	6.656e-14	High	104	1.49887e-09	High	67.8	6.14047e-06				0
CDPAPFYLFDEIDQALDAQHR	3	1	1	Q9UQE7	C1(Carbamidomethyl)	2521.15	0	2.596e-13	High	103.96	2.75026e-09	High	75.54	1.91848e-06	High	69.28	8.33897e-06	0
LAGVTALSCWLPLR	5	1	1	O75608	C9(Carbamidomethyl)	1556.86	0	3.136e-10	High	103.94	8.13345e-10	High	103.61	8.31828e-10	High	103.87	7.89643e-10	0
CCSGAIIVLTK	2	1	1	P14618	C1(Carbamidomethyl); C2(Carbamidomethyl)	1221.64	0	3.068e-07	High	103.94	1.15443e-09				High	62.12	1.87811e-05	0
NIILEEGKEILVGDVGQTVDDPYATFVK	13	1	1	P23528		3062.6	0	4.352e-15	High	103.93	8.37472e-10	High	110.73	1.91456e-10	High	118.43	3.26574e-11	1
AAVPSGASTGIYEALELR	13	3	2	P06733;P09104		1804.95	0	3.983e-10	High	103.93	1.18338e-09	High	104.95	9.43674e-10	High	103.89	1.19433e-09	0
YYGGAEVVDEIELLCQR	5	1	1	P34897	C15(Carbamidomethyl)	2013.96	0	8.37e-14	High	103.92	2.14311e-09	High	103.66	2.24089e-09	High	77.36	9.77957e-07	0
DPSQVENLASSLQLITECFR	5	1	1	Q9UBB4	C18(Carbamidomethyl)	2307.13	0	3.463e-10	High	103.84	2.14165e-09	High	103.45	2.34739e-09	High	37.94	0.00832396	0
GCIVDANLSVLNLVIVK	2	1	1	P62753	C2(Carbamidomethyl)	1827.04	0	1.736e-11	High	103.82	3.00842e-10	High	74.79	2.5058e-07				0
VGEVTYVELLMDAEGK	6	1	1	P52272		1752.87	0	1.148e-11	High	103.81	1.85496e-09	High	104.07	1.74717e-09	High	90.99	3.59068e-08	0
QVAASTAQLLVACK	3	2	2	Q9Y490;Q9Y4G6	C13(Carbamidomethyl)	1459.8	0	4.051e-10	High	103.81	8.8173e-10	High	103.86	8.71637e-10	High	93.47	1.18742e-08	0
FPEDGPELEEILTQLATADAR	6	1	1	Q9NY33		2315.15	0	1.999e-10	High	103.76	1.97742e-09	High	109.32	5.43817e-10	High	35.85	0.0135728	0
LVTMQIWDTAGQER	6	1	1	P51149		1647.82	0	7.561e-11	High	103.74	1.82593e-09	High	103.56	1.94725e-09	High	89.67	4.6071e-08	0
LGNDFMGITLASSQAVSNAR	6	1	1	Q9HC38		2052.03	0	5.384e-12	High	103.71	1.77049e-09	High	100.81	3.49367e-09	High	87.28	7.80074e-08	0
ITSCIFQLLQEAGIK	7	1	1	P22234	C4(Carbamidomethyl)	1720.93	0	2.745e-11	High	103.62	8.99436e-10	High	94.68	7.14857e-09	High	77.12	4.18261e-07	0
VQDLSAGGQGSLTDSGPER	3	1	1	P40222		1873.89	0	3.624e-12	High	103.47	2.4513e-09	High	122.52	3.04788e-11	High	116.48	1.19425e-10	0
VLNNMEIGTSLFDEEGAK	3	1	1	P00558		1966.94	0	5.807e-11	High	103.46	2.3172e-09	High	96.7	1.09464e-08	High	89.95	5.26527e-08	0
SCSGVEFSTSGSSNTDTGK	7	1	1	P45880	C2(Carbamidomethyl)	1907.8	0	7.899e-15	High	103.44	1.89311e-09	High	129.94	4.27364e-12	High	111.23	3.12266e-10	0
NYTDEAIETDDLTIK	3	1	1	O14818		1740.82	0	5.443e-09	High	103.43	2.06543e-09	High	103.49	2.03038e-09	High	108.36	6.5209e-10	0
VTVGDITCTGEGTSK	3	1	1	O75569	C8(Carbamidomethyl)	1524.72	0	1.164e-09	High	103.43	1.9406e-09	High	97.68	7.34468e-09	High	92.84	2.24898e-08	0
YIDSADLEPITSQEEPVR	3	1	1	P17812		2062	0	1.227e-11	High	103.43	2.32191e-09	High	86.12	1.23027e-07	High	55.39	0.000144823	0
CDFTGTLIVVPDVSK	2	1	1	Q14566	C1(Carbamidomethyl)	1650.84	0	2.52e-11	High	103.43	1.68185e-09				High	89.08	4.43087e-08	0
GLVEPVDVVDNADGTQTVNYVPSR	4	1	1	P21333		2544.26	0	7.911e-13	High	103.42	2.25219e-09	High	86.41	1.14623e-07	High	134.08	1.91121e-12	0
LMNETTAVALAYGIYK	5	2	2	O95757;P34932		1757.91	0	1.148e-10	High	103.42	1.43321e-09	High	53.04	0.000154689	High	90.13	3.17357e-08	0
VWINTSDIILVGLR	7	2	1	O14602		1598.93	0	3.472e-09	High	103.36	3.41375e-10	High	110.03	6.25663e-11	High	110.01	6.48505e-11	0
LTQAQIFDYGEIPNFPR	5	1	1	P00491		2009.01	0	2.238e-10	High	103.26	1.83396e-09	High	103.82	1.6038e-09	High	109.11	4.78088e-10	0
LYGPSSVSFADDFVR	3	1	1	P50454		1659.8	0	1.684e-09	High	103.23	2.10098e-09	High	117.28	8.28712e-11	High	93.4	2.0249e-08	0
VAGTGEGGLEEMVEELNSGK	4	1	1	Q9UJU6		2005.94	0	1.52e-12	High	103.11	2.58497e-09	High	127.32	9.80518e-12	High	114.5	1.94438e-10	0
IGFFNQQYAEQLR	2	1	1	Q8NE71		1613.81	0	2.53e-09	High	103.11	1.91796e-09				High	84.18	1.40365e-07	0
DSWNAGIMTVMSALSVAPSK	6	1	1	Q5XKP0		2065.01	0	1.081e-13	High	103.1	2.38277e-09	High	103.86	1.97352e-09	High	62.84	2.50898e-05	0
SIYDDISSPGLGSTPLTSR	2	1	1	Q8NFH5		1965.98	0	2.821e-11	High	103.07	2.18229e-09	High	98.4	6.34548e-09				0
ASITPGTILIILTGR	8	1	1	Q02878		1525.93	0	8.742e-10	High	103.05	8.9181e-11	High	102.82	9.40313e-11	High	103.11	8.79574e-11	0
VPVLQLDSGNYLFSTSAICR	2	1	1	P56192	C19(Carbamidomethyl)	2240.14	0	2.774e-15	High	102.94	1.92084e-09	High	108.26	5.54573e-10				0
KLEAAEDIAYQLSR	6	1	1	P35232		1606.85	0	1.101e-10	High	102.94	1.58546e-09	High	102.48	1.74001e-09	High	89.47	3.48542e-08	1
YDTLAQMLTLGNIR	5	1	1	Q9UJA5		1608.84	0	6.124e-11	High	102.91	1.47876e-09	High	79.67	3.03184e-07	High	84.58	1.00844e-07	0
NYFENTDILIYVIDSADR	3	1	1	P36405		2161.05	0	1.218e-09	High	102.88	2.73586e-09	High	89.38	6.0787e-08				0
YSNDPVVASLAQDIFK	6	1	1	Q96P70		1766.9	0	3.267e-10	High	102.87	1.89008e-09	High	89.78	4.23941e-08	High	71.76	2.55387e-06	0
DLADELALVDVIEDK	13	1	1	P00338		1657.86	0	1.49e-11	High	102.81	1.75406e-09	High	117.1	6.55148e-11	High	117.06	6.74001e-11	0
HLVMGDIPAAVNAFQEAASLLGK	7	1	1	P49321		2352.24	0	3.16e-14	High	102.79	1.1888e-09	High	95.54	6.43681e-09	High	50.61	0.000207247	0
LQNELDNVSTLLEEAEK	4	1	1	P35580		1944.98	0	2.885e-12	High	102.76	2.13454e-09	High	126.91	8.20928e-12	High	35.31	0.0120721	0
ATNIEVLSNTFQFTNEAR	2	1	1	O75534		2055.02	0	3.338e-11	High	102.71	2.48878e-09	High	83.1	2.26768e-07				0
SLTFSPDSQLLVTASDDGYIK	3	1	1	Q9GZS3		2257.13	0	6.921e-12	High	102.69	2.44913e-09	High	101.87	2.94509e-09	High	64.15	1.73643e-05	0
FVFSLVDAMNGK	3	1	1	P40926		1327.67	0	1.504e-07	High	102.64	1.83225e-09	High	95.9	8.32808e-09	High	102.19	2.03531e-09	0
LCTSATESEVAR	3	1	1	P31930	C2(Carbamidomethyl)	1323.62	0	3.033e-08	High	102.64	1.81592e-09	High	76.79	7.06763e-07	High	96.43	7.86046e-09	0
IDVYGFSALWK	3	1	1	Q9UBV8		1298.68	0	2.375e-07	High	102.55	1.38976e-09	High	102.37	1.45147e-09	High	102.41	1.40084e-09	0
ALMLQGVDLLADAVAVTMGPK	29	1	1	P10809	M3(Oxidation)	2129.14	0	1.439e-15	High	102.54	1.01408e-09	High	137.2	3.43936e-13	High	83.58	8.04704e-08	0
LILPVGPAGGNQMLEQYDK	3	1	1	P22061		2043.06	0	2.09e-10	High	102.51	1.68595e-09	High	99.75	2.9818e-09	High	94.88	9.47629e-09	0
VLGTEAVQDPTK	2	1	1	O43395		1257.67	0	1.116e-06	High	102.44	1.75326e-09				High	102.18	1.75852e-09	0
VAALTGLPFVTAPNK	2	1	1	P07954		1498.86	0	1.447e-10	High	102.38	6.27234e-10	High	102	6.84589e-10				0
FVVDLSDQVAPTDIEEGMR	4	1	1	P35998		2121.02	0	1.68e-13	High	102.37	3.23321e-09	High	119.47	6.42289e-11	High	93.1	2.79419e-08	0
KAEAGAGSATEFQFR	6	2	1	P46783		1569.77	0	3.305e-11	High	102.35	2.5729e-09	High	99.8	4.57072e-09	High	84.25	1.62738e-07	1
YAICSALAASALPALVMSK	6	1	1	P36578	C4(Carbamidomethyl)	1937.02	0	5.78e-10	High	102.34	1.55488e-09	High	89.52	2.94293e-08	High	108.23	3.8255e-10	0
QTIDNSQGAYQEAFDISK	6	1	1	P27348		2014.94	0	8.486e-13	High	102.32	3.05378e-09	High	113.63	2.26726e-10	High	111.62	3.59821e-10	0
AMGTLLNTAISEVIGK	3	1	1	O43264		1617.89	0	7.415e-09	High	102.32	9.96435e-10	High	100.29	1.53874e-09	High	36.82	0.00353548	0
SGGGGGGGGSSWGGR	3	1	1	Q13151		1192.51	0	3.502e-10	High	102.24	1.88962e-09	High	101.51	2.24962e-09	High	87.31	5.90782e-08	0
DLSHIGDAVVISCAK	6	1	1	P12004	C13(Carbamidomethyl)	1584.81	0	1.405e-11	High	102.24	2.06574e-09	High	100.22	3.25107e-09	High	85.18	1.04366e-07	0
VSALDLAVLDQVEAR	5	1	1	Q13561		1598.88	0	4.103e-09	High	102.22	1.35553e-09	High	81.53	1.43778e-07	High	74.98	6.46494e-07	0
ITADLLSNGIDVYPQK	2	1	1	Q9UHD8		1746.93	0	2.321e-09	High	102.19	1.40418e-09	High	85.81	6.70488e-08				0
IEAELQDICNDVLELLDK	2	1	1	P31946	C9(Carbamidomethyl)	2130.06	0	3.363e-12	High	102.05	2.81304e-09	High	105.52	1.29611e-09				0
KIQALQQQADEAEDR	5	1	1	P67936		1742.87	0	1.075e-10	High	102.04	2.5507e-09	High	94.69	1.3636e-08	High	47.9	0.000660888	1
VLEMSDIVLLITDIR	4	1	1	P36915		1729.98	0	6.218e-08	High	102.01	6.13769e-10	High	67.07	2.11061e-06				0
TSQIGESFEEILEETVISTK	5	1	1	Q16352		2240.12	0	1.818e-11	High	102	2.6027e-09	High	115.17	1.29238e-10	High	33.89	0.0182315	0
LLNNAFEELVAFQR	6	1	1	P25205		1663.88	0	1.903e-10	High	101.97	1.74081e-09	High	101.89	1.77641e-09	High	111.58	2.08507e-10	0
EAAASGLPLMVIIHK	3	1	1	O95881		1549.88	0	1.087e-09	High	101.96	6.78187e-10	High	108.94	1.22538e-10	High	88.53	1.5431e-08	0
NQDLAPNSAEQASILSLVTK	6	1	1	Q12905		2099.1	0	1.841e-14	High	101.96	1.6302e-09	High	106.65	5.02832e-10	High	127.61	4.32584e-12	0
NPSTVEAFDLAQSNSEHSR	3	1	1	O15067		2088.96	0	3.434e-14	High	101.94	3.28504e-09	High	114.68	1.76502e-10	High	79.86	5.27741e-07	0
TVAGGAWTYNTTSAVTVK	3	1	1	P61513		1826.93	0	6.406e-11	High	101.93	2.51034e-09	High	98.88	4.95677e-09	High	123.54	1.70175e-11	0
EAISDLQQLWK	3	1	1	O76094		1330.7	0	1.396e-06	High	101.91	2.04202e-09	High	101.97	2.02035e-09	High	80.54	2.77287e-07	0
IPVENILGEVGDGFK	4	1	1	Q9H845		1586.84	0	1.822e-10	High	101.87	1.81711e-09	High	88.66	3.77801e-08	High	82.72	1.2883e-07	0
VQEQVHTLLSQDQAQAAR	4	1	1	Q07065		2022.04	0	6.427e-13	High	101.87	2.2657e-09	High	70.81	2.99576e-06	High	80.6	3.0266e-07	0
TDLSNVQELLQFVK	4	1	1	Q8NBL1		1633.88	0	8.247e-10	High	101.8	1.58897e-09	High	102.43	1.4287e-09	High	102.67	1.2924e-09	0
FLTALAQDGVINEEALSVTELDR	5	1	1	Q8WUM4		2504.3	0	1.504e-16	High	101.76	2.11378e-09	High	130.26	2.70322e-12	High	64.08	1.34254e-05	0
TWGDLGAAAGGGTPSK	3	1	1	P31323		1445.7	0	7.668e-10	High	101.76	2.47052e-09	High	86.31	9.30857e-08	High	95.11	1.15003e-08	0
MLPTIIADNAGYDSADLVAQLR	5	1	1	P78371		2347.21	0	1.399e-11	High	101.76	2.36716e-09	High	81.97	2.25542e-07	High	105.3	9.50289e-10	0
SLPSVETLGCTSVICSDK	3	3	1	P16615	C10(Carbamidomethyl); C15(Carbamidomethyl)	1952.94	0	6.01e-10	High	101.7	3.5731e-09	High	107.87	8.59802e-10	High	132.43	2.98598e-12	0
SCQTALVEILDVIVR	5	1	1	Q9NSE4	C2(Carbamidomethyl)	1715.94	0	1.837e-11	High	101.65	1.30969e-09	High	56.31	4.94664e-05	High	83.55	8.38984e-08	0
QSLEASLAETEGR	3	1	1	P13645		1390.68	0	2.845e-09	High	101.62	2.51702e-09	High	107.25	6.93183e-10	High	35.44	0.0099587	0
IQVIDISMILAEAIR	4	2	2	P60891;P11908		1684.97	0	3.894e-10	High	101.59	6.65689e-10	High	83.2	4.59485e-08				0
GVSTFMAEMLETASILR	4	1	1	P43246		1855.93	0	8.269e-10	High	101.56	2.82435e-09	High	84.72	1.33228e-07				0
LASGVEGSDIPDDGK	2	1	1	O95747		1459.69	0	1.312e-10	High	101.55	3.04781e-09	High	102.3	2.54969e-09				0
LLPVLLSTAQEADPEVR	4	1	1	Q8TEX9		1851.02	0	1.653e-10	High	101.55	8.64305e-10	High	84.23	4.64414e-08				0
AIAGVINQPYYNYEAGPDAVLGR	5	1	1	O95861		2451.24	0	2.64e-12	High	101.52	2.79058e-09	High	75.08	1.26511e-06	High	91.52	2.78706e-08	0
ADCTITMADSDFLALMTGK	3	1	1	P22307	C3(Carbamidomethyl)	2060.94	0	5.288e-11	High	101.49	3.54434e-09	High	110.01	5.12319e-10	High	65.24	1.5096e-05	0
FQLTDCQIYEVLSVIR	5	1	1	Q16555	C6(Carbamidomethyl)	1984.03	0	2.804e-10	High	101.46	2.32926e-09	High	106.17	7.56039e-10	High	106.13	7.94726e-10	0
FVCSPDEVMDTIDEGK	3	1	1	P33176	C3(Carbamidomethyl)	1841.8	0	5.017e-10	High	101.46	3.24024e-09	High	105.96	1.16236e-09	High	88.96	5.83194e-08	0
SPYTVTVGQACNPSACR	3	1	1	P21333	C11(Carbamidomethyl); C16(Carbamidomethyl)	1867.84	0	2.115e-11	High	101.43	3.73754e-09	High	84.17	1.99452e-07	High	101.46	3.64393e-09	0
ASGQAFELILSPR	6	1	1	P16949		1388.76	0	8.919e-08	High	101.36	1.85709e-09	High	68.73	3.46306e-06	High	87.26	5.08355e-08	0
IGCLLSGGLDSSLVAATLLK	6	1	1	P08243	C3(Carbamidomethyl)	1988.11	0	2.589e-13	High	101.31	7.17417e-10	High	57.03	1.92208e-05	High	78.45	1.30744e-07	0
LLLLDTQQEAGMLLR	3	1	1	Q2NL82		1713.96	0	3.332e-09	High	101.3	9.82236e-10	High	82.77	6.20923e-08	High	83.73	5.16844e-08	0
GLIQQFTTITGASESVGK	2	1	1	O94888		1836.97	0	2.594e-10	High	101.15	1.9491e-09	High	86.47	5.37636e-08				0
FVINYDYPNSSEDYIHR	3	1	1	P17844		2131.97	0	4.697e-10	High	101.09	4.5165e-09	High	88.42	8.27309e-08	High	106.16	1.39572e-09	0
IAVYSCPFDGMITETK	2	1	1	P50990	C6(Carbamidomethyl)	1831.86	0	2.503e-11	High	101.08	3.71979e-09	High	68.07	7.47026e-06				0
FANSLVGVQQQLQAFNTYR	6	1	1	Q01082		2184.13	0	6.731e-12	High	101.05	2.37534e-09	High	109.19	3.64523e-10	High	64.99	9.69888e-06	0
VDQSAVGFEYQGK	3	1	1	Q14247		1427.68	0	8.612e-09	High	101.03	3.34871e-09	High	106.74	8.96067e-10	High	53.74	0.000177098	0
FQDLGAAYEVLSDSEK	4	1	1	Q9UBS4		1771.84	0	4.53e-10	High	101.03	3.90091e-09	High	81.83	3.30697e-07	High	100.71	4.21194e-09	0
AGAGSATLSMAYAGAR	6	1	1	P40926		1454.71	0	3.406e-10	High	101	3.03433e-09	High	65.58	1.03207e-05	High	82.18	2.24279e-07	0
QVPNESFFNFFNPLK	3	1	1	Q99733		1827.91	0	3.43e-09	High	100.98	3.22789e-09	High	100.9	3.18223e-09	High	88.19	5.96201e-08	0
AQFAQPEILIGTIPGAGGTQR	6	1	1	P30084		2125.14	0	3.243e-15	High	100.95	1.58696e-09	High	92.34	1.1348e-08	High	106.49	4.2746e-10	0
LQVELDNVTGLLSQSDSK	3	1	1	P35579		1946.01	0	1.211e-11	High	100.92	2.42729e-09	High	118.26	4.48585e-11	High	94	1.32172e-08	0
IMVVGSTINDVLAVNTPK	3	1	1	O14562		1871.03	0	3.84e-13	High	100.85	1.2087e-09	High	123.69	6.49896e-12	High	99.56	1.57141e-09	0
VAIAALEVLEEENLAENADK	6	1	1	P04181		2141.1	0	3.01e-13	High	100.85	2.65173e-09	High	113.12	1.59666e-10	High	98.02	5.10357e-09	0
IPVDTYNNILTVLK	4	1	1	Q96QK1		1602.91	0	6.424e-10	High	100.78	7.89645e-10	High	101.08	7.21343e-10	High	98.4	1.56107e-09	0
TIAQGNLSNTDVQAAK	3	1	1	P22695		1630.84	0	2.841e-08	High	100.58	3.05369e-09	High	95.31	1.04085e-08	High	100.55	3.14534e-09	0
SPSGGAAGPLLTPSQSLDGSR	3	1	1	Q96CX2		1954.99	0	2.521e-13	High	100.58	3.62243e-09	High	62.08	2.62024e-05	High	76.53	9.12669e-07	0
MAVTFIGNSTAIQELFK	9	1	1	P07437		1869.98	0	2.02e-10	High	100.57	2.36352e-09	High	87.01	5.40468e-08	High	83.09	1.30091e-07	0
NQLTSNPENTVFDAK	4	1	1	P11021		1677.81	0	4.365e-10	High	100.55	4.07045e-09	High	100.88	3.69504e-09	High	100.39	4.10894e-09	0
DLITQATLLYTMADK	6	1	1	Q6PD62		1696.89	0	4.941e-11	High	100.45	2.79487e-09	High	100.77	2.43302e-09	High	87.16	5.71158e-08	0
SINPDEAVAYGAAVQAAILSGDK	13	1	1	P11142		2260.15	0	8.505e-14	High	100.43	3.64105e-09	High	117.07	7.65711e-11	High	110.69	3.34415e-10	0
LALLNVATQGVHLWDLQDR	3	1	1	Q9H7D7		2162.18	0	1.001e-11	High	100.42	1.32542e-09	High	87.28	2.7312e-08	High	66.65	3.16838e-06	0
IMEGPAFNFLDAPAVR	3	1	1	P11177		1747.89	0	4.323e-08	High	100.36	3.51612e-09	High	95.59	1.04488e-08	High	78.01	5.92968e-07	0
TTLSASGTGFGDK	2	1	1	P49790		1241.6	0	6.906e-08	High	100.29	3.22247e-09	High	100.27	3.24674e-09				0
ALNALCDGLIDELNQALK	6	1	1	P30084	C6(Carbamidomethyl)	1971.02	0	1.126e-10	High	100.28	2.85019e-09	High	105.29	8.99236e-10	High	105.75	8.40789e-10	0
QVIQQNPALLPALLQQLGQENPQLLQQISR	6	1	1	P54725		3378.89	0	2.137e-16	High	100.25	4.34268e-10	High	70.21	5.00218e-07	High	32.86	0.00292448	0
VLPGSSVLFLCDMQEK	3	1	1	Q96AB3	C11(Carbamidomethyl)	1822.91	0	3.274e-09	High	100.18	4.11103e-09	High	95.4	1.21706e-08	High	82.47	2.38953e-07	0
EGPYSISVLYGDEEVPR	3	1	1	P21333		1909.92	0	2.255e-10	High	100.15	5.10075e-09	High	87.26	1.01389e-07	High	87.3	9.9901e-08	0
KGVNLPGAAVDLPAVSEK	6	1	1	P14618		1764.99	0	1.382e-11	High	100.13	1.07241e-09	High	99.89	1.09745e-09	High	82.59	5.89364e-08	1
ARPFPDGLAEDIDKGEVSAR	9	1	1	P13639		2143.08	0	1.141e-13	High	100.04	4.30021e-09	High	108.9	5.57812e-10	High	75.99	1.09519e-06	1
GLGAGAGAGEESPATSLPR	3	1	1	O15173		1697.85	0	4.728e-12	High	100.04	4.09709e-09	High	98.24	6.2012e-09	High	102.89	2.14356e-09	0
DEVQEVVYFSAADHEPESK	2	1	1	Q12765		2178.99	0	1.729e-13	High	100.03	5.31814e-09	High	80.7	4.57487e-07				0
AMTTGAIAAMLSTILYSR	5	1	1	P20618		1870.98	0	1.044e-10	High	100.01	2.70377e-09	High	92.8	1.47471e-08	High	56.02	6.90095e-05	0
SVSTPSEAGSQDSGDGAVGSR	2	1	1	Q13409		1950.87	0	1.556e-09	High	99.99	5.63296e-09	High	82.36	3.2639e-07				0
EMEENFAVEAANYQDTIGR	5	1	1	P08670		2186.96	0	1.84e-11	High	99.96	5.7376e-09	High	105.76	1.54498e-09	High	122.26	3.38152e-11	0
APSVATVGSICDLNLK	2	1	1	O75369	C11(Carbamidomethyl)	1644.87	0	5.535e-10	High	99.96	2.87132e-09	High	99.78	2.96653e-09				0
IYNSIYIGSQDALIAHYPR	3	1	1	O75533		2194.14	0	4.325e-11	High	99.93	3.3587e-09	High	100.26	2.97166e-09	High	95.53	9.46056e-09	0
ILTPLVSLDTPGK	3	1	1	Q9HC38		1353.8	0	1.853e-07	High	99.88	6.99051e-10	High	80	6.8e-08	High	99.96	8.93189e-10	0
AELTALESLIEMGFPR	2	1	1	Q04323	N-Term(Acetyl)	1818.93	0	1.617e-10	High	99.87	3.94123e-09	High	93.58	1.7015e-08				0
LQDLDTDYGSGYPNDPK	2	1	1	O75792		1897.84	0	9.185e-12	High	99.86	5.10701e-09	High	95.15	1.48622e-08				0
LLDEEEATDNDLR	3	1	1	Q8WUM4		1532.71	0	1.319e-08	High	99.85	4.65296e-09	High	105.32	1.2955e-09	High	105.27	1.29119e-09	0
VIGGDDLSTLTGK	3	1	1	P00492		1275.68	0	1.347e-08	High	99.85	2.58786e-09	High	99.83	2.6466e-09	High	99.69	2.80311e-09	0
FGVEQDVDMVFASFIR	7	1	1	P14618		1859.9	0	1.259e-11	High	99.85	4.89622e-09	High	93.88	1.9092e-08	High	87.14	9.13821e-08	0
SSSPAPADIAQTVQEDLR	4	1	1	Q13283		1884.93	0	3.35e-10	High	99.8	4.69114e-09	High	69.93	4.73064e-06	High	82.61	2.48369e-07	0
VPTANVSVVDLTCR	9	1	1	P04406	C13(Carbamidomethyl)	1530.8	0	1.244e-09	High	99.71	3.731e-09	High	99.69	3.74822e-09	High	104.57	1.23072e-09	0
TLSPGDSFSTFDTPYCR	3	1	1	Q9NQR4	C16(Carbamidomethyl)	1950.85	0	1.476e-09	High	99.71	5.83704e-09	High	64.86	1.73092e-05	High	78.84	7.20353e-07	0
HDSEQDNSDNNTIFVQGLGENVTIESVADYFK	6	1	1	P35637		3585.63	0	6.203e-14	High	99.66	8.19727e-09	High	107.15	1.46299e-09	High	67.39	1.32597e-05	0
LVAGEMGQNEPDQGGQR	6	1	1	Q99714		1785.82	0	7.002e-13	High	99.65	5.30582e-09	High	98.03	7.4292e-09	High	112.73	2.59734e-10	0
SYELPDGQVITIGNER	25	10	3	P60709;P68032;P63261		1790.9	0	2.269e-10	High	99.62	4.50219e-09	High	106.71	8.79881e-10	High	86.78	8.35378e-08	0
LQPGSLPQVLAQATEMLYMR	2	1	1	Q09161		2246.18	0	1.039e-09	High	99.61	2.84976e-09	High	63.07	1.42281e-05				0
TIGTGLVTNTLAMTEEEK	6	1	1	P49411		1907.96	0	1.057e-12	High	99.6	4.74775e-09	High	99.49	4.9089e-09	High	98.92	5.75125e-09	0
LPIDVTEGEVISLGLPFGK	4	1	1	P26599		1984.1	0	5.954e-16	High	99.59	1.37376e-09	High	137.76	2.02668e-13	High	105.44	3.48626e-10	0
GVYIIGSSGFDSIPADLGVIYTR	4	1	1	Q8NBX0		2400.25	0	4.997e-12	High	99.58	2.65471e-09	High	118.57	3.59998e-11				0
LLVDVDESTLSPEEQK	3	1	1	O75533		1801.91	0	9.967e-09	High	99.55	4.27587e-09	High	94.36	1.41078e-08	High	106.48	8.67011e-10	0
YLDEDTIYHLQPSGR	4	1	1	P31153		1806.87	0	4.334e-09	High	99.48	5.15129e-09	High	52.35	0.000267767	High	52.55	0.000255438	0
RPDVVENQPDAASQLNVDASGNLAK	3	1	1	Q9NZL9		2608.3	0	1.114e-15	High	99.46	5.25434e-09	High	91.71	3.09608e-08	High	86.67	1.04518e-07	0
GNFGGSFAGSFGGAGGHAPGVAR	4	1	1	P52272		2034.96	0	1.299e-15	High	99.44	6.52998e-09	High	125.46	1.63414e-11				0
VGSGDTNNFPYLEK	3	1	1	Q9NR45		1540.73	0	1.833e-09	High	99.31	5.35107e-09	High	104.55	1.60294e-09	High	80.14	4.31852e-07	0
THNSSLEYNIFEGMECR	5	1	1	Q16555	C16(Carbamidomethyl)	2086.9	0	2.539e-11	High	99.3	5.82749e-09	High	98.31	7.40805e-09	High	45.59	0.00137201	0
LVTGGGEEVDVHSLGAR	2	1	1	Q6DKJ4		1695.87	0	1.116e-10	High	99.29	4.59266e-09	High	102.76	2.06039e-09				0
RNDFQLIGIQDGYLSLLQDSGEVR	4	1	1	P63241		2736.4	0	1.235e-13	High	99.26	4.18576e-09	High	101.49	2.47288e-09	High	90.14	3.33088e-08	1
TASEMVLADDNFSTIVAAVEEGR	5	2	1	P16615		2425.16	0	1.856e-08	High	99.25	6.68533e-09	High	79.5	6.01402e-07	High	123.63	2.42766e-11	0
VVTYGMANLLTGPK	2	1	1	Q99536		1463.8	0	4.034e-08	High	99.23	2.7402e-09				High	119.58	2.60514e-11	0
LVILDEADAMTQDAQNALR	3	1	1	P40937		2087.04	0	6.965e-10	High	99.2	5.44626e-09	High	95.86	1.14792e-08	High	33.63	0.0181208	0
GVVDSDDLPLNVSR	2	1	1	P14625		1485.76	0	1.443e-08	High	99.2	4.4063e-09				High	105.46	9.98406e-10	0
DEVMGDNLLLSSVFQFSK	4	2	1	Q5SW79		2029	0	2.368e-09	High	99.18	5.3325e-09	High	70.7	3.83863e-06				0
VLAGETLSVNDPPDVLDR	6	1	1	Q12906		1909.99	0	4.977e-14	High	99.15	3.53302e-09	High	118.72	3.81345e-11	High	106.6	6.11479e-10	0
SVTEQGAELSNEER	3	1	1	P63104		1548.72	0	7.012e-09	High	99.15	4.85258e-09	High	99.29	4.69276e-09	High	88.42	5.83433e-08	0
GPDGLTAFEATDNQAIK	3	1	1	P58546		1747.85	0	4.314e-13	High	99.11	5.35164e-09	High	98.78	5.70129e-09	High	80.74	3.60104e-07	0
FQMPDQGMTSADDFFQGTK	5	1	1	Q16555		2150.92	0	1.941e-11	High	99.09	6.09154e-09	High	108.99	6.10725e-10	High	96.05	1.22667e-08	0
LTEVSISSDAFFPFR	5	1	1	P31939		1715.86	0	7.1e-11	High	99.04	5.0519e-09	High	99.19	5.26601e-09	High	73.26	1.94726e-06	0
AVTEQGAELSNEER	5	1	1	P27348		1532.72	0	1.376e-09	High	99.03	5.20733e-09	High	88.26	6.31452e-08	High	88.43	6.10801e-08	0
GLTVQQWDALYTDLPNR	2	1	1	O95394		1990	0	1.048e-08	High	98.99	5.04731e-09				High	86.56	8.83202e-08	0
NQLDQEVEFLSTSIAQLK	6	1	1	Q99471		2063.07	0	5.98e-12	High	98.98	4.11672e-09	High	103.19	1.47518e-09	High	91.65	2.29794e-08	0
VVYTGTYDTEGVTPTK	3	1	1	Q96F85		1730.85	0	1.686e-11	High	98.96	5.66041e-09	High	98.91	5.77094e-09	High	84.95	1.4443e-07	0
LANQAADYFGDAFK	3	1	1	Q8WUM4		1530.72	0	2.288e-09	High	98.9	5.64253e-09	High	79.92	4.45634e-07	High	98.51	6.08108e-09	0
LYIGNLNESVTPADLEK	2	1	1	Q9NZI8		1875.97	0	4.727e-12	High	98.84	4.16669e-09	High	98.67	4.23794e-09				0
LGDAVEQGVINNTVLGYFIGR	5	1	1	P41250		2235.18	0	6.569e-12	High	98.82	2.84747e-09	High	103.21	1.0816e-09	High	60.89	1.62941e-05	0
VEAGDVIYIEANSGAVK	3	1	1	Q9Y265		1734.89	0	4.163e-11	High	98.81	4.68878e-09	High	93.8	1.49031e-08	High	80.51	3.0055e-07	0
AAFGLSEAGFNTACVTK	3	1	1	P31040	C14(Carbamidomethyl)	1743.84	0	1.75e-10	High	98.78	5.97278e-09	High	79.17	5.52638e-07	High	62.82	2.36907e-05	0
MVNSNLASVEELKEIDVEVR	2	1	1	P08559		2274.17	0	1.158e-12	High	98.75	4.76067e-09	High	88.05	5.5933e-08				1
GVVTLLSDYEVCK	2	1	1	Q9UKD2	C12(Carbamidomethyl)	1482.75	0	1.025e-08	High	98.69	4.87422e-09	High	98.79	4.76988e-09				0
NVFDEAILAALEPPEPK	11	1	1	P60953		1852.97	0	2.338e-10	High	98.69	3.71144e-09	High	93.45	1.26068e-08	High	98.48	3.89531e-09	0
SNLMDAISFVLGEK	6	1	1	Q14683		1523.78	0	2.757e-09	High	98.67	5.05972e-09	High	92.19	2.24971e-08	High	98.77	4.95118e-09	0
LLEPLVTQVTTLVNTNSK	5	1	1	P35221		1970.12	0	5.078e-08	High	98.62	1.02366e-09	High	117.68	1.27103e-11	High	56.47	1.49907e-05	0
LLEPLVTQVTTLVNTSNK	4	1	1	P26232		1970.12	0	1.024e-13	High	98.62	1.02366e-09	High	117.68	1.27103e-11				0
AFYNNVLGEYEEYITK	3	1	1	P04181		1952.93	0	2.336e-09	High	98.61	7.28544e-09	High	61.05	4.28739e-05	High	78.83	6.86666e-07	0
QVELALWDTAGQEDYDR	4	3	2	P61586;P62745		2008.93	0	1.122e-11	High	98.48	7.45005e-09	High	103.51	2.34861e-09				0
ASAGHAVSIAQDDAGADDWETDPDFVNDVSEK	2	1	1	Q14247		3332.45	0	1.805e-16	High	98.42	1.0791e-08	High	108.18	1.14801e-09				0
MVPVSVQQSLAAYNQR	4	1	1	Q8WUM4		1790.92	0	2.251e-11	High	98.39	5.19385e-09	High	99.54	3.87994e-09	High	100.72	3.05425e-09	0
NETLGGTCLNVGCIPSK	3	1	1	P09622	C8(Carbamidomethyl); C13(Carbamidomethyl)	1819.87	0	1.457e-11	High	98.38	7.26056e-09	High	98.59	6.74489e-09	High	96.24	1.16941e-08	0
FYEQMNGPVAGASR	3	1	1	P29692		1526.71	0	1.305e-09	High	98.35	5.70249e-09	High	84.41	1.42905e-07	High	67.21	7.44272e-06	0
VLIDWINDVLVGER	3	1	1	Q9NVD7		1640.9	0	1.743e-08	High	98.35	2.88049e-09	High	69.76	2.07665e-06	High	67.93	2.94748e-06	0
LDGLVETPTGYIESLPR	6	1	1	P55209		1859.98	0	3.386e-11	High	98.32	3.6955e-09	High	112.71	1.33949e-10	High	89.16	3.10628e-08	0
NTNDANSCQIIIPQNQVNR	5	2	2	P31150;P50395	C8(Carbamidomethyl)	2199.06	0	1.028e-13	High	98.26	7.62072e-09	High	107.05	1.00298e-09	High	92.23	3.0878e-08	0
TVQSNSPISALAPTGK	3	1	1	O95292		1570.85	0	9.131e-10	High	98.24	3.70422e-09	High	98.43	3.70356e-09	High	78.75	3.41381e-07	0
WFGFLEAQQAFQSVGTK	2	1	1	P07814		1943.97	0	5.707e-13	High	98.23	6.1253e-09	High	89.96	4.16821e-08				0
DISTTLNADEAVAR	3	2	2	O95757;Q92598		1475.74	0	2.077e-08	High	98.2	5.21422e-09	High	98.29	5.10727e-09	High	73.23	1.69457e-06	0
DTNGSQFFITTVK	4	1	1	P23284		1457.73	0	3.18e-08	High	98.2	6.37209e-09				High	98.48	5.2647e-09	0
FCEVIPGLNDTAENLLR	5	1	1	Q9NPH2	C2(Carbamidomethyl)	1960.98	0	1.263e-11	High	98.08	6.78401e-09	High	85.08	1.27908e-07	High	85.4	1.25744e-07	0
VENQENVSNLVIEDTELK	3	1	1	Q01518		2073.04	0	4.749e-12	High	98.06	6.68246e-09	High	73.2	2.01982e-06	High	98.51	5.90492e-09	0
VLDNYLTSPLPEEVDETSAEDEGVSQR	4	1	1	O00299		2992.39	0	5.344e-13	High	98.05	1.06461e-08	High	75.29	1.93898e-06	High	105.79	1.8217e-09	0
MMDYLQGSGETPQTDVR	6	1	1	Q14697		1927.86	0	4.406e-11	High	97.98	8.36706e-09	High	97.64	8.83319e-09	High	77.22	9.89132e-07	0
NDVLDSLGISPDLLPEDFVR	4	1	1	Q9UBE0		2214.13	0	5.579e-07	High	97.95	5.92399e-09	High	81.41	2.52608e-07	High	108.71	4.97295e-10	0
NLHQSGFSLSGSQADDHIAR	6	1	1	O14531		2140.02	0	6.91e-13	High	97.89	9.24937e-09	High	99.74	5.96142e-09	High	87.23	1.08715e-07	0
TALALAIAQELGSK	6	1	1	Q9Y265		1385.8	0	9.496e-09	High	97.87	1.97599e-09	High	91.46	8.03808e-09	High	97.68	2.08142e-09	0
FLDGNELTLADCNLLPK	6	1	1	O00299	C12(Carbamidomethyl)	1932.98	0	6.436e-11	High	97.83	6.38663e-09	High	76.51	8.74444e-07	High	81.03	2.97006e-07	0
VGILDVDLCGPSIPR	3	1	1	Q9Y5Y2	C9(Carbamidomethyl)	1610.86	0	2.176e-10	High	97.81	3.88278e-09	High	111.9	1.50437e-10	High	66.33	5.29641e-06	0
LASAFTEEQAVLYNQR	3	1	1	Q9UHB9		1839.93	0	8.848e-11	High	97.8	7.2275e-09	High	93.28	2.13802e-08	High	102.82	2.19406e-09	0
QVLGQMVIDEELLGDGHSYSPR	3	1	1	P28070		2443.2	0	1.674e-14	High	97.79	8.79114e-09	High	82.31	3.05201e-07	High	86.93	1.0696e-07	0
AVQALCAVYEHWVPR	3	1	1	O60701	C6(Carbamidomethyl)	1798.91	0	3.626e-10	High	97.77	6.26659e-09	High	91.75	2.50629e-08	High	104.46	1.30347e-09	0
GLTEQEVETILDK	2	1	1	Q13618		1474.77	0	1.682e-08	High	97.74	5.58648e-09	High	97.24	6.41917e-09				0
YQVFFFGTHETAFLGPK	5	1	1	P51858		1988.99	0	3.333e-11	High	97.7	7.75248e-09	High	98.51	6.35589e-09	High	59.68	4.75259e-05	0
EIADLGEALATAVIPQWQK	3	1	1	P49588		2053.1	0	2.416e-11	High	97.68	3.48894e-09	High	80.43	1.84769e-07	High	46.77	0.000433378	0
LPNGLVIASLENYSPVSR	6	1	1	P22695		1929.05	0	5.319e-13	High	97.66	3.01656e-09	High	92.15	1.08802e-08	High	105.82	4.608e-10	0
DAYSGGAVNLYHVR	4	1	1	P28074		1521.75	0	6.249e-10	High	97.62	7.22198e-09	High	71.14	3.13421e-06	High	94.76	1.40195e-08	0
SVGGSGGGSFGDNLVTR	3	1	1	P02545		1566.75	0	4.669e-10	High	97.59	7.55944e-09	High	94.7	1.4367e-08	High	93.67	1.79117e-08	0
EYFGGFGEVESIELPMDNK	4	1	1	Q14103		2160.99	0	9.277e-13	High	97.51	1.02371e-08	High	92.1	3.59475e-08	High	56.07	0.000144472	0
EVSFQSTGESEWK	3	1	1	Q07021		1513.68	0	6.47e-08	High	97.5	7.21981e-09	High	83.74	1.71603e-07	High	83.8	1.69249e-07	0
SVENLATATTTLTSLAQLLGK	6	1	1	Q96S52		2132.18	0	9.352e-13	High	97.48	1.66143e-09	High	117.84	1.63615e-11	High	83.78	4.52297e-08	0
GIVDQSQQAYQEAFEISK	6	1	1	P63104		2040.99	0	5.916e-12	High	97.46	8.20193e-09	High	100.02	4.549e-09	High	76.04	1.13492e-06	0
WNSPAEEGSSDCEVFSK	3	1	1	P34932	C12(Carbamidomethyl)	1928.8	0	1.09e-11	High	97.43	8.72865e-09	High	117.92	8.13637e-11	High	112.51	2.71547e-10	0
FEETGQELAELLEEEK	2	1	1	P36405		1893.9	0	4.064e-10	High	97.36	9.21942e-09	High	87	9.99626e-08				0
AGFAALQLEYFFTAGPDEVR	3	1	1	Q9NTK5		2202.08	0	2.892e-11	High	97.35	9.26829e-09	High	66.43	1.11707e-05				0
VSEGGPAEIAGLQIGDK	2	1	1	O14907		1640.85	0	5.292e-09	High	97.28	5.75235e-09				High	87.67	5.2241e-08	0
VFGAPNVVEDEIDQYLSK	5	1	1	Q8TAT6		2023.01	0	1.045e-11	High	97.23	8.57232e-09	High	97.37	8.12631e-09	High	71.66	2.89653e-06	0
AALTAEHFAALQSLLK	6	1	1	Q9P000	N-Term(Acetyl)	1725.96	0	1.409e-12	High	97.2	3.07732e-09	High	92.06	9.24116e-09	High	90.57	1.42513e-08	0
VATAQDDITGDGTTSNVLIIGELLK	4	1	1	P40227		2544.35	0	1.222e-10	High	97.2	3.88714e-09	High	83.1	9.967e-08	High	78.4	3.1366e-07	0
STNCFGDNDPIDVCEIGSK	2	1	1	Q9H2U2	C4(Carbamidomethyl); C14(Carbamidomethyl)	2127.9	0	1.009e-09	High	97.19	8.4702e-09	High	87.06	9.06212e-08				0
FASWALESDNNTALLLSK	6	1	1	Q13263		1980.01	0	1.097e-11	High	97.15	7.10293e-09	High	84.5	1.32523e-07	High	64.36	1.35582e-05	0
AATITATSPGALWGLDR	3	1	1	P31323		1700.9	0	5.627e-10	High	97.1	6.08352e-09	High	87.51	5.10967e-08	High	41.51	0.00211542	0
QMQLENVSVALEFLDR	2	2	2	O75369;P21333		1891.96	0	4.559e-10	High	97.08	7.47299e-09	High	78.04	5.82605e-07				0
VSLLGWSDGGITALIAAAK	5	1	1	Q86WA6		1843.04	0	1.498e-11	High	97.05	2.38663e-09	High	50.04	0.000123359	High	48.24	0.000158967	0
IAIPGLAGAGNSVLLVSNLNPER	7	1	1	P26599		2275.28	0	8.323e-10	High	96.96	1.30892e-09	High	78.47	8.53397e-08	High	100.1	6.74294e-10	0
VVIEDEQLVLGASQEPVGR	5	1	1	Q6IBS0		2038.09	0	6.031e-14	High	96.92	4.89798e-09	High	106.09	6.15092e-10	High	94.38	8.62643e-09	0
DGVSAAVISAELASFLATK	6	1	1	Q96G03		1849.99	0	2.153e-08	High	96.92	4.37973e-09	High	67.06	3.77834e-06	High	65.7	5.92138e-06	0
NAPAIIFIDELDAIAPK	11	1	1	P55072		1811	0	1.085e-11	High	96.91	3.11667e-09	High	96.87	3.14551e-09	High	96.56	3.25681e-09	0
GHYTEGAELVDSVLDVVR	12	5	5	Q13885;P07437;Q13509;P68371;Q9BVA1		1958.98	0	1.757e-15	High	96.84	8.58074e-09	High	110.43	3.62293e-10	High	104.01	1.60863e-09	0
AAGVEAAAEVAATEIK	3	1	1	P52272	N-Term(Acetyl)	1542.8	0	1.836e-10	High	96.83	6.43223e-09	High	113.83	1.25649e-10	High	77.71	5.16773e-07	0
NALNIGMVEEVLQSSDETK	3	1	1	Q9NTX5		2077.01	0	3.396e-09	High	96.83	1.08103e-08	High	90.02	5.19104e-08	High	39.82	0.00546695	0
YSGAYGASVSDEELK	3	1	1	Q9NX63		1575.72	0	2.854e-10	High	96.79	9.71668e-09	High	96.46	1.03708e-08	High	96.66	9.66669e-09	0
AGPESDAQYQFTGIK	3	1	1	Q96IX5		1611.77	0	8.103e-11	High	96.75	9.9017e-09	High	116.27	1.09762e-10	High	96.29	1.1008e-08	0
LAPILCDGTATFVDLVPGFR	4	1	1	O43264	C6(Carbamidomethyl)	2162.13	0	6.273e-12	High	96.72	5.33099e-09	High	105.41	7.5244e-10				0
NQGGYGGSSSSSSYGSGR	6	1	1	P09651		1694.7	0	1.495e-12	High	96.7	8.4984e-09	High	121.63	2.683e-11	High	98.12	5.93555e-09	0
ISGADINSICQESGMLAVR	4	1	1	P43686	C10(Carbamidomethyl)	2020.98	0	8.478e-15	High	96.69	1.08109e-08	High	84.01	1.99986e-07	High	112.28	2.9933e-10	0
FSPNTSQFLLVSSWDTSVR	4	1	1	O43684		2171.08	0	1.975e-10	High	96.68	9.66524e-09	High	67.53	9.38649e-06	High	53.73	0.000189368	0
ALINADELASDVAGAEALLDR	6	1	1	Q13813		2127.1	0	5.82e-16	High	96.64	6.71988e-09	High	122.32	1.94598e-11	High	105.13	1.01278e-09	0
EISFAYEVLSNPEK	2	1	1	O60884		1625.81	0	5.187e-10	High	96.63	8.77771e-09	High	102.76	2.13984e-09				0
FCTGLTQIETLFK	5	1	1	P12277	C2(Carbamidomethyl)	1557.8	0	9.772e-08	High	96.62	7.73087e-09	High	117	6.72403e-11	High	124.06	1.32714e-11	0
FATEYCNTIEGTAK	3	1	1	O00429	C6(Carbamidomethyl)	1604.73	0	7.702e-09	High	96.62	1.01481e-08	High	78	7.36183e-07	High	96.91	9.85928e-09	0
APAALPALCDLLASAADPQIR	4	1	1	Q8TEX9	C9(Carbamidomethyl)	2134.14	0	1.512e-10	High	96.55	4.87987e-09	High	76.74	4.6498e-07	High	34.76	0.00817107	0
AASKPVEAAVVAAAVPSSGSGVGGGGTAGPGTGGLPR	6	1	1	O94826	N-Term(Acetyl)	3159.64	0	6.65e-18	High	96.5	4.85802e-09	High	96.14	5.71568e-09	High	92.73	1.23467e-08	0
VDNDENEHQLSLR	6	1	1	P06748		1568.73	0	4.271e-10	High	96.48	9.6372e-09	High	96.27	9.80779e-09	High	96.32	9.55551e-09	0
DSLIQSLATQLELDGFER	5	1	1	Q92878		2035.03	0	7.322e-09	High	96.48	8.80505e-09	High	72.16	2.49943e-06				0
VLQLINDNTATALSYGVFR	5	1	1	Q9Y4L1		2095.12	0	7.796e-10	High	96.43	4.7777e-09	High	98.54	2.91114e-09	High	101.96	1.34682e-09	0
LPGPPDAPGAVFVLGGEGLR	5	1	1	Q96GD0		1919.04	0	1.217e-11	High	96.3	4.46576e-09	High	79.98	1.91379e-07	High	92.75	1.00603e-08	0
IGGDAATTVNNSTPDFGFGGQK	6	1	1	Q92945		2154.01	0	5.235e-12	High	96.27	1.39268e-08	High	87.75	9.76225e-08	High	87.52	1.02932e-07	0
YLAADKDGNVTCER	6	1	1	Q16658	C12(Carbamidomethyl)	1611.74	0	1.309e-09	High	96.23	1.05418e-08	High	95.41	1.23297e-08	High	75.62	1.21726e-06	1
SETSGSFEDALLAIVK	5	1	1	P09525		1666.85	0	1.31e-08	High	96.23	8.43341e-09	High	60.53	3.16429e-05	High	114.15	1.32876e-10	0
GELFWDDGESLEVLER	3	1	1	P10253		1893.89	0	3.103e-11	High	96.22	1.20346e-08	High	100.59	4.46525e-09	High	105.92	1.28313e-09	0
IDSDLGDAWAFFYK	3	1	1	O94906		1647.77	0	2.327e-10	High	96.2	1.16463e-08	High	94.37	1.74206e-08	High	95.02	1.52194e-08	0
QFVPIKVEQIEAGTPGR	2	1	1	Q16881		1869.03	0	2.151e-07	High	96.2	3.79016e-09				High	97.03	3.13081e-09	1
DGLEDPLEDTGLVQQQLDQLSTIGR	2	1	1	Q9UIA9		2740.37	0	1.243e-11	High	96.19	1.11322e-08	High	94.02	1.80108e-08				0
MDENQFVAVTSTNAAK	6	3	3	Q14194;Q14195;Q16555		1725.81	0	9.291e-11	High	96.18	1.08687e-08	High	96.16	1.08341e-08	High	91.03	3.5262e-08	0
ALVDELEWEIAQVDPK	5	1	1	Q9Y2B0		1854.95	0	1.915e-10	High	96.18	8.54311e-09	High	79.03	4.33215e-07	High	75.68	9.43681e-07	0
VAEAHENIIHGSGATGK	4	1	1	Q08257		1690.85	0	3.717e-08	High	96.18	1.01457e-08	High	44.32	0.00148856	High	51.07	0.000303272	0
ALLAMYTNQAEQCR	2	1	1	O76094	C13(Carbamidomethyl)	1668.79	0	1.442e-08	High	96.11	1.10943e-08	High	87.28	8.21229e-08				0
CEFQDAYVLLSEK	6	1	1	P10809	C1(Carbamidomethyl)	1601.75	0	6.477e-09	High	96.1	1.12548e-08	High	78.97	5.85655e-07	High	78.39	6.33838e-07	0
EAAWAITNATSGGTPEQIR	2	2	1	O60684		1972.98	0	2.916e-10	High	96.09	1.16375e-08	High	96.05	1.23412e-08				0
AEAAVESAVAGPQGR	3	1	1	Q9UHJ6		1412.71	0	6.901e-08	High	96.08	8.10094e-09	High	95.55	8.80414e-09	High	76.57	7.18154e-07	0
LQMEQQQQLQQR	6	1	1	Q9NS69		1557.78	0	2.342e-08	High	96.07	1.06408e-08	High	76.33	9.39385e-07	High	76.4	9.72473e-07	0
LWGDSGIQECFNR	2	1	1	P09471	C10(Carbamidomethyl)	1581.71	0	7.337e-10	High	96	1.10397e-08	High	96.01	1.0275e-08				0
KLVTDQNISENWR	2	1	1	P24666		1602.82	0	9.594e-09	High	96	9.13071e-09	High	76.14	8.62216e-07				1
TMLELINQLDGFDPR	6	1	1	P35998		1761.89	0	3.022e-08	High	95.97	9.72515e-09	High	96.31	9.0513e-09	High	109.02	4.47998e-10	0
GNVFSSPTAAGTPNK	2	1	1	Q05682		1447.72	0	3.699e-10	High	95.94	9.89444e-09	High	95.89	9.5968e-09				0
LEQLNQYPDFNNYLIFVLTK	2	1	1	Q92973		2472.28	0	1.185e-10	High	95.94	8.21353e-09	High	56.88	6.78935e-05				0
NQGGGLSSSGAGEGQGPK	4	1	1	P07814		1587.74	0	3.899e-11	High	95.91	1.13478e-08	High	92.03	2.65998e-08	High	96.28	1.04682e-08	0
GTLGGLFSQILQGEDIVR	5	1	1	Q9BZZ5		1903.03	0	2.391e-11	High	95.9	5.10224e-09	High	100.67	1.61552e-09	High	71.29	1.40059e-06	0
MSASDPNSSIFLTDTAK	3	1	1	P23381		1784.84	0	1.23e-10	High	95.9	1.26078e-08	High	91.96	3.14259e-08	High	82.22	2.96297e-07	0
LDLMDAGTDAMDVLMGR	5	1	1	O00429		1823.83	0	1.465e-09	High	95.88	1.30921e-08	High	80.64	4.41414e-07	High	106.62	1.1139e-09	0
VLETAEDIQER	2	1	1	Q13813		1302.65	0	8.672e-07	High	95.87	7.88111e-09				High	63.96	1.43038e-05	0
YAPTEAQLNAVDALIDSMSLAK	5	1	1	P13010		2321.17	0	5.14e-14	High	95.84	1.0151e-08	High	92	2.48913e-08	High	71.34	2.86093e-06	0
NDGAAILAAVSSIAQK	6	1	1	P28331		1528.83	0	7.102e-12	High	95.83	5.8643e-09	High	95.85	6.07137e-09	High	95.72	6.22907e-09	0
VFSDEVQQQAQLSTIR	2	1	1	Q9Y262		1848.95	0	3.561e-11	High	95.83	9.46908e-09				High	93.39	1.65389e-08	0
SECLNNIGDSSPLIR	3	1	1	Q92973	C3(Carbamidomethyl)	1674.82	0	6.836e-10	High	95.81	1.15859e-08	High	91.2	3.44394e-08	High	95.99	1.17953e-08	0
LVSSPCCIVTSTYGWTANMER	6	1	1	P08238	C6(Carbamidomethyl); C7(Carbamidomethyl)	2432.11	0	3.553e-11	High	95.81	1.73854e-08	High	77.26	1.25538e-06	High	98.28	9.82946e-09	0
ELVSCSNCTDYQAR	3	1	1	P49591	C5(Carbamidomethyl); C8(Carbamidomethyl)	1702.72	0	2.447e-09	High	95.79	9.67534e-09	High	95.73	9.66292e-09	High	95.6	1.00529e-08	0
APVDFGYVGIDSILEQMR	6	1	1	Q9UHD8		2010	0	2.653e-13	High	95.78	1.13624e-08	High	83.41	1.94272e-07	High	85.42	1.23156e-07	0
YINENLIVNTDELGR	3	1	1	P17987		1762.9	0	1.249e-09	High	95.77	9.99809e-09	High	91.05	2.78366e-08	High	95.71	9.51955e-09	0
VNGDASPAAAESGAK	3	1	1	P29966		1344.64	0	4.833e-08	High	95.76	9.37076e-09	High	109.55	3.89875e-10	High	90.52	3.1361e-08	0
LIALSIDSVEDHLAWSK	6	1	1	P30041		1897.01	0	4.287e-11	High	95.76	6.67633e-09	High	90.68	2.10346e-08	High	83.57	1.07688e-07	0
SVGMIAGGTGITPMLQVIR	6	1	1	P00387		1901.04	0	1.158e-08	High	95.76	3.99518e-09	High	81.03	1.20301e-07	High	83.23	8.53227e-08	0
AVFVDLEPTVIDEVR	16	3	1	Q71U36		1701.91	0	2.903e-10	High	95.74	7.56054e-09	High	108.86	3.23092e-10	High	95.54	7.45609e-09	0
DAYELQEVIGSGATAVVQAALCKPR	4	1	1	Q9UEW8	C22(Carbamidomethyl)	2646.36	0	4.068e-16	High	95.72	8.78767e-09	High	93.62	1.39043e-08				0
VSCLGVTDDGMAVATGSWDSFLK	6	2	2	P62879;P62873	C3(Carbamidomethyl)	2416.12	0	1.872e-15	High	95.68	1.68727e-08	High	125.17	1.96745e-11	High	107.84	1.0302e-09	0
MCLAADVPLIESGTAGYLGQVTTIK	5	1	1	Q9UBT2	C2(Carbamidomethyl)	2608.34	0	3.022e-07	High	95.67	8.02217e-09	High	77.53	5.3246e-07	High	62.17	1.89302e-05	0
WNTDNTLGTEIAIEDQICQGLK	6	1	1	P45880	C18(Carbamidomethyl)	2519.21	0	1.282e-13	High	95.63	1.48799e-08	High	122.12	3.41252e-11	High	78.57	7.68644e-07	0
IGNVEISQVTIVGIIR	5	1	1	P15927		1711.01	0	1.565e-10	High	95.63	1.09411e-09	High	91.16	3.06239e-09	High	88.36	5.83526e-09	0
VAVGELTDEDVK	3	1	1	P49736		1274.65	0	2.664e-08	High	95.56	9.53442e-09	High	95.37	1.0106e-08	High	57.25	6.28197e-05	0
ILGSGISSSSVLHGMVFK	4	1	1	P50990		1818.99	0	4.582e-12	High	95.54	6.18548e-09	High	109.36	2.31755e-10				0
VVDFIDEGVNIGLEVK	3	1	1	P34897		1745.94	0	4.212e-10	High	95.54	6.84173e-09	High	95.08	7.54408e-09				0
DTLVQGLNEAGDDLEAVAK	3	1	1	Q9Y6E2		1957.97	0	2.291e-11	High	95.53	1.19936e-08	High	90.14	4.09582e-08	High	89.26	5.06916e-08	0
VLGQLTETGVVSPEQFMK	3	1	1	Q96EK6		1963.03	0	2.554e-11	High	95.46	9.45783e-09	High	94.83	1.01944e-08	High	86.6	7.6681e-08	0
TGEMSGPVFTDSGIHIILR	2	1	1	Q13526		2030.04	0	9.151e-12	High	95.45	1.08054e-08	High	64.62	1.29429e-05				0
AAVESLGFILFR	3	1	1	Q99460		1322.75	0	3.379e-07	High	95.44	4.10064e-09	High	89.05	1.78588e-08	High	94.99	4.7702e-09	0
HIADLAGNSEVILPVPAFNVINGGSHAGNK	6	1	1	P06733		3011.57	0	1.846e-19	High	95.4	6.73421e-09	High	95.06	7.37617e-09	High	78.03	3.69886e-07	0
LGEMWNNTAADDKQPYEK	5	1	1	P09429		2109.96	0	3.181e-10	High	95.4	1.5718e-08	High	88.37	7.85948e-08	High	66.18	1.30737e-05	1
TTLQVDTLNAELAAER	3	1	1	P35580		1744.91	0	2.028e-11	High	95.4	9.09912e-09	High	76.75	6.68919e-07	High	95.51	8.92779e-09	0
GAQAAIVVYDITNTDTFAR	5	1	1	P51148		2026.02	0	3.082e-11	High	95.39	1.14326e-08	High	85.83	9.74336e-08	High	101.91	2.39631e-09	0
GSGDPSSSSSSGNPLVYLDVDANGKPLGR	3	1	1	P30405		2833.37	0	8.764e-17	High	95.37	1.75258e-08	High	90.02	6.14165e-08	High	79.08	7.52074e-07	0
VELNALMTDETISNVPILILGNK	6	1	1	Q9NR31		2497.37	0	5.187e-11	High	95.33	3.1214e-09	High	103.67	4.51013e-10	High	37.48	0.00185795	0
DHADSNIVIMLVGNK	5	2	1	Q15907		1625.84	0	7.72e-11	High	95.33	1.00237e-08	High	71.41	2.54054e-06	High	95.52	9.45431e-09	0
SQGLSQLYHNQSQGLLSQLQGQSK	2	1	1	P78344		2629.33	0	3.767e-14	High	95.27	1.08466e-08	High	70.31	3.45441e-06				0
LEDVALQILLACPVSK	6	1	1	P42704	C12(Carbamidomethyl)	1768.99	0	4.826e-11	High	95.26	4.03589e-09	High	95.7	3.72778e-09	High	82.33	8.33326e-08	0
TLTTMAPYLSTEDVPLAR	2	1	1	Q8TEX9		1979.02	0	6.816e-10	High	95.2	9.81484e-09	High	51.17	0.000248629				0
QIVLTGILEQVVNCR	6	1	1	Q96QK1	C14(Carbamidomethyl)	1741.97	0	1.756e-09	High	95.14	3.91931e-09	High	90.35	1.28237e-08	High	77.05	2.57401e-07	0
GWTQWIEGDELHLEMR	2	1	1	P09455		1999.94	0	6.734e-11	High	95.13	1.66494e-08	High	89.71	5.74617e-08				0
TAVDSLVAYSVK	4	1	1	Q07065		1252.68	0	3.494e-08	High	95.08	6.24016e-09	High	74.95	6.46177e-07	High	75.18	6.58354e-07	0
GQNLLLTNLQTIQGILER	5	1	1	P12270		2024.15	0	1.215e-10	High	95.05	2.53212e-09	High	103.45	3.68263e-10	High	52.89	3.80392e-05	0
EFEGEEEYLEILGITR	3	1	1	Q13449		1926.93	0	2.265e-10	High	95.01	1.58539e-08	High	99.75	5.33334e-09	High	80.14	4.90917e-07	0
NNSELLNNLGNFINR	2	1	1	P56192		1731.88	0	8.853e-10	High	94.99	1.10776e-08	High	90.33	3.30415e-08				0
ILDSVGIEADDDRLNK	6	1	1	P05387		1772.91	0	8.795e-09	High	94.94	1.26327e-08	High	89.6	4.32012e-08	High	77.24	7.16493e-07	1
VWDAVSGDELMTLAHK	3	1	1	Q9Y3F4		1771.87	0	3.006e-12	High	94.91	1.45767e-08	High	81.93	2.86941e-07	High	81.56	3.13157e-07	0
TESAVSQMQSVIELGR	3	1	1	P41252		1734.87	0	1.111e-09	High	94.9	1.32512e-08	High	109.13	4.94829e-10	High	115.22	1.21746e-10	0
FNISNGGPAPEAITDK	2	1	1	P36871		1630.81	0	1.05e-09	High	94.9	1.42381e-08	High	63.48	1.98794e-05				0
DLPVTEAVFSALVTGHAR	2	1	1	P42704		1883.01	0	2.07e-11	High	94.82	7.53158e-09	High	118.13	3.31472e-11				0
KESESCDCLQGFQLTHSLGGGTGSGMGTLLISK	3	2	2	Q13885;Q9BVA1	C6(Carbamidomethyl); C8(Carbamidomethyl)	3455.63	0	1.522e-11	High	94.82	2.2842e-08	High	104.82	2.27431e-09	High	70.11	6.73718e-06	1
AEVQNLGGELVVSGVDSAMSLIQAAK	3	1	1	P35221		2586.35	0	1.434e-14	High	94.81	9.31642e-09	High	134.26	1.04617e-12	High	29.32	0.0301731	0
AVANETGAFFFLINGPEIMSK	6	1	1	P55072		2256.15	0	5.828e-12	High	94.8	1.25995e-08	High	82.32	2.24784e-07	High	72.17	2.3329e-06	0
LWYCDLQQESSGIAGILK	2	1	1	P48147	C4(Carbamidomethyl)	2081.04	0	8.557e-12	High	94.78	1.44374e-08				High	86.07	1.09127e-07	0
TNLYQDDAVTGEAAGLALGLVMLGSK	4	1	1	Q99460		2607.33	0	4.24e-08	High	94.73	1.28043e-08	High	86.71	7.55098e-08	High	82.48	1.96881e-07	0
LYDDIDFDIEEFAK	3	1	1	Q96KP4		1732.8	0	2.886e-10	High	94.73	1.71957e-08	High	50.87	0.000416599	High	56.47	0.000114853	0
GPITSAAELNDPQSILLR	3	1	1	P17813		1895.03	0	2.705e-10	High	94.7	5.70952e-09				High	34.85	0.00602307	0
NYGILADATEQVGQHK	6	1	1	Q9BZZ5		1743.87	0	9.149e-09	High	94.67	1.39548e-08	High	86.3	9.78716e-08	High	84.52	1.47631e-07	0
FNLTGLNEQVPHYR	3	1	1	P67870		1687.86	0	5.6e-08	High	94.64	1.23681e-08	High	99.63	3.96371e-09	High	100.7	3.07261e-09	0
AEELIENEEPVVLTDTNLVYPALK	3	1	1	Q9NWT6		2699.41	0	4.804e-12	High	94.62	8.61134e-09	High	84.5	9.47352e-08	High	79.74	2.60115e-07	0
AAYNVTLLNFMDPQK	2	1	1	Q9C0B1		1724.87	0	4.092e-09	High	94.62	1.4358e-08				High	61.26	3.13857e-05	0
AEEGIAAGGVMDVNTALQEVLK	12	1	1	P25398	N-Term(Acetyl)	2257.14	0	5.782e-12	High	94.59	1.43706e-08	High	98.64	5.70343e-09	High	47.87	0.000677717	0
MIAGQVLDINLAAEPK	5	1	1	P07910		1682.92	0	2.821e-10	High	94.58	6.21782e-09	High	77.23	3.36837e-07	High	107.33	3.12526e-10	0
QIIQQNPSLLPALLQQIGR	8	1	1	P54727		2130.24	0	2.634e-13	High	94.57	6.10996e-10	High	89.67	1.83421e-09	High	65.64	4.77571e-07	0
LETTWMTAVGLSEMAAEAAYQTGADQASITAR	2	1	1	Q9NR28		3344.57	0	5.965e-10	High	94.57	2.52428e-08	High	84.85	2.33394e-07				0
MNSEEEDEVWQVIIGAR	6	1	1	Q9NR28		2004.93	0	9.628e-11	High	94.53	1.90809e-08	High	112.36	3.07224e-10	High	123.88	2.16499e-11	0
KPLVIIAEDVDGEALSTLVLNR	22	1	1	P10809		2365.34	0	4.922e-10	High	94.52	1.50103e-09	High	89.12	5.63323e-09	High	78.47	6.54271e-08	0
QAGEVTYADAHK	4	2	2	Q08170;Q13247		1289.61	0	1.291e-06	High	94.52	1.22378e-08	High	70.36	3.20777e-06	High	94.81	1.15299e-08	0
ELEQVCNPIISGLYQGAGGPGPGGFGAQGPK	6	1	1	P08107	C6(Carbamidomethyl)	3055.5	0	1.193e-17	High	94.5	1.81487e-08	High	108.43	7.23487e-10	High	98.1	7.98415e-09	0
VAKPVVEMDGDEMTR	3	1	1	P48735		1676.8	0	2.333e-10	High	94.5	1.62505e-08	High	93.91	1.85948e-08	High	76.02	1.15141e-06	0
EIGWTDVGGWTGQGGSILGTK	4	1	1	Q01813		2119.05	0	3.055e-12	High	94.49	1.67502e-08				High	81.7	3.11674e-07	0
AEAGDAALSVAEWLR	2	1	1	Q96P48	N-Term(Acetyl)	1600.8	0	5.433e-10	High	94.46	1.42522e-08	High	91.7	2.69081e-08				0
WLLAEMLGDLSDSQLK	4	1	1	Q9UBQ5		1818.94	0	3.89e-09	High	94.45	1.37467e-08	High	100.56	3.14251e-09				0
QVYDGFSFIGNTGPYEVSK	2	1	1	Q99598		2108	0	6.31e-11	High	94.45	2.03509e-08	High	94.82	1.84087e-08				0
TSSGDASSLSIEETNK	3	1	1	O43290		1625.75	0	1.412e-10	High	94.44	1.65305e-08	High	114.34	1.69155e-10	High	114.86	1.49904e-10	0
INNVIDNLIVAPGTFEVQIEEVR	2	1	1	Q12905		2582.39	0	2.874e-13	High	94.42	5.05974e-09	High	79.71	1.53944e-07				0
IVAPISDSPKPPPQR	4	1	1	O95336		1601.9	0	6.118e-10	High	94.31	4.87445e-09	High	57.41	2.24216e-05	High	49.11	0.000147906	0
GQLTTDQVFPYPSVLNEEQTQFLK	3	1	1	P49748		2782.39	0	1.522e-12	High	94.27	1.67602e-08	High	87.03	8.75835e-08	High	70.98	3.75058e-06	0
SGEEDFESLASQFSDCSSAK	3	1	1	Q13526	C16(Carbamidomethyl)	2180.9	0	5.27e-14	High	94.24	1.72342e-08	High	111.46	3.26525e-10				0
DIGEGNLSTAAAAALAAAAVK	4	1	1	Q8TAQ2		1885.01	0	3.795e-13	High	94.22	8.23113e-09	High	98.17	3.27671e-09	High	93.7	9.53405e-09	0
IIDVVYNASNNELVR	6	1	1	P62241		1718.91	0	1.653e-09	High	94.19	1.09175e-08	High	83.08	1.38755e-07	High	94.43	1.00061e-08	0
GTSFDAAATSGGSASSEK	3	1	1	P13804		1630.72	0	5.702e-12	High	94.18	1.62517e-08	High	98.51	5.99652e-09	High	93.55	1.87888e-08	0
NFILDQCNVYNSGQR	3	1	1	Q1KMD3	C7(Carbamidomethyl)	1827.85	0	5.474e-09	High	94.16	1.85906e-08	High	93.86	1.97969e-08	High	100.02	4.70827e-09	0
LQNELDNVSTLLEEAEKK	2	1	1	P35580		2073.07	0	2.066e-12	High	94.09	1.27121e-08				High	53.09	0.000158809	1
LPLAVVGSNTIIEVNGK	5	1	1	Q16181		1724	0	5.527e-11	High	94.08	2.42321e-09	High	88.95	7.32264e-09	High	60.26	4.70945e-06	0
IVEFLQSFDEITAMTGDGVNDAPALK	3	1	1	P16615		2781.37	0	2.552e-13	High	94.04	1.98018e-08	High	81.48	3.55251e-07	High	77	9.93641e-07	0
LASPSGSTSSGLEVVAPEGTSAPGGGPGTLDDSATICR	3	1	1	Q13263	C37(Carbamidomethyl)	3558.7	0	1.841e-16	High	94.03	2.60744e-08	High	76.9	1.3404e-06	High	78.11	1.02759e-06	0
IILDLISESPIK	6	1	1	P61978		1340.81	0	2.487e-08	High	94	2.72703e-09	High	94.08	2.67726e-09	High	93.42	3.11667e-09	0
QSTDEEVTSLAK	3	1	1	P23193		1307.63	0	1.479e-07	High	93.97	1.73174e-08	High	76.44	9.2951e-07	High	76.55	9.35033e-07	0
AVCMLSNTTAIAEAWAR	14	6	2	Q71U36;P68366	C3(Carbamidomethyl)	1864.9	0	1.022e-11	High	93.95	2.04379e-08	High	93.29	2.36048e-08	High	93.86	2.14826e-08	0
LHQLAMQQSHFPMTHGNTGFSGIESSSPEVK	2	1	1	Q15366		3382.61	0	1.342e-13	High	93.94	2.55911e-08	High	88.24	9.65047e-08				0
VSPETVDSVIMGNVLQSSSDAIYLAR	8	1	1	P42765		2751.39	0	6.293e-15	High	93.93	1.65472e-08	High	78.65	5.49245e-07	High	56.16	9.80517e-05	0
LKPGTMIEWGNNWAR	3	1	1	Q9BPW8		1772.89	0	1.731e-09	High	93.93	1.57987e-08	High	59.6	4.34205e-05	High	61.52	2.75183e-05	0
YTGYGNAAGLLAAR	3	2	1	Q9NPQ8		1397.72	0	1.984e-08	High	93.91	1.28639e-08	High	90.84	2.6084e-08	High	89.99	3.12218e-08	0
ASQSQGIQQLLQAEK	2	2	1	O75348	N-Term(Acetyl)	1670.87	0	2.607e-08	High	93.9	1.22621e-08	High	76.91	6.43705e-07				0
SVVDSLDIESMTIEDEYSGPK	2	1	1	P53041		2314.07	0	6.23e-14	High	93.89	2.54383e-08	High	99.12	7.47628e-09				0
SSGPYGGGGQYFAKPR	5	1	1	P09651		1628.78	0	9.208e-10	High	93.84	2.1623e-08	High	91.28	3.92101e-08	High	88.83	6.61137e-08	0
MISAAQLLDELMGR	4	1	1	O95232	N-Term(Acetyl); M1(Oxidation)	1605.8	0	1.563e-10	High	93.83	1.63323e-08	High	91.45	2.94335e-08				0
SLVDLTAVDVPTR	4	1	1	O75489		1385.77	0	5.134e-08	High	93.79	8.75355e-09	High	93.98	8.99876e-09	High	39.11	0.00258376	0
IEDVTPIPSDSTR	3	1	1	P62263		1429.72	0	1.7e-09	High	93.78	1.47625e-08	High	93.61	1.52647e-08	High	93.69	1.46868e-08	0
NVSSFPDDATSPLQENR	2	1	1	P52292		1876.87	0	1.48e-10	High	93.77	2.2562e-08	High	112.77	2.76905e-10				0
AAIAASEVLVDSAEEGSLAAAAELAAQK	2	1	1	O95926	N-Term(Acetyl)	2698.38	0	2.874e-10	High	93.74	1.54485e-08	High	48.65	0.000498073				0
ADATNVNNWHWTER	5	1	1	O95433		1713.78	0	1.562e-08	High	93.71	1.86412e-08	High	86.78	9.22484e-08	High	72.89	2.25151e-06	0
AIIASNIMYIVGQYPR	5	1	1	O14980		1808.98	0	2.673e-10	High	93.7	9.51272e-09	High	107.44	3.8224e-10	High	35.65	0.0059491	0
VIISAPSADAPMFVMGVNHEK	8	1	1	P04406		2213.11	0	1.162e-11	High	93.68	1.77419e-08	High	111.18	3.13596e-10	High	111.66	2.80782e-10	0
LGCEVLGVSVDSQFTHLAWINTPR	3	1	1	P32119	C3(Carbamidomethyl)	2699.37	0	2.771e-14	High	93.66	1.69627e-08	High	80.69	3.21192e-07	High	43.11	0.00189108	0
YITGDQLGALYQDFVR	6	1	1	P09104		1858.94	0	2.024e-08	High	93.65	1.66566e-08	High	86.04	9.59454e-08	High	99.59	4.28063e-09	0
NQVAMNPTNTVFDAK	3	1	1	P11142	M5(Oxidation)	1665.79	0	1.769e-10	High	93.64	1.81872e-08	High	99.1	5.33937e-09	High	95.01	1.37085e-08	0
SGETEDTFIADLVVGLCTGQIK	22	3	2	P06733;P09104	C17(Carbamidomethyl)	2353.16	0	9.051e-12	High	93.62	2.23121e-08	High	90.2	4.52189e-08	High	65.47	1.36078e-05	0
GSDCGIVNVNIPTSGAEIGGAFGGEK	3	1	1	P49419	C4(Carbamidomethyl)	2506.2	0	1.821e-15	High	93.58	2.85703e-08	High	101.81	4.11654e-09				0
IAELLSPGSVDPLTR	4	1	1	P35237		1567.87	0	1.197e-08	High	93.58	6.49025e-09	High	93.59	6.47533e-09	High	67.4	2.66586e-06	0
IVNDDQSFYADIYMEDGLIK	4	2	2	Q14195;Q16555		2349.1	0	7.516e-14	High	93.53	2.83244e-08	High	86.24	1.52237e-07	High	62.31	3.74231e-05	0
AAQLIGTCSQNVAAIQEQVLGLGALR	2	1	1	Q9NZL4	C8(Carbamidomethyl)	2681.44	0	2.141e-13	High	93.51	6.90767e-09				High	84.44	5.68404e-08	0
LDNLVAILDINR	5	1	1	P29401		1368.79	0	1.08e-07	High	93.5	4.64551e-09	High	79.75	1.21285e-07	High	100.55	9.16291e-10	0
LLWTLESLVTGR	4	1	1	Q8IZ83		1387.8	0	1.378e-07	High	93.49	3.89511e-09	High	93.57	4.48332e-09	High	79.16	1.00105e-07	0
IGAFGYMECSAK	3	1	1	P61586	C9(Carbamidomethyl)	1333.59	0	3.994e-08	High	93.46	1.74917e-08	High	92.95	1.91896e-08	High	93.49	1.73937e-08	0
FNADEFEDMVAEKR	2	1	1	P27635		1700.76	0	3.69e-09	High	93.46	2.13011e-08	High	60.2	4.44549e-05				1
VIDPATATSVDLR	2	1	1	P50991		1357.73	0	7.13e-08	High	93.44	1.2817e-08				High	61.52	1.94143e-05	0
VIGLSSDLQQVGGASAR	6	1	1	O00303		1657.89	0	1.34e-11	High	93.43	1.1916e-08	High	113.25	1.25858e-10	High	84.41	9.63566e-08	0
IFDSEEILAGYK	3	1	1	O43776		1384.7	0	9.455e-08	High	93.43	1.68185e-08	High	93.2	1.69435e-08	High	93.27	1.69081e-08	0
HSSGIVADLSEQSLK	2	1	1	Q15435		1570.81	0	5.226e-10	High	93.41	1.61437e-08	High	92.41	2.04673e-08				0
TIDDLKNQILNLTTDNANILLQIDNAR	4	1	1	P13645		3052.64	0	1.352e-12	High	93.39	5.79549e-09	High	75.21	4.02236e-07				1
IGNILDLCTALSALSGIPADK	4	1	1	Q9Y4E8	C8(Carbamidomethyl)	2142.16	0	2.191e-09	High	93.36	8.30372e-09	High	83.46	8.20486e-08				0
ITPAHDQNDYEVGQR	2	1	1	P26640		1742.81	0	6.974e-09	High	93.36	2.15666e-08				High	85.5	1.319e-07	0
DVLNLVYLCEALNLPEVAR	5	1	1	O60701	C9(Carbamidomethyl)	2201.17	0	4.708e-10	High	93.35	1.10971e-08	High	99.82	2.42339e-09	High	28.1	0.0336868	0
TSDLIVLGLPWK	3	1	1	Q13148		1341.78	0	1.691e-08	High	93.35	5.64105e-09	High	65.79	3.71723e-06	High	63.87	4.98398e-06	0
YYEAADTVTQFDNVR	2	1	1	Q8TAQ2		1791.82	0	4.005e-11	High	93.34	2.54432e-08	High	93.73	2.3258e-08				0
LLSEEVFDFSSGQITQVK	6	1	1	O14980		2027.03	0	7.401e-12	High	93.33	1.83019e-08	High	93.13	1.84105e-08	High	85.26	1.08418e-07	0
ASDVVLGFAELEGYLQK	6	1	1	Q96C23		1838.96	0	1.31e-10	High	93.32	1.36882e-08	High	98.69	3.96157e-09	High	71.65	1.9765e-06	0
NLFEDQNTLTSICEK	3	1	1	P55060	C13(Carbamidomethyl)	1811.85	0	4.304e-09	High	93.31	2.12797e-08	High	93.43	2.04955e-08	High	99.32	5.21012e-09	0
SSLSSAQADFNQLAELDR	3	1	1	Q13813		1951.94	0	5.018e-11	High	93.29	2.35579e-08	High	84.93	1.60522e-07				0
QEIFQEQLAAVPEFR	2	1	1	Q9Y678		1804.93	0	1.173e-08	High	93.23	1.71121e-08				High	67.54	6.52812e-06	0
LMTQAQLEEATR	3	1	1	P82650		1390.7	0	3.436e-08	High	93.22	1.64369e-08	High	87.64	6.27621e-08	High	93.29	1.67366e-08	0
NPVTIFSLATNEMWR	6	1	1	Q04837		1778.89	0	6.122e-09	High	93.21	2.02472e-08	High	93.48	1.91166e-08	High	93.57	1.84827e-08	0
IIYGGSVTGATCK	6	1	1	P60174	C12(Carbamidomethyl)	1326.68	0	2.13e-07	High	93.18	1.45694e-08	High	93.84	1.29697e-08	High	93.74	1.32718e-08	0
LIAINANDPEASK	3	1	1	Q9H2U2		1355.72	0	9.727e-08	High	93.18	1.30307e-08	High	93.51	1.20773e-08	High	93.11	1.33891e-08	0
NNQFQALLQYADPVSAQHAK	6	1	1	P26599		2243.12	0	6.944e-13	High	93.17	1.88683e-08	High	110.49	4.09134e-10	High	97.79	6.65365e-09	0
EALTYDGALLGDR	3	1	1	Q15056		1393.69	0	3.303e-07	High	93.16	1.6738e-08	High	80.11	3.67571e-07	High	52.18	0.00020854	0
QTNPSAMEVEEDDPVPEIR	3	1	1	P55072		2155.99	0	6.362e-14	High	93.15	2.84209e-08	High	92.88	3.02182e-08	High	105.93	1.51503e-09	0
VFEVSLADLQNDEVAFR	7	1	1	P61247		1951.98	0	1.722e-10	High	93.14	1.88292e-08	High	92.8	2.06774e-08	High	81.1	2.98467e-07	0
VAHALAEGLGVIACIGEK	10	1	1	P60174	C14(Carbamidomethyl)	1807.98	0	1.976e-13	High	93.14	8.29843e-09	High	80.92	1.39569e-07	High	79.01	2.18549e-07	0
VEITYTPSDGTQK	2	1	1	O75874		1438.71	0	2.455e-09	High	93.12	2.15244e-08	High	93.14	1.97755e-08				0
QVTQLAIDTEER	3	1	1	Q04637		1402.72	0	7.976e-09	High	93.11	1.85199e-08	High	93.16	1.84287e-08	High	92.77	2.07415e-08	0
VFLLGEEVAQYDGAYK	6	1	1	P11177		1801.9	0	8.032e-10	High	93.1	2.01544e-08	High	88.73	5.51277e-08	High	74.72	1.28675e-06	0
LKPYFLTDGTGTVTPANASGINDGAAAVVLMK	3	1	1	Q9BWD1		3192.66	0	3.501e-15	High	93.08	1.15383e-08	High	109.72	2.4905e-10	High	109.6	2.56028e-10	0
IIVDELKQEVISTSSK	6	1	1	P63244		1788.99	0	1.497e-11	High	93.03	6.17194e-09	High	84.75	4.15357e-08	High	98.27	2.07021e-09	1
QLTVQMMQNPQILAALQER	5	1	1	P55209		2212.16	0	7.335e-13	High	92.95	1.23706e-08	High	102.9	1.37703e-09	High	52.22	0.000165242	0
LTLSALLDGK	8	2	2	P21796;Q9Y277		1030.62	0	2.522e-06	High	92.88	5.71904e-09	High	93.06	5.48685e-09	High	77.72	1.87639e-07	0
TIQQCCENILLNAAWLK	4	1	1	P55786	C5(Carbamidomethyl); C6(Carbamidomethyl)	2075.05	0	1.45e-09	High	92.88	2.16396e-08	High	78.4	6.03471e-07	High	52.51	0.000230591	0
LLYLLESTEDPVIIER	3	1	1	Q8N2F6		1903.04	0	3.14e-10	High	92.88	7.08439e-09	High	72.34	8.02237e-07	High	80.74	1.20175e-07	0
NYFESTDGLIWVVDSADR	2	1	1	P36404		2086.97	0	1.256e-09	High	92.86	2.74849e-08	High	89.77	5.48281e-08				0
TVYVGNLNSQTTTADQLLEFFK	2	1	1	Q8WXA9		2489.26	0	3.925e-11	High	92.85	2.38907e-08	High	46.44	0.00103165				0
CIALAQLLVEQNFPAIAIHR	5	1	1	Q13838	C1(Carbamidomethyl)	2277.26	0	1.878e-12	High	92.83	5.29013e-09	High	84.18	3.68576e-08	High	87.27	1.69687e-08	0
LYPAAVDTIVAIMAEGK	6	1	1	Q9ULC4		1761.95	0	3.168e-11	High	92.82	1.29293e-08	High	92.87	1.28071e-08	High	98.37	3.80603e-09	0
LNIISNLDCVNEVIGIR	3	2	1	P30153	C9(Carbamidomethyl)	1942.05	0	1.99e-11	High	92.82	9.71657e-09	High	92.78	9.80648e-09	High	92.84	1.05559e-08	0
VFSATLGLVDIVK	6	1	1	P09874		1361.8	0	2.455e-08	High	92.82	2.71646e-09	High	87.69	5.87245e-09	High	92.83	1.79812e-09	0
TTETQVLVASAQK	5	1	1	P12081		1375.74	0	7.46e-09	High	92.75	1.24227e-08	High	92.84	1.33899e-08	High	93.01	1.22258e-08	0
IETNENNLESAK	3	1	1	Q07065		1361.65	0	2.323e-08	High	92.75	2.11027e-08	High	92.17	2.43908e-08	High	92.91	2.00323e-08	0
DVVFNYLHATAFQGTPLAQAVEGPSENVR	6	1	1	P31930		3130.57	0	2.958e-14	High	92.75	2.17663e-08	High	82.35	2.39827e-07	High	69.66	4.50958e-06	0
ATSFLLALEPELEAR	5	1	1	P04843		1659.9	0	1.653e-08	High	92.73	1.40267e-08	High	78.79	3.52125e-07	High	92.68	1.38384e-08	0
YPGVSNYQVEEDIGK	3	1	1	Q13564		1697.81	0	5.295e-10	High	92.72	2.46434e-08	High	92.74	2.50357e-08	High	77.41	8.52385e-07	0
YGLPDSLAILSEMGEVTDGMMDTK	5	1	1	Q96A33		2573.18	0	1.669e-06	High	92.71	3.32194e-08	High	72.16	3.7157e-06	High	34.48	0.0217792	0
LAGTQPLEVLEAVQR	6	1	1	P22314		1623.91	0	7.595e-10	High	92.69	6.51306e-09	High	75.41	3.43849e-07	High	59.22	1.42412e-05	0
FLDPDMYSLLEDSTSDLR	2	1	1	Q9UHW5		2116.98	0	9.03e-09	High	92.67	3.14719e-08	High	89.1	7.04944e-08				0
MLLCEAVAAVMAK	5	1	1	P54136	C4(Carbamidomethyl)	1406.72	0	9.345e-09	High	92.63	1.89651e-08	High	92.67	1.72771e-08	High	55.26	0.000106631	0
VYTDVQQVASSLTHPR	2	1	1	Q14166		1800.93	0	2.978e-11	High	92.63	1.83648e-08				High	38.8	0.00471277	0
AQYYLPDGSTIEIGPSR	4	1	1	P61163		1866.93	0	9.68e-10	High	92.61	2.36856e-08	High	89.31	5.1811e-08	High	65.75	1.15742e-05	0
INALTAASEAACLIVSVDETIK	4	1	1	Q99832	C12(Carbamidomethyl)	2289.2	0	1.628e-14	High	92.57	1.43041e-08	High	101.76	1.76704e-09	High	86.6	5.721e-08	0
ETVYCLNDDDETEVLKEDIIQGFR	3	1	1	P13010	C5(Carbamidomethyl)	2901.35	0	6.302e-14	High	92.57	3.90112e-08	High	70.38	6.50058e-06	High	64.26	2.64356e-05	1
LLTFMGMAVENK	2	1	1	Q7L2H7		1353.69	0	1.76e-07	High	92.57	1.64622e-08	High	64.32	1.14462e-05				0
IFVEFTSVFDCQK	3	1	1	P26368	C11(Carbamidomethyl)	1619.78	0	3.929e-09	High	92.56	2.60674e-08	High	92.21	2.78343e-08	High	74.11	1.83789e-06	0
LVSPGSANETSSILVESVTR	2	1	1	O75369		2046.07	0	1.262e-11	High	92.56	1.7443e-08				High	89.45	2.98508e-08	0
GLVHAAGPGQDSGSQAGSPPTR	3	1	1	Q96ER9		2047	0	1.421e-13	High	92.51	2.77158e-08	High	100.34	4.5079e-09	High	69.98	4.84727e-06	0
DKPLKDVIIADCGK	6	1	1	P23284	C12(Carbamidomethyl)	1571.85	0	6.461e-09	High	92.48	1.57617e-08	High	78.15	4.08035e-07	High	88.49	3.61735e-08	1
LMWLFGCPLLLDDVAR	3	1	1	O15067	C7(Carbamidomethyl)	1919	0	1.128e-10	High	92.47	1.71571e-08	High	87.26	5.63795e-08				0
AASGFNAMEDAQTLR	2	1	1	P09525		1581.73	0	4.478e-09	High	92.42	2.47734e-08				High	92.9	2.18479e-08	0
SYFSSFTDDIISQPMLK	6	1	1	O94826		1978.95	0	1.319e-12	High	92.41	2.90216e-08	High	105.36	1.44372e-09	High	79.62	5.64275e-07	0
VQAVQPTLILQDGDVINLGDR	3	1	1	Q68D91		2264.22	0	9.426e-11	High	92.41	9.3581e-09	High	72.95	9.22723e-07	High	71.38	9.89781e-07	0
SLDLFNCEVTNLNDYR	6	2	2	P39687;Q92688	C7(Carbamidomethyl)	1972.91	0	2.163e-10	High	92.4	3.05559e-08	High	105.44	1.51167e-09	High	92.35	3.01821e-08	0
VIQGLYSGVTTVELDTLAAETAATLTTK	3	1	1	P23921		2866.53	0	1.217e-13	High	92.4	8.94809e-09	High	80.59	1.33565e-07				0
SHFEQWGTLTDCVVMR	6	2	1	P09651	C12(Carbamidomethyl)	1965.9	0	2.906e-11	High	92.4	2.99516e-08	High	72.6	2.88234e-06	High	79.58	5.95933e-07	0
LIAEEGVDSLNVK	3	1	1	O95202		1386.75	0	5.193e-08	High	92.39	1.40154e-08	High	79.03	3.04438e-07	High	62.82	1.41569e-05	0
GLSEDTTEETLKESFDGSVR	5	1	1	P19338		2200.03	0	6.567e-11	High	92.38	3.61599e-08	High	84.46	2.20766e-07	High	77.18	1.1811e-06	1
VLGTEDLYDYIDK	3	1	1	P68400		1543.75	0	3.447e-07	High	92.38	2.39621e-08	High	79.5	4.75175e-07	High	112.97	2.14229e-10	0
TGIVDISILTTGMSATSR	4	1	1	P33991		1822.96	0	4.369e-12	High	92.37	1.49782e-08	High	92.01	1.62098e-08				0
VPVSDLLLSYESPK	4	1	1	Q15813		1546.84	0	1.65e-09	High	92.36	1.23412e-08	High	74.1	8.46173e-07				0
VTSLTACLVDQSLR	5	1	1	P04216	C7(Carbamidomethyl)	1562.82	0	2.984e-11	High	92.34	1.84077e-08	High	111.39	2.18558e-10	High	117.61	5.47015e-11	0
VGLTNYAAAYCTGLLLAR	6	1	1	P46777	C11(Carbamidomethyl)	1927.01	0	1.142e-08	High	92.34	1.46445e-08	High	83.36	1.1902e-07	High	104.02	1.06401e-09	0
TMLELLNQLDGFEATK	6	1	1	P62195		1822.93	0	2.426e-10	High	92.33	2.09355e-08	High	86.09	8.78351e-08	High	73.83	1.48833e-06	0
VLTAEELNAAQTSVAYGCIK	3	1	1	P54136	C18(Carbamidomethyl)	2138.09	0	4.49e-12	High	92.31	2.17959e-08	High	51.88	0.000250049				0
LISEILSESVVPDVR	6	1	1	Q969G3		1655.92	0	1.652e-10	High	92.27	1.05837e-08	High	91.95	1.1393e-08	High	88.05	2.79665e-08	0
LDSVLLLSSMNLPGGELR	2	1	1	Q13868		1914.04	0	3.305e-09	High	92.27	1.14138e-08				High	59.38	2.35881e-05	0
MLLDPMGGIVMTNDGNAILR	6	1	1	P49368		2131.07	0	4.529e-14	High	92.24	2.37919e-08	High	92.27	2.36577e-08	High	64.03	1.57751e-05	0
KPPVPLDWAEVQSQGEETNASDQQNEPQLGLK	5	1	1	Q9UBT2		3532.73	0	9.734e-16	High	92.2	3.24478e-08	High	98.18	7.81561e-09	High	85.49	1.42798e-07	0
LLFEDWTYDDFR	3	1	1	Q9BWS9		1619.74	0	5.168e-08	High	92.13	2.68516e-08	High	96.93	8.89139e-09	High	97.41	7.96104e-09	0
LATQSNEITIPVTFESR	6	1	1	P04792		1905.99	0	2.805e-09	High	92.11	1.71942e-08	High	76.08	7.0652e-07	High	95.8	8.18013e-09	0
GNPTVEVDLYTAK	3	1	1	P09104		1406.72	0	1.277e-06	High	92.11	2.15927e-08	High	70.02	3.36945e-06	High	92.26	2.03842e-08	0
LLVACCLADIFR	3	2	2	Q29RF7;Q9NTI5	C5(Carbamidomethyl); C6(Carbamidomethyl)	1450.76	0	2.237e-07	High	92.06	2.26206e-08	High	91.92	2.33296e-08	High	91.98	2.1615e-08	0
LNDYLQIETIQALEELAAK	4	1	1	Q9C0B1		2175.16	0	3.552e-11	High	92.06	1.52152e-08	High	75.09	7.30991e-07				0
TDITYPAGFMDVISIDK	6	1	1	P62701		1885.93	0	5.896e-10	High	92.05	2.99081e-08	High	84.21	1.80933e-07	High	62.36	2.77896e-05	0
ALASLATATLESVVQER	2	1	1	Q9BUI4		1758.96	0	2.473e-09	High	92.04	1.16595e-08				High	62.67	1.03825e-05	0
ADAVQDSEMVELVELEIR	5	1	1	P49411		2046.01	0	8.564e-10	High	92.03	2.92315e-08	High	91.6	2.99217e-08	High	123.08	2.27814e-11	0
IAEFTTNLTEEEEK	2	1	1	P35579		1653.78	0	2.893e-08	High	92.03	2.75397e-08				High	117.18	8.11645e-11	0
NFILDQTNVSAAAQR	5	1	1	Q00839		1647.84	0	2.492e-09	High	92.02	2.31754e-08	High	106.55	8.16632e-10	High	110.51	3.24114e-10	0
SPEYLSLFIDDK	2	1	1	Q13618		1426.71	0	1.635e-08	High	92.02	2.33952e-08				High	73.75	1.63407e-06	0
AGQPLQLLDASWYLPK	4	1	1	P25325		1799.97	0	1.172e-09	High	92	1.54585e-08	High	79.37	2.77467e-07	High	79.75	2.58988e-07	0
ADQQYECVAEIGEGAYGK	3	1	1	Q00534	C7(Carbamidomethyl)	1987.87	0	7.506e-12	High	91.98	3.15984e-08	High	99.88	5.1041e-09				0
AMGPLVLTEVLFNEK	6	1	1	P55010		1660.9	0	7.733e-09	High	91.97	1.34372e-08	High	91.19	1.66511e-08	High	83.79	8.52374e-08	0
GDVVNQDDLYQALASGK	3	1	1	Q9UBQ7		1792.88	0	5.451e-11	High	91.96	2.81464e-08	High	106.38	1.01379e-09	High	67.92	7.05475e-06	0
MSATFIGNSTAIQELFK	8	3	3	Q13885;P68371;Q9BVA1	M1(Oxidation)	1873.94	0	9.931e-11	High	91.94	2.53655e-08	High	106.16	9.74464e-10	High	119.58	4.34006e-11	0
VDLVDENFTELR	2	1	1	P61086		1449.72	0	3.408e-08	High	91.93	2.41095e-08				High	86.17	9.08213e-08	0
YSNSALGHVNCTIK	6	1	1	Q9NQC3	C11(Carbamidomethyl)	1563.76	0	1.864e-09	High	91.92	2.65751e-08	High	91.52	2.94914e-08	High	91.47	3.00111e-08	0
VTEGLTDVILYHQPDDK	5	1	1	O60506		1942.97	0	1.372e-11	High	91.91	2.62821e-08	High	60.63	3.395e-05	High	90.56	3.46774e-08	0
DVYQMSDSQLYEAFTFLK	5	1	1	Q14194		2185.02	0	3.308e-11	High	91.9	3.73511e-08	High	96.16	1.37514e-08	High	50.8	0.000472442	0
VFEDVLESFYSIDCIK	4	1	1	Q9Y5B6	C14(Carbamidomethyl)	1963.93	0	3.776e-09	High	91.88	3.35668e-08	High	79.21	6.00349e-07				0
IIQHCSNYSTQELLR	4	1	1	O00429	C5(Carbamidomethyl)	1861.93	0	2.622e-12	High	91.87	2.88007e-08	High	105.54	1.2371e-09	High	91.93	2.92071e-08	0
NLDKEYLPIGGLAEFCK	6	1	1	P00505	C16(Carbamidomethyl)	1966.99	0	3.787e-11	High	91.82	2.65694e-08	High	110.54	3.4131e-10	High	81.14	2.85347e-07	1
IGGDAGTSLNSNDYGYGGQK	5	1	1	Q96AE4		1973.88	0	1.981e-11	High	91.81	3.52658e-08	High	95.73	1.41001e-08	High	70.69	4.50863e-06	0
ILSISADIETIGEILKK	8	1	1	P61978		1843.08	0	6.015e-09	High	91.81	1.87865e-09	High	74.39	9.64375e-08	High	85.36	8.44108e-09	1
NPDDITNEEYGEFYK	7	1	1	P07900		1833.78	0	9.292e-10	High	91.81	3.0322e-08	High	68.65	6.27708e-06	High	84.12	1.79688e-07	0
VLFRPSDTANSSNQDALSSNTSLK	3	1	1	Q8N4V1		2552.26	0	1.564e-12	High	91.8	3.13169e-08	High	87.52	8.54963e-08	High	81.62	3.26421e-07	0
FSASGELGNGNIK	3	1	1	P12004		1293.64	0	3.973e-07	High	91.77	2.44155e-08	High	86.41	8.43386e-08	High	91.64	2.63227e-08	0
ENNAVYAFLGLTAPPGSK	3	1	1	O75368		1848.95	0	6.235e-08	High	91.73	2.43057e-08				High	97.15	6.68851e-09	0
YISLIYTNYEAGKDDYVK	6	1	1	P09211		2155.06	0	2.065e-11	High	91.72	2.92408e-08	High	80.58	3.87618e-07	High	68.35	6.43358e-06	1
ITVNEVELLVMK	3	1	1	Q9UNM6		1387.79	0	4.547e-08	High	91.71	8.39787e-09	High	75.42	4.55019e-07	High	71.53	1.06867e-06	0
NLEAVETLGSTSTICSDK	4	4	1	P05023	C15(Carbamidomethyl)	1924.92	0	1.174e-11	High	91.68	3.71185e-08	High	117.51	9.7403e-11	High	132.31	3.25763e-12	0
LDELEELLTNNR	5	1	1	O75306		1458.74	0	1.566e-08	High	91.66	2.32677e-08	High	91.26	2.59241e-08	High	39.25	0.00403497	0
YYTSASGDEMVSLK	9	1	1	P07900		1550.71	0	2.175e-08	High	91.65	2.83823e-08	High	86.47	9.38891e-08	High	91.84	2.78548e-08	0
NYILDQTNVYGSAQR	3	1	1	Q9BUJ2		1741.86	0	5.212e-10	High	91.64	2.88933e-08	High	91.34	3.00416e-08	High	90.8	3.47261e-08	0
AFTGFIVEADTPGIQIGR	2	1	1	P11310		1892	0	7.347e-13	High	91.62	1.82149e-08	High	84.53	9.72544e-08				0
MQEVYNFNAINNSEIR	2	1	1	P09960		1941.91	0	1.284e-09	High	91.62	3.3985e-08				High	117.93	7.9888e-11	0
FQQQLEQLNAMGFLNR	2	1	1	Q9UHD9		1936.97	0	1.704e-10	High	91.59	2.84305e-08	High	86.18	9.77217e-08				0
VLSGDLGQLPTGIR	2	1	1	Q16822		1425.81	0	1.37e-09	High	91.58	9.93885e-09	High	91.17	1.12666e-08				0
ACGLVASNLNLKPGECLR	6	1	1	P09382	N-Term(Acetyl); C2(Carbamidomethyl); C16(Carbamidomethyl)	2014.02	0	3.276e-12	High	91.58	2.79747e-08	High	77.49	7.0404e-07	High	79.77	4.53914e-07	0
SLLINAVEASCIR	5	2	2	P32322;Q96C36	C11(Carbamidomethyl)	1445.78	0	2.412e-08	High	91.57	1.78336e-08	High	91.89	1.65345e-08	High	65.01	8.06104e-06	0
NLDQEQLSQVLDAMFER	6	1	1	P13861		2035.97	0	3.827e-10	High	91.56	3.68667e-08	High	88.06	7.76103e-08	High	61.86	3.37544e-05	0
LGNYAGAVQDCER	3	1	1	O43765	C11(Carbamidomethyl)	1452.65	0	1.734e-09	High	91.53	2.67519e-08	High	91.58	2.64457e-08	High	91.53	2.58028e-08	0
DSSTSPGDYVLSVSENSR	4	1	1	P46108		1899.86	0	2.888e-10	High	91.51	3.97657e-08	High	91.26	4.20097e-08	High	75.03	1.7634e-06	0
APVGSVVSVPSQSSASSDK	2	1	1	P52594		1788.9	0	7.964e-13	High	91.51	2.84646e-08	High	79.48	4.65533e-07				0
PFLELDTNLPANR	6	2	1	P30046		1499.79	0	6.397e-10	High	91.5	1.99287e-08	High	90.65	2.43661e-08	High	66.23	6.74196e-06	0
TLNVESNFISGAGILR	4	1	1	P28289		1690.91	0	3.036e-09	High	91.49	1.62139e-08	High	95.55	6.38022e-09				0
ALDVGSGSGILTACFAR	4	1	1	P22061	C14(Carbamidomethyl)	1694.85	0	3.753e-12	High	91.49	2.87024e-08	High	93.54	1.73495e-08	High	106.28	9.23179e-10	0
NALGPGLSPELGPLPALR	6	1	1	Q8N1G4		1772.01	0	2.074e-10	High	91.46	5.00147e-09	High	91.44	5.88591e-09	High	91.44	5.56291e-09	0
TTPSYVAFTDTER	9	6	3	P08107;P11142;P54652		1487.7	0	6.303e-08	High	91.45	3.30858e-08	High	91.51	3.29144e-08	High	91.63	3.16739e-08	0
LAQAAQSSVATITR	3	1	1	Q9Y490		1416.78	0	3.489e-09	High	91.43	1.65833e-08	High	91.59	1.59835e-08	High	91.44	1.66528e-08	0
LLDSSTVTHLFK	6	1	1	P60900		1360.75	0	3.533e-09	High	91.43	1.62236e-08	High	91.54	1.50462e-08	High	67.63	3.89176e-06	0
LWESPNVLCLVYDVTNEESFNNCSK	2	1	1	Q9BW83	C9(Carbamidomethyl); C23(Carbamidomethyl)	3017.36	0	2.014e-10	High	91.42	5.6679e-08	High	65.2	2.40992e-05				0
QLTEMLPSILNQLGADSLTSLR	5	1	1	P20290		2400.29	0	2.632e-11	High	91.38	1.36459e-08	High	60.19	1.94789e-05	High	33.22	0.00938569	0
GLDYYTGVIYEAVLLQTPAQAGEEPLGVGSVAAGGR	3	1	1	P12081		3621.85	0	3.249e-14	High	91.37	1.96224e-08	High	87.74	4.52639e-08				0
AQAELVGTADEATR	4	1	1	P30049		1431.71	0	5.293e-09	High	91.34	3.01885e-08	High	72.43	2.43164e-06	High	72.77	2.17455e-06	0
HNDDEQYAWESSAGGSFTVR	29	3	2	P07900;P08238		2255.96	0	7.791e-13	High	91.33	3.74361e-08	High	83.76	2.23406e-07	High	72.69	2.78285e-06	0
SELTDSASVLDNFK	2	1	1	O43815		1525.74	0	2.282e-09	High	91.28	3.17628e-08	High	91.21	3.2733e-08				0
LGEYYLQNAFLVAYTK	3	1	1	P02771		1892.98	0	1.7e-09	High	91.27	2.44089e-08				High	84.03	1.26715e-07	0
DADVQNFVSFISK	5	1	1	P42126		1469.73	0	2.319e-08	High	91.26	3.3518e-08	High	51.51	0.00031078	High	80.69	3.86028e-07	0
NADMSEEMQQDSVECATQALEK	3	1	1	P63167	C15(Carbamidomethyl)	2514.05	0	2.084e-11	High	91.23	4.40336e-08	High	101.71	3.99995e-09	High	69.85	6.08146e-06	0
GALWAGVAGGGGGGPGAGAAELLK	4	1	1	O14813		1994.05	0	1.077e-09	High	91.22	2.12181e-08	High	103.26	1.24625e-09				0
LAQQQAAAAAAAAAAASQQGSAK	3	1	1	Q9BZK7		2055.06	0	3.885e-12	High	91.22	2.38609e-08	High	81.05	2.48134e-07	High	76.79	6.33469e-07	0
VKEGMNIVEAMER	6	1	1	P62937		1505.75	0	1.336e-07	High	91.19	3.07552e-08	High	112.29	2.38146e-10	High	80.92	3.22829e-07	1
LQEVIETLLSLEK	6	1	1	O00232		1514.87	0	4.951e-09	High	91.17	8.28762e-09	High	72.85	5.65492e-07	High	77.81	1.80479e-07	0
ATSSSSGSLSATGR	3	1	1	Q03252		1268.61	0	1.198e-08	High	91.15	2.84307e-08	High	91.76	2.63389e-08	High	109.52	4.41161e-10	0
TFFSFPAVVAPFK	6	1	1	P41250		1457.78	0	5.701e-08	High	91.15	2.09873e-08	High	90.29	2.43205e-08	High	71.89	1.67934e-06	0
ASAFNSWFENAEEDLTDPVR	4	1	1	Q13813		2298.03	0	6.821e-11	High	91.13	4.74106e-08	High	94.22	2.37662e-08				0
IEWLESHQDADIEDFK	6	1	1	P11021		1974.91	0	6.474e-13	High	91.13	4.04724e-08	High	90.81	4.35672e-08	High	81.65	3.77519e-07	0
VIVDANNLTVEIENELNIIHK	2	1	1	Q8WWY3		2390.3	0	6.786e-12	High	91.13	1.10625e-08				High	69.57	1.56779e-06	0
DGELPVEDDIDLSDVELDDLGKDEL	7	1	1	Q15084		2758.27	0	6.843e-12	High	91.07	5.08058e-08	High	95.02	2.04604e-08	High	48.63	0.000882848	1
CGMTTVLTLTGVSR	2	1	1	Q96GD0	C1(Carbamidomethyl)	1495.76	0	1.953e-08	High	91.07	2.70443e-08	High	69.63	3.9147e-06				0
VGSLNCIVAVSQNMGIGK	4	1	1	P00374	C6(Carbamidomethyl)	1846.96	0	1.323e-10	High	91.05	2.55987e-08	High	78.21	5.10407e-07				0
EIVHIQAGQCGNQIGAK	14	6	6	Q13885;P07437;Q13509;Q9BVA1;P68371;P04350	C10(Carbamidomethyl)	1822.92	0	1.418e-11	High	91.03	3.08444e-08	High	85.06	1.22416e-07	High	85.16	1.13077e-07	0
INNVPAEGENEVNNELANR	5	1	1	Q9NUQ9		2096.01	0	6.365e-12	High	91.03	3.94036e-08	High	77.67	8.49023e-07	High	61.03	3.71948e-05	0
MAGNEYVGFSNATFQSER	2	1	1	O94925		2007.89	0	2.083e-10	High	91.03	4.30323e-08	High	74.22	2.0909e-06				0
FAIQDISVEETSAK	3	4	2	O43707;P12814		1537.78	0	6.696e-09	High	91.03	2.70973e-08	High	53.93	0.000150907	High	91.04	2.71137e-08	0
TKENVNATENCISAVGK	5	1	1	O00410	C11(Carbamidomethyl)	1834.9	0	1.716e-11	High	91	3.88029e-08	High	111.8	3.21758e-10	High	81.31	3.48724e-07	1
VIQESEAGDAGLPR	2	1	1	Q9UMS6		1441.73	0	5.133e-08	High	90.99	2.41236e-08	High	90.85	2.58595e-08				0
SPASDTYIVFGEAK	3	2	1	Q13765		1484.73	0	7.058e-10	High	90.98	3.05233e-08	High	90.69	3.26311e-08	High	90.78	3.192e-08	0
CNVSFLLSEDGSGK	3	1	1	P19367	C1(Carbamidomethyl)	1512.7	0	8.646e-10	High	90.97	3.40329e-08	High	98.79	5.29179e-09	High	72.14	2.52625e-06	0
YYLCGFCPAELFTNTR	3	1	1	O95232	C4(Carbamidomethyl); C7(Carbamidomethyl)	2011.9	0	4.635e-10	High	90.94	4.2524e-08	High	109.35	6.20214e-10				0
LYVYNTDTDNCR	2	1	1	Q9H8Y8	C11(Carbamidomethyl)	1533.67	0	6.583e-09	High	90.94	3.07252e-08	High	91.19	2.81321e-08				0
ALPAVQQNNLDEDLIR	6	1	1	P22314		1808.95	0	7.62e-09	High	90.89	2.58669e-08	High	92.16	1.93083e-08	High	83.15	1.28064e-07	0
AAEAVAAAVGTGATTAAVMAAAGIAAIGPAK	3	1	1	P46821		2624.42	0	3.262e-12	High	90.89	1.14466e-08	High	88.69	1.84558e-08	High	73.92	5.59602e-07	0
LQMPVLGMTPADDFCQGTK	2	1	1	O14531	C15(Carbamidomethyl)	2108.98	0	6.247e-13	High	90.86	4.4258e-08	High	93.99	2.15473e-08				0
FGLALAVAGGVVNSALYNVDAGHR	8	1	1	P35232		2371.26	0	8.936e-15	High	90.85	1.63215e-08	High	85.97	5.37476e-08	High	74.07	8.32451e-07	0
ILGQEGDASYLASEISTWDGVIVTPSEK	9	1	1	Q12905		2965.48	0	4.666e-07	High	90.85	3.67542e-08	High	64.82	1.50467e-05	High	86.26	1.2007e-07	0
TASDVVQPAAVQAQGQVNDENR	2	1	1	Q9BX40		2297.12	0	3.466e-12	High	90.84	4.42974e-08	High	96.08	1.34892e-08				0
CDVSFLQSEDGSGK	2	1	1	P52789	C1(Carbamidomethyl)	1528.66	0	3.502e-10	High	90.83	3.37023e-08				High	71.69	2.63941e-06	0
EALCGCTVNVPTLDGR	3	1	1	P25685	C4(Carbamidomethyl); C6(Carbamidomethyl)	1761.82	0	3.176e-10	High	90.82	4.25148e-08	High	86.49	1.10736e-07	High	96.76	1.05221e-08	0
VPSTEAEALASSLMGLFEK	5	1	1	P50395		1980.01	0	7.968e-13	High	90.78	3.30063e-08	High	94.97	1.19407e-08	High	70.09	3.79063e-06	0
SFLTAEDCFELGK	2	1	1	P13674	C8(Carbamidomethyl)	1516.7	0	7.832e-08	High	90.75	3.47496e-08	High	67.9	7.08731e-06				0
HTGPGILSMANAGPNTNGSQFFICTAK	4	1	1	P62937	C24(Carbamidomethyl)	2791.33	0	2.107e-16	High	90.74	5.46481e-08	High	104.05	2.5384e-09	High	93.83	2.66616e-08	0
SIPAYLAETLYYAMK	10	1	1	P08758		1733.88	0	6.602e-10	High	90.72	3.34231e-08	High	90.44	3.56942e-08	High	94.2	1.50175e-08	0
VGDYVYFENSSSNPYLVR	2	1	1	O94776		2109	0	3.067e-10	High	90.72	4.44371e-08	High	73.98	2.09371e-06				0
GAGIGGLGITVEGPSESK	3	1	1	O75369		1628.85	0	3.116e-08	High	90.7	2.61725e-08	High	84.17	1.19058e-07	High	79.05	3.88911e-07	0
FGEVISYQQLAALAGNPK	2	1	1	P16455		1906.01	0	3.448e-10	High	90.7	2.18317e-08	High	79.26	2.92885e-07				0
FSMVLPEVEAALAEIPGVR	6	1	1	Q96CN7		2028.09	0	1.935e-08	High	90.67	1.84692e-08	High	77.17	3.87571e-07	High	37.6	0.00360594	0
VSHVSTGGGASLELLEGK	6	2	1	P00558		1740.92	0	9.422e-14	High	90.65	2.32038e-08	High	95.12	8.29008e-09	High	86.75	5.69585e-08	0
PGGLLLGDVAPNFEANTTVGR	5	1	1	P30041		2098.1	0	2.373e-13	High	90.65	2.50549e-08	High	82.83	1.53752e-07	High	47.53	0.000495374	0
NNNIDAAIENIENMLTSENK	6	1	1	P42704		2247.06	0	2.019e-14	High	90.63	4.30754e-08	High	131.84	3.35828e-12	High	48.33	0.000774859	0
DGTLKPGDTIIEPTSGNTGIGLALAAAVR	3	1	1	P35520		2808.51	0	3.47e-16	High	90.63	1.11581e-08	High	100.8	1.06882e-09	High	93.3	6.05717e-09	0
EVIAVSCGPAQCQETIR	5	1	1	P38117	C7(Carbamidomethyl); C12(Carbamidomethyl)	1917.92	0	4.374e-11	High	90.6	4.18063e-08	High	84.3	1.78151e-07	High	53.33	0.000222967	0
FLADQQSEIDGLK	3	1	1	P12270		1463.74	0	1.913e-07	High	90.57	3.11774e-08	High	90.59	3.04231e-08	High	112.05	2.17372e-10	0
APVPTGEVYFADSFDR	4	1	1	P27824		1770.84	0	5.333e-10	High	90.54	4.20346e-08	High	91.38	3.44968e-08	High	90.71	4.0421e-08	0
TEVLSEDLLQIER	2	1	1	Q68EM7		1544.82	0	7.222e-08	High	90.54	2.75079e-08	High	72.64	1.64712e-06				0
SLEAEILQLQEELASSER	5	1	1	P35580		2045.04	0	4.895e-11	High	90.54	3.28947e-08	High	64.64	1.27288e-05	High	90.35	3.24745e-08	0
LFSGDVVLTAR	3	1	1	P16152		1177.66	0	7.093e-07	High	90.52	1.52147e-08	High	83.5	7.66062e-08	High	83.74	7.24877e-08	0
LIANNTTVER	3	1	1	O96019		1130.62	0	7.05e-06	High	90.51	2.48532e-08	High	90.49	2.50126e-08	High	90.28	2.62986e-08	0
NSEVYQEVQAMFDTLGIPK	4	1	1	Q52LJ0		2169.05	0	5.798e-10	High	90.46	4.70887e-08	High	57.2	0.00010118	High	40.06	0.00522235	0
VLNNMEIGTSLFDEEGAK	2	1	1	P00558	M5(Oxidation)	1982.94	0	1.056e-11	High	90.45	5.01724e-08	High	90.28	5.31129e-08				0
LTLYDIAHTPGVAADLSHIETK	7	1	1	P40926		2365.24	0	1.328e-14	High	90.45	2.08263e-08	High	80.77	1.82163e-07	High	82.96	1.17351e-07	0
VNDTIQIDLETGK	3	1	1	P62701		1445.75	0	6.78e-09	High	90.45	2.81741e-08	High	52.32	0.000188443	High	70.85	2.64351e-06	0
GVAALTSDPAVQAIVLDTASDVLDK	5	1	1	Q9Y490		2469.31	0	1.001e-13	High	90.44	1.74404e-08	High	106.27	4.70915e-10	High	78.49	2.74664e-07	0
ELIQTSALNFLTPLR	3	1	1	Q9Y371		1715.97	0	2.033e-08	High	90.43	7.29115e-09	High	114.39	3.51178e-11	High	114.66	3.18041e-11	0
AQDPSEVLTMLTNETGFEISSSDATVK	6	1	1	Q12905		2870.37	0	9.134e-15	High	90.39	6.22511e-08	High	105.77	1.73344e-09	High	64.86	2.15058e-05	0
FNVGEDCPVFDGLFEFCQLSTGGSVAGAVK	2	1	1	Q92769	C7(Carbamidomethyl); C17(Carbamidomethyl)	3207.47	0	3.84e-11	High	90.36	7.23473e-08	High	74.76	2.57163e-06				0
IVADKDYSVTANSK	5	1	1	P07195		1510.78	0	5.714e-10	High	90.34	3.20408e-08	High	89.98	3.64173e-08	High	81.18	2.6406e-07	1
LISWYDNEFGYSNR	12	1	1	P04406		1763.81	0	9.608e-09	High	90.34	4.4293e-08	High	80.62	4.17442e-07	High	67.58	8.17918e-06	0
LPVVIGGLLDVDCSEDVIK	5	1	1	Q00610	C13(Carbamidomethyl)	2041.09	0	2.128e-14	High	90.34	2.08057e-08	High	78.41	3.11497e-07	High	79.2	2.70509e-07	0
GISCMNTTLSESPFK	3	1	1	Q15181	C4(Carbamidomethyl)	1671.77	0	1.146e-09	High	90.3	4.18565e-08	High	85.76	1.21183e-07	High	90.81	3.79657e-08	0
ENLATVEGNFASIDER	3	1	1	Q13561		1764.84	0	4.152e-11	High	90.29	4.58349e-08	High	90.44	4.27878e-08				0
VVLDDKDYFLFR	6	1	1	P61604		1529.8	0	3.347e-08	High	90.28	2.58298e-08	High	90.6	2.51708e-08	High	71.54	2.03773e-06	1
VSQMAQYFEPLTLAAVGAASK	6	1	1	Q9Y490		2182.13	0	4.979e-09	High	90.25	2.77554e-08	High	74.4	1.02933e-06	High	76.75	6.24536e-07	0
LLFEYLTLFGIDDK	2	1	1	P12081		1686.9	0	9.283e-10	High	90.24	2.3514e-08	High	48.26	0.000365735				0
VANPSGNLTETYVQDR	3	1	1	P21333		1763.86	0	1.879e-11	High	90.23	4.16356e-08	High	90.67	3.71526e-08	High	90.26	4.24792e-08	0
IVNSAQTGSFK	3	1	1	O75964		1151.61	0	6.433e-07	High	90.22	2.69021e-08	High	89.9	3.2643e-08	High	90.26	2.8398e-08	0
GFEVVYMTEPIDEYCVQQLK	6	1	1	P08238	C15(Carbamidomethyl)	2448.15	0	9.343e-13	High	90.21	6.34562e-08	High	102.41	3.70018e-09	High	72.77	3.51945e-06	0
IVASTLSNPELFEEWTGNVK	6	1	1	P17174		2234.14	0	1.055e-13	High	90.2	3.91069e-08	High	98.53	5.73751e-09	High	54.05	0.000156633	0
LYSTWIGGSILASLDTFKK	2	2	1	P61163		2100.14	0	2.907e-12	High	90.19	1.7756e-08	High	84.77	5.95166e-08				1
MDLNSEQAEQLER	3	1	1	Q52LJ0		1562.71	0	6.117e-09	High	90.13	4.45949e-08	High	89.35	5.38331e-08	High	83.04	2.18997e-07	0
IINEPTAAAIAYGLDK	8	4	3	P11021;P11142;P54652		1659.91	0	1.86e-07	High	90.11	2.5691e-08	High	94.86	8.06672e-09	High	99.94	2.21033e-09	0
LLQFQDLTGIESMDQCR	3	1	1	Q96CS3	C16(Carbamidomethyl)	2053.97	0	2.853e-11	High	90.11	5.37219e-08	High	82.35	3.13463e-07	High	103.6	2.42485e-09	0
NINADEAAAMGAVYQAAALSK	6	1	1	Q9Y4L1		2079.02	0	9.839e-14	High	90.1	4.86176e-08	High	115.04	1.56508e-10	High	100.68	4.29671e-09	0
VIEPQYFGLAYLFR	6	1	1	P42704		1715.92	0	9.773e-08	High	90.08	2.39546e-08	High	85.43	7.30365e-08	High	95.09	8.02232e-09	0
AEGSDVANAVLDGADCIMLSGETAK	8	1	1	P14618	C16(Carbamidomethyl)	2494.15	0	2.2e-16	High	90.04	6.67821e-08	High	121.15	5.12981e-11	High	93.23	3.13008e-08	0
NQYDNDVTVWSPQGR	3	1	1	P25786		1778.81	0	1.066e-10	High	90.03	5.01027e-08	High	94.37	1.89378e-08	High	94.4	1.81902e-08	0
FEGGVVIAADMLGSYGSLAR	5	1	1	P28070		2013.01	0	2.11e-12	High	90.03	3.90791e-08	High	84.03	1.4589e-07	High	58.48	5.53432e-05	0
ELETVCNDVLSLLDK	5	1	1	Q04917	C6(Carbamidomethyl)	1747.88	0	4.33e-10	High	90.02	3.81738e-08	High	89.91	3.95614e-08	High	90.08	3.93681e-08	0
SDAYYCTGDVTAWTK	2	1	1	P09874	C6(Carbamidomethyl)	1737.75	0	3.602e-09	High	90.02	3.95176e-08				High	73.03	1.92375e-06	0
VINEPTAAALAYGLDK	5	1	1	P38646		1645.88	0	1.425e-09	High	89.97	2.68851e-08	High	94.54	9.54487e-09	High	93.74	1.20038e-08	0
YGETANECGEAFFFYGK	3	1	1	P49321	C8(Carbamidomethyl)	1989.83	0	3.884e-10	High	89.92	4.58366e-08	High	90.24	4.30065e-08	High	78.26	6.61308e-07	0
LGLGIDEDDPTADDTSAAVTEEMPPLEGDDDTSR	3	1	1	P07900		3547.55	0	1.648e-14	High	89.92	8.61219e-08	High	86.88	1.73426e-07	High	84.31	3.13596e-07	0
ALCEAAGCGSALLWPR	6	1	1	Q2TAA2	N-Term(Acetyl); C3(Carbamidomethyl); C8(Carbamidomethyl)	1773.85	0	1.315e-09	High	89.9	4.92716e-08	High	86.47	1.11359e-07	High	83.75	2.0136e-07	0
DLATALEQLLQAYPR	6	1	1	P55957		1701.92	0	9.979e-11	High	89.9	2.50195e-08	High	81.86	1.5802e-07	High	70.88	2.01288e-06	0
KLDPGSEETQTLVR	6	1	1	P26641		1572.83	0	1.63e-09	High	89.9	3.28477e-08	High	80.46	2.82892e-07	High	63.51	1.42164e-05	1
VHAELADVLTEAVVDSILAIK	9	1	1	P40227		2206.22	0	7.615e-09	High	89.88	9.40635e-09	High	81.84	5.62987e-08	High	71.13	5.70469e-07	0
FFPEDVSEELIQEITQR	7	1	1	P35241		2080.02	0	1.195e-09	High	89.88	4.85224e-08	High	47.23	0.000865747	High	30.8	0.0375125	0
GVLSQAMVMCASSPEK	2	1	1	Q12904	C10(Carbamidomethyl)	1694.8	0	1.506e-10	High	89.86	5.07086e-08	High	108.46	6.87856e-10				0
ALANSLACQGK	3	1	1	P04075	C8(Carbamidomethyl)	1132.58	0	1.992e-06	High	89.83	3.27575e-08	High	69.06	3.9112e-06	High	63.12	1.70391e-05	0
TFTDCFNCLPIAAIVDEK	7	3	3	P62140;P62136;P36873	C5(Carbamidomethyl); C8(Carbamidomethyl)	2114	0	1.92e-12	High	89.82	5.27934e-08	High	86.87	1.07009e-07	High	72.67	2.77948e-06	0
IQQQTNTYIITPSR	2	1	1	A1L020		1662.88	0	1.512e-08	High	89.81	2.67448e-08	High	89.95	2.79702e-08				0
INVYYNEATGGNYVPR	3	1	1	P04350		1829.88	0	1.431e-11	High	89.81	4.98332e-08	High	81.86	3.06917e-07	High	81.38	3.52245e-07	0
TAAANAAAGAAENAFR	3	1	1	O14828		1476.72	0	2.709e-09	High	89.78	4.30778e-08				High	81.37	3.04549e-07	0
VADGLPLAASMQEDEQSGR	2	1	1	O75396		1973.93	0	2.675e-10	High	89.77	5.57243e-08	High	69.66	5.73701e-06				0
ISVMGGEQAANVLATITK	5	1	1	Q9HCC0		1802.97	0	4.263e-10	High	89.75	2.04966e-08	High	79.43	2.2748e-07	High	81.33	1.36198e-07	0
GLIDVKPLGVIWGK	4	1	1	Q8WVY7		1494.91	0	1.102e-08	High	89.75	2.11851e-09	High	59.98	2.00923e-06	High	84.27	7.48221e-09	0
QGAIVAVTGDGVNDSPALK	3	3	1	P05023		1811.96	0	3.878e-10	High	89.74	2.72325e-08	High	108.61	3.52566e-10	High	81.54	1.80274e-07	0
QISNLQQSISDAEQR	4	1	1	P04264		1716.85	0	1.291e-10	High	89.73	4.74608e-08	High	95.77	1.11899e-08	High	86.47	9.89611e-08	0
GLELFLDLVSQPSR	3	2	1	P0CG29		1573.86	0	1.428e-08	High	89.72	2.31985e-08	High	58.37	3.04919e-05				0
LEAIEDDSVKETDSSSASAATPSK	3	1	1	P54578		2438.14	0	2.242e-14	High	89.71	6.72436e-08	High	76.51	1.41497e-06	High	103.67	2.7297e-09	1
EYQLNDSASYYLNDLDR	3	1	1	P08754		2078.94	0	1.319e-09	High	89.7	5.71656e-08	High	97.85	8.80176e-09	High	97.72	8.95088e-09	0
HDDSSDNFCEADDIQSPEAEYVDLLLNPER	3	1	1	Q96HE7	C9(Carbamidomethyl)	3493.51	0	4.421e-14	High	89.57	8.57317e-08	High	82.38	4.41954e-07	High	84.38	2.80496e-07	0
ADKEAAFDDAVEER	3	1	1	Q09028	N-Term(Acetyl)	1607.72	0	1.135e-08	High	89.54	4.77489e-08	High	66.47	9.7834e-06	High	84.53	1.55396e-07	1
LLSGDTYEAVVTAVDPVADIATLR	4	1	1	O43464		2489.32	0	8.564e-13	High	89.53	2.60745e-08	High	84.03	9.15274e-08	High	77.85	3.94562e-07	0
IEPLSPELVAAASAVADSLPFDK	3	1	1	Q92665		2340.23	0	7.501e-09	High	89.53	2.69102e-08	High	65	7.2258e-06	High	45.94	0.000613786	0
MLVNENFEEYLR	3	1	1	P09455		1556.74	0	2.806e-08	High	89.52	5.08173e-08	High	89.34	5.29677e-08	High	89.75	4.57598e-08	0
HLNATVNNLQAK	2	1	1	Q7L099		1322.72	0	9.17e-09	High	89.51	2.31164e-08	High	77.68	3.90693e-07				0
AAAAAAAGDSDSWDADAFSVEDPVRK	2	1	1	O75822	N-Term(Acetyl)	2635.2	0	4.073e-11	High	89.5	7.91023e-08				High	100.51	6.27331e-09	1
YCTFNDDIQGTAAVALAGLLAAQK	5	1	1	P23368	C2(Carbamidomethyl)	2511.25	0	1.01e-06	High	89.49	4.80769e-08	High	96.87	8.81977e-09	High	57.56	7.86615e-05	0
DLALVNDQLLGFVR	3	1	1	Q29RF7		1572.88	0	2.019e-09	High	89.47	1.85287e-08	High	58.45	2.47913e-05				0
EGATVYATGTHAQVEDGR	5	1	1	P32322		1861.87	0	1.136e-09	High	89.46	5.9904e-08	High	64.29	1.90851e-05	High	83.62	2.25945e-07	0
NVGCLQEALQLATSFAQLR	5	1	1	P49588	C4(Carbamidomethyl)	2119.09	0	6.41e-11	High	89.44	3.68591e-08	High	88.09	4.95988e-08	High	32.19	0.0198095	0
APSTYGGGLSVSSSR	3	1	1	P02533		1425.7	0	1.634e-08	High	89.43	4.52109e-08	High	78.53	5.89883e-07	High	89.53	4.51846e-08	0
TALLDAAGVASLLTTAEVVVTEIPK	6	1	1	P10809		2482.4	0	9.268e-13	High	89.42	6.28583e-09	High	101.33	4.04914e-10				0
IVMFTIDIGEAPK	2	1	1	Q15363		1433.77	0	4.84e-08	High	89.41	2.99552e-08	High	87.35	4.87805e-08				0
AALDGTPGMIGYGMAK	3	1	1	P09417		1552.75	0	3.644e-10	High	89.41	5.20063e-08	High	63.76	1.9669e-05	High	66.28	1.06213e-05	0
YIYDQCPAVAGYGPIEQLPDYNR	3	1	1	P31930	C6(Carbamidomethyl)	2702.26	0	2.06e-12	High	89.38	7.33596e-08	High	59.43	7.26909e-05	High	72.03	3.97586e-06	0
SIQEIQELDKDDESLRK	7	1	1	P52565		2046.04	0	1.1e-09	High	89.37	4.38167e-08	High	39.41	0.00439304	High	31.86	0.0246967	2
GCITIIGGGDTATCCAK	3	1	1	P00558	C2(Carbamidomethyl); C14(Carbamidomethyl); C15(Carbamidomethyl)	1754.79	0	4.033e-11	High	89.33	5.48401e-08	High	89.34	5.48303e-08	High	75.03	1.47761e-06	0
QQLSAEELDAQLDAYNAR	6	1	1	Q86V81		2034.97	0	1.149e-12	High	89.28	6.46226e-08	High	85.55	1.51008e-07	High	74.78	1.83794e-06	0
NQVAMNPTNTIFDAK	2	1	1	P54652		1663.81	0	1.191e-09	High	89.28	5.44718e-08				High	32.36	0.0268313	0
QFASQANVVGPWIQTK	5	1	1	O43707		1773.93	0	5.374e-11	High	89.25	3.63087e-08	High	69.46	3.35191e-06	High	75.14	9.23182e-07	0
KQAQILASEAEK	2	1	1	Q9UJZ1		1315.73	0	7.673e-08	High	89.24	2.71603e-08				High	70.52	2.02272e-06	1
IVEGISQPIWLVSDTR	3	1	1	Q15126		1812.99	0	1.428e-10	High	89.19	2.47635e-08	High	93.44	9.01266e-09	High	107.76	3.27451e-10	0
ALQEGEGDLSISADR	2	1	1	P49589		1560.75	0	1.026e-08	High	89.19	5.29011e-08				High	88.69	5.9356e-08	0
VADLTEQYNEQYGAVR	3	1	1	Q9BWF3		1855.89	0	3.854e-10	High	89.18	6.03907e-08	High	102.13	3.15667e-09	High	102.2	3.20863e-09	0
ALEDAFLAIDAK	5	1	1	O15355		1276.68	0	1.279e-08	High	89.17	3.18387e-08	High	94.81	8.9365e-09	High	109.94	2.76291e-10	0
VVSQYSSLLSPMSVNAVMK	5	1	1	P50991		2040.06	0	4.909e-10	High	89.17	3.88602e-08	High	80.19	3.06781e-07	High	83.52	1.32278e-07	0
MVAAATNNLCEAANAAVQGHASQEK	3	1	1	Q9Y490	C10(Carbamidomethyl)	2556.19	0	4.878e-17	High	89.15	8.02075e-08	High	132.37	3.92853e-12	High	106.38	1.51205e-09	0
VAILVDDMADTCGTICHAADK	3	2	2	P60891;P11908	C12(Carbamidomethyl); C16(Carbamidomethyl)	2276.04	0	3.576e-13	High	89.14	7.41146e-08	High	89.22	7.21036e-08	High	80.6	5.4653e-07	0
EFNEEGALSVLQQFK	3	1	1	O43390		1738.87	0	6.772e-10	High	89.13	5.35148e-08	High	69.25	5.22347e-06	High	63.43	1.97465e-05	0
GQWGTVCDNLWDLTDASVVCR	6	1	1	Q08380	C7(Carbamidomethyl); C20(Carbamidomethyl)	2452.1	0	1.86e-12	High	89.1	8.20589e-08	High	120.96	5.35922e-11	High	117.88	1.08104e-10	0
TGTITTFEHAHNMR	7	1	1	P13639		1615.76	0	8.031e-08	High	89.09	5.48732e-08	High	84.06	1.78653e-07	High	49.42	0.000515438	0
LYNNITFEELGALLEIPAAK	6	1	1	Q9BT78		2219.2	0	3.002e-11	High	89.08	2.26796e-08	High	73.58	7.60851e-07	High	43.79	0.000779254	0
QGGITSDQAAVISK	2	1	1	Q8N668		1374.73	0	2.735e-08	High	89.06	3.95466e-08	High	71.02	2.64877e-06				0
AASDIAMTELPPTHPIR	9	1	1	P62258		1819.94	0	2.229e-10	High	89.03	4.57595e-08	High	99.14	4.55293e-09	High	68.09	5.79817e-06	0
VAGSVTELIQAAEAMK	6	1	1	Q9Y490		1617.85	0	2.829e-09	High	89.01	3.67389e-08	High	89.36	3.46474e-08	High	94.83	9.12563e-09	0
SQSSSAEQSFLFSR	3	1	1	Q9Y6D9		1560.73	0	1.729e-08	High	89.01	5.36953e-08	High	84.01	1.78339e-07	High	51.2	0.000340981	0
LISLTDENALSGNEELTVK	8	1	1	P14625		2046.06	0	1.658e-13	High	89	3.93414e-08	High	111.16	2.36569e-10	High	110.74	2.67337e-10	0
LCSLFYTNEEVAK	3	1	1	P43243	C2(Carbamidomethyl)	1573.76	0	6.743e-09	High	89	5.47633e-08	High	66.35	1.01154e-05	High	42.72	0.00234139	0
TLESVDPLGGLNTIDILTAIR	6	1	1	O00429		2211.23	0	7.904e-11	High	88.99	1.1735e-08	High	95.69	2.42797e-09	High	88.51	1.27541e-08	0
AAGAAEAAVAAVEEVGSAGQFEELLR	4	1	1	O76003	N-Term(Acetyl)	2558.27	0	1.001e-08	High	88.93	5.77001e-08	High	89.54	5.00279e-08				0
LGLTDINEAYVETLK	3	1	1	Q9Y4P1		1678.89	0	2.759e-10	High	88.9	3.78101e-08	High	88.49	4.14828e-08	High	102.69	1.37797e-09	0
VFLDPNILSDDGTVALR	5	1	1	P48147		1844.98	0	1.069e-09	High	88.89	3.40236e-08	High	88.7	3.55452e-08	High	93.77	1.16483e-08	0
AAFDDAIAELDTLSEESYK	10	1	1	P62258		2087.97	0	7.547e-12	High	88.88	7.15043e-08	High	92.52	3.11225e-08	High	88.9	7.11114e-08	0
AALSSQQQQQLALLLQQFQTLK	3	1	1	Q6Y7W6		2485.38	0	6.51e-11	High	88.88	8.21814e-09	High	74.15	2.7306e-07	High	62.35	4.30756e-06	0
ETADTDTADQVMASFK	3	1	1	P12814		1729.76	0	3.299e-10	High	88.87	5.74002e-08	High	70.83	3.77499e-06	High	61.08	3.6808e-05	0
TCDISFSDPDDLLNFK	5	1	1	P61081	C2(Carbamidomethyl)	1886.85	0	5.461e-10	High	88.82	6.81688e-08	High	88.56	6.95185e-08	High	76.48	1.11778e-06	0
ALANVNIGSLICNVGAGGPAPAAGAAPAGGPAPSTAAAPAEEK	4	1	1	P05386	C12(Carbamidomethyl)	3808.94	0	6.955e-19	High	88.79	3.54768e-08	High	94.92	9.22836e-09				0
NRPTSISWDGLDSGK	6	1	1	P30086		1632.8	0	2.658e-12	High	88.79	5.54944e-08	High	90.65	3.65922e-08	High	88.5	5.90441e-08	0
VEFNVNYTQDLDK	3	1	1	Q9GZT8		1584.76	0	5.222e-09	High	88.76	5.68769e-08	High	95.27	1.2689e-08	High	70.57	3.78426e-06	0
EIEELKELLPEIR	6	1	1	P49321		1610.9	0	8.673e-08	High	88.76	1.93581e-08	High	88.7	1.94251e-08	High	81.62	9.95103e-08	1
QSEDLGSQFTEIFIK	3	1	1	O60763		1741.87	0	1.692e-10	High	88.74	5.33302e-08	High	89.45	4.53437e-08	High	90.63	3.66314e-08	0
GYEVIYLTEPVDEYCIQALPEFDGKR	3	1	1	P14625	C15(Carbamidomethyl)	3104.49	0	4.137e-13	High	88.74	7.49162e-08	High	63.49	2.49376e-05	High	68.89	7.6763e-06	1
SSSPAPADIAQTVQEDLR	9	1	1	Q13283	S3(Phospho)	1964.9	0	2.003e-09	High	88.72	7.57319e-08	High	82.6	3.00324e-07	High	87	1.0944e-07	0
GFGFVTFENIDDAK	3	1	1	Q14011		1559.74	0	2.793e-08	High	88.71	6.04964e-08	High	83.56	1.97148e-07	High	89.06	5.4881e-08	0
ADDLDFETGDAGASATFPMQCSALR	6	2	1	P63241	N-Term(Acetyl); C21(Carbamidomethyl)	2688.16	0	4.262e-12	High	88.69	8.99804e-08	High	90.62	5.78697e-08	High	71.98	4.20573e-06	0
ELISNSSDALDKIR	5	1	1	P07900		1560.83	0	1.194e-07	High	88.65	3.87542e-08	High	49.31	0.000354003	High	63.58	1.31998e-05	1
ITDLANLSAANHDAAIFPGGFGAAK	3	1	1	P30042		2442.24	0	3.617e-16	High	88.62	5.53052e-08	High	91.69	2.88336e-08	High	82.23	2.35475e-07	0
VLATAFDTTLGGR	3	1	1	P34932		1321.71	0	4.432e-07	High	88.58	3.83438e-08	High	70.14	2.28514e-06	High	93.97	1.04426e-08	0
IVDDWANDGWGLK	4	1	1	P27824		1488.71	0	1.12e-09	High	88.56	5.99057e-08	High	86.03	1.07018e-07	High	90.91	3.47091e-08	0
YDYNSGEELESYK	3	1	1	Q9Y3F4		1596.67	0	8.758e-08	High	88.56	5.01536e-08	High	82.77	1.86805e-07	High	109.65	3.96717e-10	0
APILIATDVASR	3	2	2	P17844;Q92841		1226.71	0	1.452e-08	High	88.54	1.58853e-08	High	88.7	1.31524e-08	High	88.25	1.69823e-08	0
DGSDYEGWCWPGSAGYPDFTNPTMR	5	1	1	Q14697	C9(Carbamidomethyl)	2866.16	0	1.048e-11	High	88.53	7.58221e-08	High	67.81	9.02395e-06	High	64.5	1.8947e-05	0
EIGLLSEEVELYGETK	3	1	1	P11586		1808.92	0	6.294e-10	High	88.51	5.56669e-08	High	88.21	6.02522e-08	High	71.25	2.97708e-06	0
KPAAGLSAAPVPTAPAAGAPLMDFGNDFVPPAPR	3	1	1	Q9NQC3		3271.7	0	2.517e-16	High	88.49	3.2634e-08	High	76.38	5.46592e-07	High	74.49	8.81966e-07	0
GLDVDSLVIEHIQVNK	5	1	1	P18621		1778.97	0	1.703e-11	High	88.48	2.24211e-08	High	87.66	2.69091e-08	High	48.31	0.00023021	0
YQDEVFGGFVTEPQEESEEEVEEPEER	3	1	1	Q13283	S17(Phospho)	3296.33	0	6.074e-09	High	88.48	8.25891e-08	High	77.5	1.12387e-06	High	55.75	0.000168424	0
LQDTYNLDTDTISK	3	1	1	P13674		1626.79	0	1.191e-10	High	88.47	5.63953e-08	High	109.33	4.63223e-10	High	95.52	1.11516e-08	0
AEAGDNLGALVR	3	1	1	P49411		1185.62	0	1.394e-07	High	88.45	3.79371e-08	High	85.56	7.38014e-08	High	84.62	9.16357e-08	0
LLNETLGEVGSPGLLFYSLR	5	1	1	Q8TEX9		2178.18	0	2.416e-10	High	88.45	2.14334e-08	High	68.02	2.34275e-06	High	53.18	6.80388e-05	0
WTNQLNSLNQAVVSK	3	1	1	P61201		1701.89	0	6.232e-12	High	88.42	4.09338e-08	High	100.62	2.57488e-09	High	92.21	1.77647e-08	0
DTAEGVSQELISAGLVDGR	4	1	1	O95747		1916.95	0	2.828e-13	High	88.42	6.07892e-08	High	92.72	2.22111e-08	High	84.21	1.57226e-07	0
IQALQQQADEAEDR	3	1	1	P67936		1614.77	0	2.629e-09	High	88.41	7.06637e-08	High	74.76	1.64591e-06	High	70.79	3.6015e-06	0
ISIVEALTLLNNHK	3	1	1	Q9P032		1564.91	0	3.951e-09	High	88.4	8.88945e-09	High	88.3	9.09652e-09	High	83.26	3.23363e-08	0
IEGLQNLVNLR	4	1	1	Q15435		1268.73	0	1.699e-08	High	88.4	1.34426e-08	High	88.29	1.37874e-08	High	88.11	1.43709e-08	0
WGTDEEKFITIFGTR	3	1	1	P08758		1799.9	0	1.536e-09	High	88.39	6.17177e-08	High	44.62	0.00147376	High	47.68	0.000751529	1
VDKGVVPLAGTDGETTTQGLDGLSER	2	1	1	P09972		2615.32	0	8.322e-12	High	88.37	5.59624e-08	High	67.51	6.97256e-06				1
LSDESIFSAFLSVVGK	4	1	1	Q15021		1698.9	0	4.861e-09	High	88.36	4.4348e-08	High	93.89	1.20863e-08				0
LTDFGFCAQITPEQSK	2	3	2	Q13153;Q13177	C7(Carbamidomethyl)	1841.88	0	3.032e-11	High	88.34	7.2911e-08	High	86.42	1.13903e-07				0
GVETIANDVVSLATK	4	1	1	P10515		1516.82	0	3.524e-09	High	88.33	3.81186e-08	High	88.33	3.5548e-08				0
FGGSGSQVDSAR	3	1	1	Q13200		1167.54	0	2.518e-08	High	88.33	5.20734e-08	High	88.32	4.45375e-08	High	88.12	4.88719e-08	0
WSTDDVQINDISLQDYIAVK	4	1	1	P46782		2323.15	0	7.247e-11	High	88.33	6.67627e-08				High	80.92	3.70161e-07	0
HYGYNSYSVSNSEK	5	1	1	P07858		1634.71	0	1.259e-10	High	88.32	6.3015e-08	High	95.54	1.16868e-08	High	31.45	0.0312955	0
AVVQVFEGTSGIDAK	3	1	1	P21281		1520.8	0	3.656e-09	High	88.29	4.46238e-08	High	81.38	2.19062e-07	High	79.44	3.12279e-07	0
LATPTYGDLNHLVSATMSGVTTSLR	7	1	1	Q13509		2605.33	0	2.946e-09	High	88.28	5.26764e-08	High	72.83	1.88672e-06	High	51.42	0.000278708	0
ADMGGAATICSAIVSAAK	4	1	1	P28838	C10(Carbamidomethyl)	1693.83	0	1.446e-09	High	88.28	6.91703e-08	High	65.97	1.18245e-05	High	87.78	7.83606e-08	0
ILQDVADEEIAALPR	2	1	1	O60783		1652.88	0	7.183e-10	High	88.27	3.71596e-08	High	102.25	1.39683e-09				0
IVPFYNGGNCVTDEFEEGIQDIILR	3	1	1	Q9UL15	C10(Carbamidomethyl)	2898.39	0	5.05e-09	High	88.27	9.11489e-08	High	82.28	3.63515e-07				0
AQSVGDSEVAAIGQLAFLR	4	1	1	Q96ME1		1932.02	0	1.37e-07	High	88.27	3.55957e-08	High	71.75	1.53385e-06	High	70.15	2.40064e-06	0
GWDENVYYTVPLVR	6	1	1	Q9BPW8		1710.85	0	1.599e-08	High	88.25	6.41885e-08	High	87.85	7.2432e-08	High	87.85	7.235e-08	0
GPVSGTEPEPVYSMEAADYR	2	1	1	Q14247		2154.97	0	1.986e-13	High	88.21	9.18884e-08	High	92.3	3.52129e-08				0
YAWQGVALLPFVDER	5	1	1	Q9H0D6		1763.91	0	4.583e-10	High	88.19	5.18831e-08	High	78.32	4.93225e-07	High	66.01	8.38294e-06	0
EFNEDGALAVLQQFK	3	1	1	O60506		1708.85	0	1.017e-09	High	88.18	6.28746e-08	High	88.69	5.86799e-08	High	88.68	5.93573e-08	0
CAGNEDIITLR	3	1	1	P12004	C1(Carbamidomethyl)	1261.62	0	7.58e-08	High	88.17	4.82363e-08	High	88.19	4.86973e-08	High	87.94	5.08597e-08	0
GEVITTYCPANNEPIAR	5	1	1	P49419	C8(Carbamidomethyl)	1904.92	0	9.198e-09	High	88.16	7.37051e-08	High	75.69	1.27603e-06	High	92.7	2.7147e-08	0
TPVEEVPAAIAPFQGR	4	1	1	Q15393		1681.89	0	1.151e-07	High	88.11	4.24172e-08				High	75.32	7.66727e-07	0
LDDLFLESFEITDVKPLK	3	1	1	Q9NRX1		2122.13	0	1.837e-11	High	88.1	3.47709e-08	High	75.9	5.77054e-07	High	83.31	1.04065e-07	0
SSGYPLTIEGFAYLWSGAR	3	1	1	Q9BUJ2		2075.02	0	3.179e-10	High	88.1	7.37237e-08	High	47.84	0.000785187				0
IVLLDSSLEYK	3	1	1	P49368		1279.72	0	3.792e-07	High	88.06	2.21967e-08	High	87.88	2.15882e-08	High	81.5	1.02652e-07	0
ALYDTFSAFGNILSCK	6	2	2	P11940;Q13310	C15(Carbamidomethyl)	1806.88	0	1.317e-09	High	88.03	7.13014e-08	High	87.81	7.49236e-08	High	76.3	1.076e-06	0
NTLCAPEVISLINTR	3	1	1	Q96CS3	C4(Carbamidomethyl)	1700.91	0	7.796e-09	High	88.01	4.73584e-08	High	87.67	4.91629e-08	High	69.52	3.11046e-06	0
VFEHDSVELNCK	4	1	1	P10768	C11(Carbamidomethyl)	1476.68	0	2.024e-08	High	88.01	7.25002e-08	High	82.84	2.35818e-07				0
TLSLDEVYLIDSGAQYK	2	1	1	Q9NQW7		1914.97	0	1.803e-09	High	87.99	6.2271e-08				High	70.82	3.28279e-06	0
LTFDSSFSPNTGK	3	1	1	P21796		1400.67	0	1.156e-06	High	87.98	6.48825e-08	High	93.1	2.00075e-08	High	100.24	3.86538e-09	0
VALTGLTVAEYFR	6	1	1	P06576		1439.79	0	1.569e-08	High	87.89	2.91786e-08	High	87.76	2.95627e-08	High	88.37	2.72171e-08	0
IAAAILNTPDLR	5	1	1	P00505		1267.74	0	3.565e-08	High	87.88	1.52339e-08	High	87.96	1.39162e-08	High	86.96	1.88283e-08	0
EILVGDVGQTVDDPYATFVK	6	1	1	P23528		2166.1	0	1.171e-13	High	87.85	6.27526e-08	High	99.94	3.83765e-09	High	155.81	9.8933e-15	0
IMVANIEEVLQR	4	1	1	O75396		1414.77	0	6.851e-09	High	87.84	3.69161e-08	High	87.9	3.64096e-08	High	51.89	0.000137841	0
LQVEPAVDTSGVQCYGPGIEGQGVFR	4	1	1	P21333	C14(Carbamidomethyl)	2763.34	0	3.234e-12	High	87.81	9.6697e-08	High	78.71	7.85982e-07	High	86.03	1.45185e-07	0
VWLDPNETNEIANANSR	6	1	1	P84098		1942.93	0	1.391e-10	High	87.79	9.13214e-08	High	87.18	1.04997e-07	High	87.36	1.00734e-07	0
ALVSAQWVAEALR	6	1	1	P25325		1413.79	0	1.334e-08	High	87.75	3.24849e-08	High	93.98	7.73893e-09	High	88.57	2.50886e-08	0
SGGGFSSGSAGIINYQR	2	1	1	P04264		1657.8	0	2.935e-10	High	87.72	7.83519e-08				High	86	1.16175e-07	0
VSGVDGYETEGIR	3	1	1	Q14566		1381.66	0	1.16e-08	High	87.7	6.13066e-08	High	74.61	1.28344e-06	High	74.38	1.32406e-06	0
IGEHTPSALAIMENANVLAR	7	1	1	P04075		2107.1	0	3.967e-11	High	87.66	4.98762e-08	High	81.11	2.27305e-07	High	87.46	5.2496e-08	0
QYSPLLAAFTTQGQSELTLLLK	2	1	1	Q7L1Q6		2422.32	0	2.76e-11	High	87.64	1.96293e-08	High	82	7.16137e-08				0
IKAEYEGDGIPTVFVAVAGR	3	1	1	P22234		2092.11	0	8.95e-14	High	87.63	4.19379e-08	High	100.33	2.2939e-09				1
FMDASALTGIPLPLIK	4	1	1	P24941		1686.95	0	8.594e-11	High	87.63	2.03649e-08	High	65.27	3.50657e-06	High	87.99	1.89831e-08	0
FVLINWTGEGVNDVR	6	1	1	Q9UJU6		1718.89	0	7.995e-09	High	87.59	5.84376e-08	High	82.66	1.89429e-07	High	82.32	2.00752e-07	0
LVDISYGGENGFNQAIELSTEVLSNVK	2	1	1	P62495		2896.47	0	1.68e-10	High	87.57	6.01072e-08	High	70.48	3.14273e-06				0
GIAYVEFVDVSSVPLAIGLTGQR	3	1	1	Q14498		2391.29	0	3.791e-07	High	87.56	2.78867e-08	High	98.78	2.06597e-09				0
TGAEGAVLDEAK	2	3	2	O60282;P33176		1160.58	0	4.394e-07	High	87.54	6.56336e-08	High	90.12	3.50675e-08				0
GVEGLIDIENPNR	2	1	1	Q13442		1425.74	0	1.534e-06	High	87.54	5.1714e-08	High	82.42	1.83581e-07				0
DGSTATCVLAVDNILYIANLGDSR	4	1	1	Q9H0C8	C7(Carbamidomethyl)	2538.25	0	4.282e-07	High	87.53	7.92951e-08	High	96.76	1.03323e-08				0
AYHEQLSVAEITNACFEPANQMVK	2	5	2	Q71U36;P68366	C15(Carbamidomethyl); M22(Oxidation)	2766.29	0	1.289e-13	High	87.51	1.22863e-07	High	82.05	4.2414e-07				0
GQYFGELALVTNKPR	2	2	2	P13861;P31323		1692.91	0	2.579e-09	High	87.51	4.30241e-08	High	50.09	0.000223813				0
DYPVVSIEDPFDQDDWGAWQK	13	1	1	P06733		2510.12	0	4.838e-13	High	87.5	1.12565e-07	High	89.57	6.99434e-08	High	67.84	1.04664e-05	0
VSVLDYLSYAVYQQGDLDK	7	1	1	P13674		2176.08	0	2.395e-12	High	87.48	8.57514e-08	High	92.89	2.46741e-08	High	72.54	2.65778e-06	0
TLYVEEVVPNVIEPSFGLGR	4	1	1	P41250		2218.18	0	1.954e-11	High	87.47	3.78713e-08	High	75.12	6.61361e-07				0
LTVEDPVTVEYITR	6	2	1	O14818		1634.87	0	3.284e-10	High	87.46	4.82783e-08	High	87.62	4.69645e-08	High	88.29	4.28448e-08	0
YLIANATNPESK	3	1	1	P27348		1320.68	0	4.717e-08	High	87.46	6.49694e-08	High	62.48	2.04507e-05	High	61.09	2.76981e-05	0
DVMQQQLAEYQELLDVK	6	1	1	Q03252		2050.01	0	1.393e-09	High	87.45	7.97799e-08	High	81.19	3.42907e-07	High	94.68	1.59141e-08	0
VNQIGSVTESIQACK	14	2	1	P06733	C14(Carbamidomethyl)	1633.82	0	3.541e-08	High	87.44	7.02275e-08	High	88.34	5.6277e-08	High	74.45	1.41236e-06	0
LLGMGDIEGLIDK	3	1	1	P61011		1373.74	0	4.606e-09	High	87.44	4.89519e-08	High	79.25	3.28027e-07	High	73.32	1.23613e-06	0
EIEELQSQAQALSQEGK	2	1	1	Q01082		1887.94	0	1.24e-12	High	87.42	8.07858e-08	High	96.14	1.05436e-08				0
GSYGSGGSSYGSGGGSYGSGGGGGGHGSYGSGSSSGGYR	2	1	1	P04264		3312.31	0	2.60105e-20	High	87.42	1.0062e-07	High	77.12	1.11019e-06				0
VVTDTDETELAR	3	1	1	P05198		1348.66	0	5.2e-07	High	87.42	6.57516e-08	High	68.27	5.40638e-06	High	87.51	6.25402e-08	0
QVVQTPNTVLSTPFR	2	1	1	Q99459		1686.92	0	6.38e-10	High	87.41	3.63103e-08	High	99.97	2.10952e-09				0
VDFPQDQLTALTGR	13	1	1	P40926		1560.8	0	7.093e-10	High	87.39	6.15565e-08	High	84.84	1.09256e-07	High	90.96	2.8179e-08	0
KEDLVFIFWAPESAPLK	9	2	2	Q9Y281;P23528		1990.07	0	6.627e-13	High	87.38	3.46425e-08	High	87.26	3.76803e-08	High	57.74	3.50838e-05	1
YTAESSDTLCPR	2	1	1	Q9NSE4	C10(Carbamidomethyl)	1399.62	0	1.095e-07	High	87.37	6.69711e-08	High	60.68	2.96708e-05				0
TLAQLNPESSLFIIASK	6	1	1	P06744		1832.02	0	1.494e-09	High	87.36	2.18548e-08	High	90.97	9.47804e-09	High	91.38	8.62419e-09	0
QLFHPEQLITGKEDAANNYAR	5	6	2	Q71U36;P68366		2415.21	0	7.749e-14	High	87.36	8.18178e-08	High	73.97	1.78787e-06	High	39.07	0.00559317	1
DLVILLYETALLSSGFSLEDPQTHANR	13	1	1	P07900		3002.55	0	1.501e-09	High	87.35	5.63276e-08	High	71.97	2.05212e-06				0
AFIPLPSAVVQAVFGR	5	1	1	Q9NRG7		1671.96	0	2.069e-08	High	87.33	1.23901e-08	High	94.3	2.48929e-09	High	22.23	0.0400936	0
LLQQGLAQVEAGR	2	1	1	O15240		1382.78	0	4.067e-08	High	87.33	2.42254e-08	High	82.03	9.43054e-08				0
LATLLGLQAPPTR	5	1	1	Q14152		1350.81	0	1.788e-07	High	87.33	7.11968e-09	High	65.49	1.04521e-06	High	52.17	2.33593e-05	0
MELGELLYNK	3	1	1	Q9BTE1	N-Term(Acetyl)	1251.63	0	1.185e-06	High	87.32	6.29274e-08	High	73.19	1.64309e-06	High	67.16	6.5289e-06	0
IISYAQGFMLLR	3	1	1	P52209		1411.78	0	8.88e-08	High	87.29	3.61144e-08	High	86.79	3.5914e-08	High	60.15	1.63746e-05	0
FWEVISDEHGIDPSGNYVGDSDLQLER	3	1	1	Q13509		3077.41	0	1.836e-16	High	87.28	1.4292e-07	High	76.19	1.82611e-06	High	71.29	5.71382e-06	0
VGEATETALTCLVEK	3	2	1	P16615	C11(Carbamidomethyl)	1620.82	0	3.015e-10	High	87.26	7.63003e-08	High	87.92	6.5543e-08	High	68.91	5.16043e-06	0
ILDGMFAICGVSDSK	3	1	1	P12081	C9(Carbamidomethyl)	1612.77	0	2.128e-10	High	87.26	8.71063e-08	High	87.55	8.20071e-08	High	87.51	7.95724e-08	0
VYIYSSGSVEAQK	3	1	1	Q9UHY7		1430.72	0	4.176e-09	High	87.24	6.53245e-08	High	92.7	1.97091e-08	High	55.7	9.91831e-05	0
LDEYLNSPLPDEIDENSMEDIK	5	1	1	Q9Y696		2579.17	0	6.987e-15	High	87.23	1.22529e-07	High	98.25	9.69561e-09	High	52.45	0.00036691	0
LGGTCVNVGCVPK	3	1	1	P00390	C5(Carbamidomethyl); C10(Carbamidomethyl)	1360.67	0	3.95e-09	High	87.23	6.6232e-08	High	68.07	5.68457e-06	High	73.21	1.72866e-06	0
DQMQQQLNDYEQLLDVK	5	1	1	P20700		2108	0	5.773e-10	High	87.22	1.04603e-07	High	89.97	5.38708e-08	High	83.36	2.53033e-07	0
IAVSKPSGPQPQADLQALLQSGAQVR	3	1	1	Q8IV08		2659.46	0	6.548e-12	High	87.22	1.79239e-08	High	83.63	4.24841e-08	High	65.35	2.93201e-06	0
WQPGEEPAGSVVQDSR	3	1	1	Q9Y5K5		1741.82	0	5.415e-09	High	87.21	9.05864e-08	High	87.81	7.88147e-08	High	55.31	0.000139566	0
LTTEATQTPVSNK	2	1	1	Q9BXS6		1389.72	0	3.74e-08	High	87.16	6.41351e-08	High	69.19	4.09712e-06				0
VASNPYTWFTMEALEETWR	4	1	1	Q13813		2331.09	0	5.917e-09	High	87.14	1.19782e-07	High	60.16	6.07212e-05				0
GQAAVQQLQAEGLSPR	3	2	1	P16152		1652.88	0	8.495e-10	High	87.13	4.95724e-08	High	86.61	5.92611e-08	High	86.93	5.2517e-08	0
LGVGAATHVVIYDASDQGLYSAPR	2	1	1	P25325		2460.25	0	1.217e-14	High	87.12	7.49182e-08	High	113.55	1.61836e-10				0
ADVLDLHEAGGEDFAMDEDGDESIHK	3	1	1	Q9Y5S9	N-Term(Acetyl)	2857.21	0	2.84e-15	High	87.1	1.35124e-07	High	77.28	1.29638e-06	High	76.78	1.47975e-06	0
VTTMDAELEFAIQPNTTGK	3	3	3	P15311;P26038;P35241		2066.02	0	3.066e-11	High	87.08	8.472e-08	High	83.27	2.23243e-07	High	88.1	6.98516e-08	0
IMLEDGNLHVTQGAGR	3	1	1	Q14195		1710.86	0	4.195e-11	High	87.07	8.39337e-08	High	93.56	1.9054e-08	High	93.59	1.86384e-08	0
NPAPPIDAVEQILPTLVR	5	1	1	P52292		1943.1	0	1.827e-11	High	87.07	1.47252e-08	High	87.26	1.40949e-08	High	28.51	0.0108515	0
NPGYPQSEGLLGECMIR	3	1	1	Q99961	C14(Carbamidomethyl)	1920.9	0	2.309e-10	High	87.06	1.05577e-07	High	70.63	4.6838e-06	High	33.57	0.0236693	0
ALLEAFGTTGFQATNFGR	2	1	1	P49366		1900.96	0	7.626e-11	High	87.05	7.69245e-08	High	79.99	3.90398e-07				0
AATFGLILDDVSLTHLTFGK	7	1	1	P35232		2119.15	0	3.831e-11	High	87.05	3.85609e-08	High	66.81	4.01264e-06	High	65.41	5.9706e-06	0
ELAPAVSVLQLFCSSPK	6	1	1	Q9Y678	C13(Carbamidomethyl)	1845.98	0	9.1e-11	High	87.02	5.19364e-08	High	92.95	1.29029e-08	High	79.05	3.22329e-07	0
MELSDANLQTLTEYLK	3	1	1	P55060	N-Term(Acetyl); M1(Oxidation)	1926.94	0	6.151e-10	High	87.01	1.02022e-07	High	79.34	5.83227e-07	High	66.03	1.24854e-05	0
FSPDLWGVSVCTVDGQR	3	1	1	O94925	C11(Carbamidomethyl)	1922.91	0	1.713e-11	High	87	1.03055e-07	High	104.35	1.88049e-09				0
LDPSIFESLQK	5	1	1	Q9Y265		1276.68	0	3.075e-07	High	87	5.38721e-08	High	81.19	2.04148e-07	High	36.39	0.0064407	0
SQACGGNLGSIEELR	2	1	1	Q9Y6E0	C4(Carbamidomethyl)	1590.76	0	5.624e-10	High	86.98	9.12035e-08	High	89.02	5.6642e-08				0
LVNLQHLDLLNNK	4	1	1	Q96AG4		1533.88	0	9.225e-10	High	86.98	2.01449e-08	High	82.66	5.42001e-08	High	37.59	0.00180277	0
IEIQNIFEEAQSLVR	6	1	1	Q9UL15		1788.95	0	2.503e-09	High	86.98	5.07131e-08	High	70.19	2.39777e-06	High	42.8	0.00130939	0
GITINAAHVEYSTAAR	6	1	1	P49411		1673.86	0	4.439e-11	High	86.98	7.1259e-08	High	68.57	5.21232e-06	High	68.06	5.61952e-06	0
DGLALGPGPFVTALEYATDTK	8	1	1	Q9H0R4		2136.09	0	2.688e-13	High	86.97	7.54414e-08	High	89.54	4.18011e-08	High	43.63	0.00155847	0
LYIGNLSENAAPSDLESIFK	3	1	1	O00425		2181.11	0	1.885e-12	High	86.97	7.9761e-08	High	75.01	1.28409e-06	High	66.28	9.54972e-06	0
NPELQNLLLDDFFK	6	1	1	P52209		1705.88	0	5.764e-10	High	86.96	6.71577e-08	High	93.65	1.51463e-08	High	96.18	8.35032e-09	0
EFEEDLTGIDDR	2	1	1	P09455		1438.64	0	1.26e-07	High	86.95	7.37713e-08	High	60.35	3.45964e-05				0
IYELAAGGTAVGTGLNTR	5	1	1	P07954		1763.93	0	1.322e-11	High	86.94	5.95779e-08	High	92.22	1.75739e-08	High	92.36	1.63195e-08	0
AITGASLADIMAK	4	1	1	P83731		1261.68	0	2.238e-06	High	86.94	4.2888e-08	High	71.97	1.37549e-06	High	92.13	1.32574e-08	0
LGGVSSTEELDIR	2	1	1	Q5VTR2		1375.71	0	2.85e-09	High	86.93	7.09689e-08	High	86.61	7.58499e-08				0
KMDETDASSAVK	3	1	1	Q13148		1281.6	0	8.724e-08	High	86.92	7.61118e-08	High	73.86	1.5192e-06	High	79.78	3.97116e-07	1
INEAVECLLSLK	5	1	1	P07814	C7(Carbamidomethyl)	1388.75	0	8.282e-09	High	86.91	5.42872e-08	High	92.61	1.46116e-08	High	92.45	1.54444e-08	0
ASGNYATVISHNPETK	5	1	1	P62917		1688.83	0	5.123e-08	High	86.89	9.59783e-08	High	81.76	3.13066e-07	High	86.81	1.00472e-07	0
SLEGADLPNLLFYGPPGTGK	2	1	1	P35249		2046.06	0	1.057e-10	High	86.89	6.49746e-08				High	34.28	0.0117014	0
HELQANCYEEVKDR	14	1	1	P23528	C7(Carbamidomethyl)	1790.81	0	4.676e-10	High	86.88	1.00404e-07	High	98.87	6.29132e-09	High	85.98	1.23524e-07	1
VIHDNFGIVEGLMTTVHAITATQK	17	1	1	P04406		2595.36	0	2.96e-16	High	86.87	4.65659e-08	High	105.58	6.17028e-10	High	85.05	6.98679e-08	0
FQSSHHPTDITSLDQYVER	4	1	1	P14625		2260.07	0	1.208e-12	High	86.87	1.27362e-07	High	86.86	1.29201e-07	High	86.72	1.33966e-07	0
LQQELDDLLVDLDHQR	3	1	1	P35579		1950	0	1.575e-11	High	86.87	7.68903e-08	High	74.17	1.50642e-06	High	58.06	5.83836e-05	0
TCGFDFGGNIIMFSTDK	2	1	1	Q13347	C2(Carbamidomethyl)	1909.85	0	4.988e-11	High	86.87	1.0372e-07	High	67.37	9.12493e-06				0
LEESLEYQQFVANVEEEEAWINEK	2	1	1	Q13813		2926.37	0	7.762e-12	High	86.86	1.39505e-07	High	96.62	1.42967e-08				0
ITESVAETAQTIK	2	1	1	Q96A49		1390.75	0	4.545e-08	High	86.85	5.33901e-08	High	73.84	1.23295e-06				0
TLTAAAVSGAQPILSK	2	1	1	O60664		1527.88	0	8.458e-10	High	86.84	2.40136e-08	High	81.17	8.63134e-08				0
HYGPGWVSMANAGK	6	1	1	P23284		1474.69	0	6.94e-12	High	86.82	9.21306e-08	High	97.39	7.92483e-09	High	86.79	9.27692e-08	0
ILLANFLAQTEALMR	10	1	1	P06744		1703.95	0	1.26e-09	High	86.81	2.38674e-08	High	100.38	1.16818e-09	High	66.52	2.6407e-06	0
SCYLSSLDLLLEHR	3	1	1	Q9BQ69	C2(Carbamidomethyl)	1705.86	0	1.232e-09	High	86.81	8.44219e-08	High	86.99	8.01945e-08	High	70.23	3.66564e-06	0
GTQGATAGASSELDASK	3	1	1	O76094		1550.73	0	2.956e-10	High	86.81	8.85909e-08	High	85.68	1.13566e-07	High	67.51	7.3274e-06	0
GAYIYNALIEFIR	5	1	1	P26639		1542.83	0	2.804e-08	High	86.8	5.0561e-08	High	73.29	1.11578e-06	High	78.35	3.4946e-07	0
YEQAIQCYTEAISLCPTEK	5	1	1	O94826	C7(Carbamidomethyl); C15(Carbamidomethyl)	2304.05	0	3.789e-11	High	86.79	1.40829e-07	High	103.11	3.25931e-09	High	107.74	1.10299e-09	0
ELDLSNNCLGDAGILQLVESVR	5	1	1	P13489	C8(Carbamidomethyl)	2415.22	0	1.689e-13	High	86.79	8.22986e-08	High	86.92	8.25137e-08	High	59.17	4.87871e-05	0
AQLADSFHLQQFFR	5	1	1	Q13813		1707.86	0	7.033e-09	High	86.76	8.677e-08	High	79.32	4.81249e-07	High	69.38	4.96562e-06	0
ITAEEMYDIFGK	3	1	1	Q9Y3B4		1416.67	0	1.102e-07	High	86.75	7.80934e-08	High	67.44	6.43677e-06	High	62.91	1.81391e-05	0
VQISPDSGGLPER	3	1	1	Q92945		1354.7	0	3.906e-08	High	86.72	6.49082e-08	High	86.69	6.92154e-08	High	73.13	1.60758e-06	0
AIAELGIYPAVDPLDSTSR	7	1	1	P06576		1988.04	0	6.3e-11	High	86.7	5.81526e-08	High	109.46	3.36323e-10	High	96.9	5.97208e-09	0
GNPTVEVDLFTSK	6	1	1	P06733		1406.72	0	1.273e-06	High	86.66	8.1347e-08	High	92.69	1.88125e-08	High	72.42	2.09357e-06	0
MALELLTQEFGIPIER	6	1	1	P49588		1859.99	0	1.193e-09	High	86.65	4.90937e-08	High	65.66	6.08482e-06	High	59.57	2.50626e-05	0
ALVLDCHYPEDEVGQEDEAESDIFSIR	7	1	1	Q07021	C6(Carbamidomethyl)	3136.41	0	7.083e-13	High	86.63	1.67841e-07	High	85.54	2.15026e-07	High	71.57	5.36402e-06	0
YVEQLLTLFNR	3	1	1	Q93034		1395.76	0	3.303e-08	High	86.58	4.12099e-08	High	62	1.12626e-05	High	66.88	3.91772e-06	0
ENYTWSQDYTDLEVR	3	1	1	Q8IVD9		1918.85	0	4.114e-10	High	86.56	1.08744e-07	High	67.26	9.27443e-06	High	59.19	5.85647e-05	0
TVTLQGNLDPCALYASEEEIGQLVK	2	1	1	P06132	C11(Carbamidomethyl)	2748.37	0	4.772e-11	High	86.55	1.02466e-07	High	68.14	7.1283e-06				0
LLDAVDTYIPVPAR	6	1	1	P49411		1542.85	0	5.353e-10	High	86.53	4.22429e-08	High	86.65	3.61174e-08	High	86.79	3.49717e-08	0
IVAYSSMILFTSLNHER	2	1	1	Q9UBB4		1981.02	0	5.09e-11	High	86.53	7.00343e-08	High	80.64	2.72701e-07				0
GLQCGAPLSLVDLAGSER	2	1	1	Q9BW19	C4(Carbamidomethyl)	1842.95	0	2.402e-09	High	86.52	7.59896e-08	High	86.07	8.37914e-08				0
IMNTFSVVPSPK	4	4	4	P07437;Q13509;P68371;P04350	M2(Oxidation)	1335.7	0	9.112e-08	High	86.5	6.91765e-08	High	75.91	7.48829e-07	High	86.38	7.06543e-08	0
GLEESLGMVAQALNR	2	1	1	Q8WZ82		1587.82	0	2.756e-09	High	86.46	7.71597e-08	High	65.26	1.03801e-05				0
IPLFNTDVDNLEGK	3	1	1	Q96PZ0		1574.81	0	5.604e-09	High	86.45	8.4358e-08	High	86.02	9.21377e-08	High	85.96	9.44335e-08	0
LISQIVSSITASLR	16	5	1	P68366		1487.88	0	4.244e-10	High	86.4	1.53488e-08	High	86.19	1.56284e-08	High	86.03	1.54665e-08	0
TLITFAGMIPYR	2	1	1	Q8N1F7		1382.75	0	6.176e-07	High	86.4	4.92537e-08				High	44	0.00085593	0
FFLSQLMLAPPR	2	1	1	Q9UKZ1		1419.78	0	2.249e-07	High	86.38	4.43028e-08	High	74.41	6.66527e-07				0
NMITGTSQADCAVLIVAAGVGEFEAGISK	12	3	2	P68104;Q05639	C11(Carbamidomethyl)	2909.44	0	5.061e-12	High	86.36	1.09939e-07	High	80.72	4.06669e-07	High	35.44	0.0132306	0
IDLPAENSNSETIIITGK	3	1	1	Q00341		1915	0	9.145e-11	High	86.35	6.55823e-08	High	90.39	2.66007e-08	High	83.02	1.41184e-07	0
LTVYTTLIDVTK	3	1	1	Q13510		1366.78	0	1.119e-06	High	86.35	2.132e-08	High	86.01	2.30562e-08	High	86.62	1.7095e-08	0
VGEGPGVCWLAPEQTAGK	2	1	1	Q9H4A4	C8(Carbamidomethyl)	1855.91	0	1.714e-10	High	86.35	1.03819e-07	High	67.42	8.16914e-06				0
LPNFGFVVFDDSEPVQK	6	1	1	Q13283		1937.97	0	4.608e-09	High	86.34	1.00691e-07	High	70.12	4.36764e-06	High	91.57	2.65415e-08	0
LIGQIVSSITASLR	18	3	1	Q71U36		1457.87	0	3.691e-10	High	86.33	1.59474e-08	High	86.31	1.62549e-08	High	86.28	1.62498e-08	0
VTNGAFTGEISPGMIK	6	1	1	P60174		1621.83	0	4.904e-11	High	86.32	8.94881e-08	High	86.25	9.09422e-08	High	90.98	2.98849e-08	0
QVTITGSAASISLAQYLINVR	6	1	1	Q15366		2205.23	0	5.684e-13	High	86.31	2.14004e-08	High	127.04	1.81881e-12	High	38.32	0.00136189	0
NAIANASTLAEVER	3	1	1	P09661		1458.76	0	1.539e-07	High	86.3	7.99382e-08	High	76.24	8.00995e-07	High	92.31	1.9299e-08	0
ICDQWDNLGALTQK	4	1	1	P12814	C2(Carbamidomethyl)	1661.8	0	2.651e-10	High	86.3	1.10648e-07				High	70.73	3.92209e-06	0
STNLNCSVIADVR	2	1	1	Q96EL3	C6(Carbamidomethyl)	1448.72	0	7.736e-09	High	86.29	9.28105e-08	High	86.17	9.39614e-08				0
KEFSPFGTITSAK	4	1	1	P11940		1412.75	0	1.288e-08	High	86.29	5.62737e-08	High	67.73	4.74765e-06	High	54.11	9.25739e-05	1
EVGDGTTSVVIIAAELLK	3	1	1	P17987		1815.02	0	1.01e-09	High	86.27	3.30467e-08	High	86.93	2.6664e-08	High	75.17	4.25724e-07	0
LDYDEDASAMLK	3	2	1	P50502		1370.62	0	1.239e-07	High	86.25	7.64768e-08	High	85.74	8.85397e-08	High	85.07	1.06576e-07	0
DGHFALEELAQAGYEVVGLDWTVAPK	2	1	1	P06132		2815.4	0	1.373e-09	High	86.19	1.03748e-07	High	47.01	0.0009177				0
LDQEDALLGSYPVDDGCR	2	1	1	Q99426	C17(Carbamidomethyl)	2022.91	0	2.661e-12	High	86.16	1.40904e-07	High	98.97	7.17491e-09				0
NVGLDIEAEVPAVK	3	1	1	P50990		1453.79	0	8.053e-09	High	86.15	5.09588e-08	High	85.66	5.70452e-08	High	85.97	5.31153e-08	0
CLELFSELAEDKENYK	4	1	1	P08238	C1(Carbamidomethyl)	1987.93	0	4.018e-11	High	86.1	1.31204e-07	High	89.63	5.87478e-08	High	51.59	0.000368556	1
VNNSSLIGVGYTQTLRPGVK	6	1	1	P45880		2103.16	0	1.291e-10	High	86.09	2.92784e-08	High	76.6	2.64719e-07	High	89.33	1.41184e-08	0
LGFAGLVQEISFGTTK	6	1	1	P48643		1667.9	0	6.068e-12	High	86.06	5.05394e-08	High	100.81	1.76343e-09	High	87.3	3.88245e-08	0
LPGGELNPGEDEVEGLK	3	1	1	O43809		1752.87	0	3.794e-12	High	86.06	1.0975e-07	High	62.7	2.41396e-05	High	80.62	4.03137e-07	0
SLVWGPGLQAAVVLPVR	3	1	1	Q7Z4H8		1762.04	0	2.24e-10	High	86.06	4.7071e-09				High	85.82	4.97455e-09	0
GNGPLPLGGSGLMEEMSALLAR	3	1	1	Q8N8S7		2170.1	0	3.138e-10	High	86.04	9.95543e-08	High	85.99	1.01588e-07	High	67.48	7.13702e-06	0
YTISQEAYDQR	3	1	1	Q99426		1373.63	0	5.787e-07	High	86.03	9.13022e-08	High	66.26	9.47551e-06	High	78.92	5.25756e-07	0
DLDEDEILGALTEEELR	2	1	1	P28289		1959.94	0	4.149e-11	High	86.02	1.27393e-07	High	75.63	1.39362e-06				0
FSSSSGYGGGSSR	3	1	1	P35527		1235.53	0	3.564e-08	High	86.01	7.10482e-08	High	66.39	6.4407e-06	High	68.54	3.70191e-06	0
TALLDAAGVASLLTTAEVVVTEIPKEEK	15	1	1	P10809		2868.58	0	4.365e-16	High	86	2.04719e-08	High	101.09	6.341e-10	High	69.18	9.7229e-07	1
NDVMNLLESAGFSR	2	1	1	Q9UQE7		1552.74	0	6.823e-10	High	85.98	1.13052e-07	High	86.6	9.54958e-08				0
MAATFIGNSTAIQELFK	6	1	1	P04350		1841.95	0	5.958e-10	High	85.96	8.18847e-08	High	88.24	4.96396e-08	High	87.36	5.96875e-08	0
DAAIYLVTSLASK	4	1	1	P55060		1351.75	0	2.527e-07	High	85.96	4.81674e-08	High	86.19	4.60435e-08	High	79.7	2.05196e-07	0
SQSTAQNLTSDIQR	2	1	1	Q96LB3		1548.77	0	2.232e-09	High	85.95	1.03672e-07	High	111.82	2.59775e-10				0
MSSYAFFVQTCR	4	3	2	P26583;P09429	M1(Oxidation); C11(Carbamidomethyl)	1512.66	0	2.035e-09	High	85.94	9.71616e-08	High	91.32	2.62325e-08	High	91.65	2.50312e-08	0
MSSYAFFVQTCR	6	3	2	P26583;P09429	C11(Carbamidomethyl)	1496.67	0	1.379e-07	High	85.94	1.01746e-07	High	80.27	3.54276e-07	High	85.89	1.01507e-07	0
NSYVAGQYDDAASYQR	3	1	1	P11413		1807.79	0	2.207e-10	High	85.94	1.20974e-07	High	55.04	0.000151338	High	86.65	1.02513e-07	0
SQGGEPTYNVAVGR	3	1	1	P35080		1434.7	0	4.197e-09	High	85.93	9.50881e-08	High	91.77	2.44821e-08	High	89.12	4.60456e-08	0
KYTLPPGVDPTQVSSSLSPEGTLTVEAPMPK	6	1	1	P04792		3226.66	0	8.091e-16	High	85.92	6.19178e-08	High	96.73	5.30811e-09	High	76.75	5.32599e-07	1
SFMESGGTVLSTNWSDVGK	2	1	1	Q9Y2Z0		2001.93	0	5.233e-11	High	85.92	1.37396e-07	High	94.49	1.90974e-08				0
AINQQTGAFVEISR	6	1	1	Q92945		1533.8	0	1.398e-08	High	85.91	7.73192e-08	High	85.78	7.96686e-08	High	85.88	7.39818e-08	0
TVPPAVTGITFLSGGQSEEEASINLNAINK	12	1	1	P04075		3057.58	0	2.55e-11	High	85.91	6.43685e-08	High	84.89	8.25444e-08	High	65.26	7.59522e-06	0
QASQGMVGQLAAR	3	1	1	Q9Y230		1316.68	0	1.009e-07	High	85.9	9.25342e-08	High	75.08	1.0928e-06	High	72.79	1.85158e-06	0
VLWLADCDVSDSSCSSLAATLLANHSLR	2	1	1	P13489	C7(Carbamidomethyl); C14(Carbamidomethyl)	3061.47	0	4.319e-16	High	85.9	1.46513e-07	High	72.5	3.25314e-06				0
ALEESNYELEGK	3	1	1	P13645		1381.65	0	1.638e-06	High	85.89	9.88019e-08	High	67.25	7.31798e-06	High	67.25	7.13903e-06	0
AETECQNTEYQQLLDIK	6	1	1	P13645	C5(Carbamidomethyl)	2082.97	0	6.614e-12	High	85.88	1.39829e-07	High	128.4	7.87765e-12	High	90.14	5.27711e-08	0
GYYEVTPPTLVQTQVEGGATLFK	5	1	1	O43776		2498.3	0	2.274e-10	High	85.87	8.0364e-08	High	63.95	1.2444e-05	High	66.25	7.73068e-06	0
LQQELDDLTVDLDHQR	2	1	1	P35580		1937.96	0	7.087e-11	High	85.87	1.0754e-07	High	51.88	0.00027567				0
LVTDQNISENWR	3	1	1	P24666		1474.73	0	9.999e-08	High	85.85	1.02576e-07	High	85.65	1.07411e-07	High	85.82	1.04204e-07	0
ENPGFDFSGAEISGNYTK	3	1	1	Q8WVJ2		1932.86	0	5.804e-11	High	85.83	1.33612e-07	High	98.76	6.77201e-09	High	86.48	1.16164e-07	0
ALQGASQIIAEIR	3	1	1	O00429		1369.78	0	4.326e-08	High	85.83	2.95174e-08	High	79.59	1.20341e-07	High	78.63	1.46684e-07	0
SDAVALVDAFDFQDVTLGSVLGR	4	1	1	Q15067		2395.22	0	1.678e-08	High	85.83	9.78254e-08	High	70.52	3.33571e-06	High	47.63	0.000676528	0
AVTEQGHELSNEER	6	1	1	P31946		1598.74	0	7.769e-10	High	85.82	1.1664e-07	High	70.72	3.75745e-06	High	82.78	2.36463e-07	0
AIQGGTSHHLGQNFSK	2	1	1	P07814		1681.84	0	1.584e-09	High	85.8	1.09025e-07	High	92.62	2.34396e-08				0
SEDPDQQYLILNTAR	3	1	1	Q96QK1		1762.86	0	1.009e-09	High	85.79	1.18108e-07	High	85.68	1.20326e-07	High	90.73	3.88406e-08	0
ITSAYLQDIENAYK	3	1	1	O95299		1628.82	0	6.618e-09	High	85.76	9.84859e-08	High	89.89	4.30261e-08	High	55.51	0.000117678	0
VVSAAVQAQHSATK	2	1	1	Q9H2M9		1396.75	0	2.744e-09	High	85.76	6.11887e-08				High	56.46	5.02724e-05	0
VEHNQSYSQAGITETEWTSGSSK	2	1	1	P42167		2526.14	0	4.228e-14	High	85.73	1.71473e-07	High	87.33	1.18631e-07				0
IIENAENEYQTAISENYQTMSDTTFK	3	1	1	P52907		3040.38	0	2.865e-09	High	85.69	2.0341e-07	High	72.11	4.70303e-06	High	107.89	1.2533e-09	0
QLEDLVIEAVYADVLR	5	1	1	Q9UBW8		1846	0	1.366e-09	High	85.67	5.73206e-08	High	87.24	4.06862e-08	High	50.31	0.000193205	0
AAGTAAALAFLSQESR	3	1	1	O75607	N-Term(Acetyl)	1605.82	0	1.112e-10	High	85.66	1.00237e-07	High	106.7	7.85701e-10	High	103.77	1.52163e-09	0
LADQCTGLQGFLVFHSFGGGTGSGFTSLLMER	5	3	1	Q71U36	C5(Carbamidomethyl)	3390.63	0	8.867e-17	High	85.66	1.6516e-07	High	61.36	4.40877e-05				0
GQESAGIVTSDGSSVPTFK	2	1	1	Q06203		1866.91	0	2.026e-12	High	85.62	1.28854e-07	High	111.32	3.59728e-10				0
GVGAAATAVTQALNELLQHVK	2	1	1	Q9Y490		2091.16	0	1.16e-11	High	85.62	2.76899e-08	High	69.25	1.09342e-06				0
VYIASSSGSTAIK	3	1	1	O75368		1283.69	0	1.28e-07	High	85.62	5.62023e-08	High	60.31	1.93205e-05	High	65.67	5.89467e-06	0
SQMESMLISGYALNCVVGSQGMPK	2	1	1	P17987	C15(Carbamidomethyl)	2587.21	0	2.166e-10	High	85.62	1.76557e-07				High	57.68	0.00010953	0
VLPMNTGVEAGETACK	3	1	1	P04181	C15(Carbamidomethyl)	1676.8	0	1.731e-08	High	85.59	1.28367e-07	High	81.79	3.02964e-07	High	83.46	2.11208e-07	0
VIVVGNPANTNCLTASK	5	1	1	P40925	C12(Carbamidomethyl)	1757.92	0	1.84e-11	High	85.58	8.42534e-08	High	105.83	7.71894e-10	High	105.78	8.03292e-10	0
LSSEMNTSTVNSAR	3	1	1	P20700		1496.7	0	3.208e-10	High	85.57	1.09269e-07	High	85.49	1.11583e-07	High	87.75	7.05098e-08	0
GISDLAQHYLMR	4	1	1	P49368		1403.71	0	3.86e-08	High	85.57	9.91462e-08	High	48.11	0.000534658	High	39.94	0.00350813	0
CDENILWLDYK	5	1	1	P14618	C1(Carbamidomethyl)	1468.68	0	1.121e-07	High	85.55	1.29694e-07	High	90.65	3.69797e-08	High	90.89	3.49915e-08	0
SYGPAPGAGHVQEESNLSLQALESR	2	1	1	Q13155		2597.27	0	2.164e-12	High	85.54	1.51775e-07	High	84.08	2.11445e-07				0
ITFVDFIAYDVLER	3	1	1	P28161		1700.89	0	1.33e-09	High	85.54	8.46141e-08	High	74.34	1.11727e-06				0
CASQSGMTAYGTR	3	1	1	Q99439	C1(Carbamidomethyl)	1389.59	0	8.119e-07	High	85.53	8.5089e-08	High	79.5	3.48387e-07	High	100.38	2.73034e-09	0
KQQISLATQMVR	2	1	1	P48643		1402.78	0	3.08e-07	High	85.53	5.10814e-08	High	73.75	7.69596e-07				1
ASMQQQQQLASAR	3	1	1	Q9Y3Y2		1446.71	0	7.661e-09	High	85.51	1.11914e-07	High	90.74	3.43237e-08	High	90.87	3.2534e-08	0
ADHQPLTEASYVNLPTIALCNTDSPLR	5	1	1	P08865	C20(Carbamidomethyl)	2996.48	0	4.721e-14	High	85.5	1.30209e-07	High	82.83	2.22811e-07	High	83.27	2.13117e-07	0
EDITQSAQHALR	6	1	1	Q12906		1368.69	0	3.735e-08	High	85.49	1.04521e-07	High	72.14	2.2391e-06	High	72.07	2.29722e-06	0
VVYIFGPPVKEPPTDVTPTFLTTGVLSTLR	2	1	1	P49915		3244.79	0	8.017e-13	High	85.49	1.83617e-08	High	67.85	1.17302e-06				1
DATNVGDEGGFAPNILENK	7	1	1	P06733		1960.93	0	1.412e-09	High	85.48	1.53037e-07	High	83.38	2.45671e-07	High	88.34	7.84068e-08	0
IWCFGPDGTGPNILTDITK	7	1	1	P13639	C3(Carbamidomethyl)	2105.04	0	2.89e-12	High	85.45	1.44547e-07	High	99.63	5.50999e-09	High	98.21	7.65611e-09	0
DASDDLDDLNFFNQK	5	1	1	P20042		1756.77	0	6.701e-11	High	85.42	1.28898e-07	High	89	5.80994e-08	High	71.88	2.98696e-06	0
ALEVAEYLTPVLK	2	1	1	Q9NT62		1445.83	0	3.265e-08	High	85.41	2.94933e-08	High	85.77	2.71471e-08				0
ALSVGNIDDALQCYSEAIK	6	1	1	P31948	C13(Carbamidomethyl)	2067.01	0	2.607e-11	High	85.4	1.37713e-07	High	88.47	6.75606e-08	High	66.38	1.08858e-05	0
LPEDPLLSGLLDSPALK	5	1	1	P49327		1778	0	4.051e-11	High	85.39	3.16529e-08	High	79.56	1.05683e-07	High	93.17	5.27733e-09	0
NAAENMLEILGFK	5	1	1	O95793		1449.74	0	1.163e-08	High	85.34	1.02784e-07	High	85.49	9.80233e-08	High	52.81	0.000170956	0
AEGDISNVANGFK	3	1	1	Q9UBB4		1321.64	0	2.651e-07	High	85.32	1.03552e-07	High	85.27	9.86593e-08	High	84.43	1.27104e-07	0
LESLSYQLSGLQK	4	1	1	Q03252		1465.79	0	3.451e-08	High	85.32	6.53627e-08	High	62.64	1.04272e-05	High	79.92	2.46499e-07	0
DFPEYTFAIADEEDYAGEVK	4	1	1	P13667		2309.02	0	5.593e-12	High	85.28	1.77742e-07	High	77.72	1.06244e-06	High	89.75	6.74215e-08	0
LGLFEELWAAQVK	2	1	1	Q9BW92		1503.82	0	1.862e-08	High	85.27	5.48272e-08	High	90.6	1.60257e-08				0
AELSEEALLSVLPTIR	4	1	1	P45974	N-Term(Acetyl)	1782.99	0	5.947e-10	High	85.26	4.72095e-08	High	93.23	7.48653e-09	High	84.88	5.12012e-08	0
ELDPTNMTYITNQAAVYFEK	5	1	1	P31948		2348.11	0	1.777e-11	High	85.25	1.63748e-07	High	113.21	2.82459e-10	High	110.84	4.78824e-10	0
GFTDADNTWEPEENLDCPELIEAFLNSQK	2	1	1	Q13185	C17(Carbamidomethyl)	3382.51	0	8.874e-13	High	85.24	2.34594e-07	High	85.42	2.31528e-07				0
LAQANGWGVMVSHR	6	1	1	P06733		1525.77	0	1.412e-10	High	85.23	1.0632e-07	High	105.39	1.03053e-09	High	66.65	7.66684e-06	0
MELSDANLQTLTEYLK	4	1	1	P55060	N-Term(Acetyl)	1910.94	0	9.395e-11	High	85.23	1.40211e-07	High	85.19	1.38935e-07	High	43.62	0.00204003	0
TVESGLEVAAAPSVTPQAGTALLAPFPTQR	2	1	1	P51610		2979.58	0	6.924e-12	High	85.23	5.09858e-08	High	66.94	2.75131e-06				0
LALTTAEFLAYQCEK	4	2	1	P21281	C13(Carbamidomethyl)	1757.88	0	1.712e-07	High	85.23	1.20566e-07	High	58.58	5.33208e-05	High	30.12	0.0381317	0
NLANTVTEEILEK	3	1	1	O60506		1473.78	0	4.046e-08	High	85.21	9.15954e-08	High	85.13	9.34517e-08	High	84.97	9.69588e-08	0
MVGGIAQIIAAQEEMLR	3	1	1	Q9Y490		1829.97	0	3.153e-12	High	85.17	9.01622e-08	High	95.93	7.31349e-09	High	53.4	0.000132098	0
DYFLFNPVTDIEEIIR	4	1	1	Q6NUK1		1984.01	0	8.568e-10	High	85.17	1.23764e-07	High	53.6	0.000172424	High	33	0.0195714	0
ASLNGADIYSGCCTLK	2	1	1	P14866	C12(Carbamidomethyl); C13(Carbamidomethyl)	1729.79	0	4.697e-09	High	85.15	1.46636e-07				High	72.9	2.47712e-06	0
TPGTGSLAAAVETASGR	3	1	1	Q96GD0		1545.78	0	6.906e-12	High	85.13	1.10024e-07	High	98.38	5.55433e-09	High	84.97	1.16064e-07	0
LFDIFSQQVATVIQSR	5	1	1	Q96QK1		1852	0	6.815e-11	High	85.13	6.92064e-08	High	96.68	4.75744e-09	High	82.95	1.12552e-07	0
NEILTAILASLTAR	7	1	1	Q9C0B1		1485.86	0	3.013e-09	High	85.13	2.80816e-08	High	85.06	2.91616e-08	High	78.22	1.46894e-07	0
QISQAYEVLSDAK	3	1	1	P31689		1451.74	0	6.903e-08	High	85.12	1.22736e-07	High	87.58	6.88727e-08	High	87.22	7.16006e-08	0
FGANAILGVSLAVCK	12	3	2	P06733;P09104	C14(Carbamidomethyl)	1519.83	0	3.863e-10	High	85.11	5.45724e-08	High	81.46	1.27895e-07	High	53.16	9.97516e-05	0
AGFALDEGIANPTDAFTVFYSER	3	1	1	Q03154		2491.18	0	5.026e-12	High	85.1	1.87581e-07	High	57.74	0.000101465				0
KQSTDEEVTSLAK	2	1	1	P23193		1435.73	0	3.191e-09	High	85.08	1.02761e-07	High	113.35	1.58365e-10				1
GLSNLFLSCPIPK	3	1	1	Q9Y570	C9(Carbamidomethyl)	1445.78	0	2.188e-08	High	85.08	8.1029e-08	High	85.05	7.8152e-08	High	90.8	2.1709e-08	0
HQGVMVGMGQK	7	7	3	P60709;P68032;P63261		1171.57	0	9.304e-08	High	85.07	9.10177e-08	High	74.79	9.1271e-07	High	85.04	8.80453e-08	0
YLEVVLNTLQQASQAQVDK	2	1	1	Q14974		2147.14	0	2.315e-13	High	85.04	8.31887e-08	High	126.68	5.62732e-12				0
LNTDPMLLQFFK	3	1	1	Q93009		1466.77	0	1.84e-07	High	85.03	8.51078e-08	High	84.91	8.26494e-08	High	66.83	5.52964e-06	0
YSTSGSSGLTTGK	3	1	1	Q16891		1245.6	0	3.096e-08	High	85	1.09889e-07	High	85.25	1.03593e-07	High	78.58	4.79124e-07	0
LQLPVFLQQMQNPESLSILTNPR	3	1	1	Q9NRR5		2666.44	0	6.214e-12	High	84.99	4.29476e-08	High	89.45	1.52659e-08	High	52.41	8.32469e-05	0
SGSTAVGVMISPK	2	1	1	O75688		1233.66	0	7.376e-07	High	84.97	8.10378e-08	High	77.94	4.45123e-07				0
VFFTCNACGESVK	2	1	1	Q9NX58	C5(Carbamidomethyl); C8(Carbamidomethyl)	1518.67	0	2.146e-07	High	84.97	1.42174e-07	High	69.95	4.49141e-06				0
GSEYDDFLDEFMEAVSSK	4	1	1	P48163		2068.87	0	9.242e-08	High	84.96	1.53194e-07	High	85.23	1.40211e-07				0
IAAENELNQSYK	2	1	1	O15397		1379.68	0	2.236e-07	High	84.95	1.21238e-07	High	75.19	1.12601e-06				0
LIYTPIFNEYISLVEK	4	1	1	Q9Y2Y0		1942.06	0	1.543e-09	High	84.92	5.68519e-08	High	66.96	3.57436e-06				0
EITLLMQTLNTLSTPEEK	5	1	1	P40222		2061.08	0	2.143e-09	High	84.92	8.89015e-08	High	44.45	0.000933197	High	76.92	5.14186e-07	0
ALEYTIYNQELNETR	2	1	1	Q9UQE7		1856.9	0	2.221e-10	High	84.91	1.50771e-07	High	93.29	2.20108e-08				0
YSEVFEAINITNNEK	2	2	1	P68400		1770.86	0	4.093e-11	High	84.88	1.52791e-07	High	88.4	6.86584e-08				0
DSIHLTPVLTSSILNQLTGR	3	1	1	Q9GZT4		2165.2	0	1.79e-12	High	84.88	3.26713e-08	High	58.12	1.69587e-05	High	66.85	2.54042e-06	0
MDNYADLSDTELTTLLR	5	1	1	P50402	N-Term(Acetyl)	2012.95	0	5.817e-11	High	84.86	1.71132e-07	High	81.84	3.45975e-07	High	65	1.6602e-05	0
VALVYGQMNEPPGAR	8	1	1	P06576		1601.81	0	5.697e-12	High	84.83	1.28581e-07	High	51.1	0.000311275	High	104.08	1.63567e-09	0
DHASIQMNVAEVDK	2	1	1	P63220		1556.74	0	7.096e-09	High	84.8	1.47022e-07	High	84.46	1.60606e-07				0
HIAQLAGNSDLILPVPAFNVINGGSHAGNK	2	1	1	P09104		3024.6	0	2.964e-16	High	84.79	5.14436e-08	High	76.45	3.39697e-07				0
ASGANYSFHK	6	1	1	Q9UJU6		1081.51	0	7.515e-06	High	84.75	1.14056e-07	High	84.57	1.12598e-07	High	84.39	1.23913e-07	0
KLETAVNLAWTAGNSNTR	7	1	1	P21796		1946.01	0	1.398e-09	High	84.74	1.00553e-07	High	79.73	3.35205e-07	High	111.24	2.32627e-10	1
IDMNLTDLLGELQR	5	2	2	Q15436;Q15437		1630.85	0	3.084e-11	High	84.73	1.20639e-07	High	40.68	0.00313382	High	98.27	5.38404e-09	0
ELMGEEILGASLSAPLTSYK	6	1	1	Q9P2J5		2109.08	0	2.054e-10	High	84.72	1.10293e-07	High	74.77	1.12365e-06	High	88.9	4.25766e-08	0
SEEITTGSAWFSFLESHNK	3	1	1	Q15121		2170.01	0	9.601e-15	High	84.69	1.92398e-07	High	120.75	4.81278e-11	High	107.36	1.05693e-09	0
LAEISDVWEEMK	3	1	1	Q01082		1449.7	0	4.747e-07	High	84.69	1.24642e-07	High	63.28	1.71981e-05	High	67.1	7.13643e-06	0
VVDLLAQDADIVCR	5	1	1	P30520	C13(Carbamidomethyl)	1586.82	0	9.306e-09	High	84.67	1.18053e-07	High	84.53	1.22801e-07	High	84.58	1.21396e-07	0
ICDFENASKPQSIQESTGSIIEVLSK	3	1	1	P51659	C2(Carbamidomethyl)	2880.43	0	1.605e-13	High	84.65	1.60758e-07	High	97.73	7.94366e-09	High	76.74	9.27842e-07	0
DNLTLWTSDMQGDGEEQNK	6	1	1	P62258		2180.95	0	1.968e-12	High	84.64	1.83632e-07	High	88.1	8.71209e-08	High	88.19	8.01761e-08	0
DMDLVEVNEAFAPQYLAVER	5	1	1	P42765		2309.12	0	8.868e-13	High	84.64	1.93595e-07	High	84.39	2.0452e-07	High	83.58	2.52813e-07	0
ISLPGQMAGTPITPLK	3	1	1	Q9H8Y8		1623.92	0	1.789e-08	High	84.62	3.88287e-08	High	72.55	6.22613e-07	High	69.56	1.18962e-06	0
SSVLIAQQTDTSDPEK	2	1	1	P46060		1718.85	0	4.839e-09	High	84.61	1.35262e-07	High	84.55	1.39424e-07				0
GLPQLGTLGAGNHYAEIQVVDEIFNEYAAK	2	1	1	Q9Y3I0		3217.63	0	5.61e-13	High	84.61	1.32322e-07	High	74.26	1.39865e-06				0
SAAPSTLDSSSTAPAQLGK	2	1	1	Q9Y5M8		1788.9	0	1.46e-11	High	84.58	1.41947e-07	High	84.6	1.44416e-07				0
DFGNYLFNFASAATK	5	1	1	Q96A49		1665.8	0	1.837e-09	High	84.56	1.53101e-07	High	83.9	1.79858e-07	High	84.65	1.48933e-07	0
TTSDYFLLQVLLK	5	1	1	Q9UBE0		1540.86	0	1.998e-08	High	84.55	5.05083e-08	High	90.35	1.48073e-08	High	62.55	8.81108e-06	0
VEDVSAVEIVGGATR	3	1	1	Q92598		1501.79	0	5.348e-11	High	84.55	1.03998e-07	High	84.64	1.01521e-07	High	84.66	1.05159e-07	0
NVTELNEPLSNEER	6	1	1	P61981		1643.79	0	1.325e-08	High	84.53	1.50991e-07	High	103.3	2.03465e-09	High	97.89	6.86794e-09	0
IQLLDLPGIIEGAK	6	1	1	Q9Y295		1479.88	0	5.58e-08	High	84.52	1.6423e-08	High	78.41	6.70584e-08	High	61.03	3.6682e-06	0
LVPLLDTGDIIIDGGNSEYR	4	1	1	P52209		2160.13	0	8.511e-14	High	84.51	1.08854e-07	High	100.6	2.68692e-09	High	75.31	9.00993e-07	0
STTSTIESFAAQEK	3	1	1	O95232		1499.72	0	7.936e-09	High	84.51	1.46201e-07	High	85	1.32974e-07	High	84.52	1.44629e-07	0
YGIVDYMIEQSGPPSK	4	1	1	P13667		1783.85	0	3.929e-12	High	84.49	1.6768e-07	High	99.71	5.04059e-09	High	99.18	5.32042e-09	0
ILQDGGLQVVEK	3	1	1	O43175		1298.73	0	7.989e-06	High	84.49	6.15242e-08	High	68.06	2.70425e-06	High	87.57	3.27221e-08	0
FAAEHTIFASNTSSLQITSIANATTR	3	1	1	Q16836		2752.41	0	1.102e-09	High	84.48	1.33313e-07	High	64.56	1.16182e-05	High	88.03	5.16266e-08	0
WSSLACNIALDAVK	2	1	1	P49368	C6(Carbamidomethyl)	1547.79	0	4.94e-09	High	84.46	1.14054e-07	High	84.38	1.1891e-07				0
ISGSILNELIGLVR	6	1	1	Q86VP6		1483.89	0	1.041e-09	High	84.46	2.02324e-08	High	56.78	1.31184e-05	High	71.11	3.94976e-07	0
LTTDFNVIVEALSK	5	1	1	P05455		1549.85	0	6.59e-11	High	84.45	6.47854e-08	High	56.76	3.82716e-05	High	135.57	5.44957e-13	0
WELNSGDGAFYGPK	2	1	1	P26639		1540.71	0	1.307e-08	High	84.44	1.64046e-07	High	65.38	1.31395e-05				0
SPSDSGYSYETIGK	2	1	1	P46821		1490.66	0	2.454e-09	High	84.41	1.69349e-07	High	89.48	5.17947e-08				0
FTANVGIQIVGDDLTVTNPK	3	1	1	P09104		2102.13	0	9.675e-11	High	84.36	8.40974e-08	High	94.73	6.66293e-09				0
VFHLLGVDTLVVTNAAGGLNPK	3	1	1	P00491		2235.26	0	2.044e-11	High	84.36	2.56506e-08	High	87.5	1.17366e-08	High	83.05	3.41861e-08	0
DLNSDMDSILASLK	4	1	1	P40939		1521.74	0	1.823e-08	High	84.35	1.55544e-07	High	65.46	1.17903e-05	High	105.16	1.30755e-09	0
WISLTNFISEATVEK	3	1	1	Q9Y312		1737.9	0	9.137e-11	High	84.34	1.02156e-07	High	108.6	3.98931e-10	High	101.36	2.02891e-09	0
NLVDFLTGEEVVCHVAR	3	1	1	Q9H9J2	C13(Carbamidomethyl)	1957.98	0	4.092e-11	High	84.33	1.4427e-07	High	67.15	7.64264e-06	High	84.52	1.43392e-07	0
MDATANDVPSPYEVR	3	1	1	P30101		1664.76	0	5.317e-12	High	84.32	1.64019e-07	High	103.35	2.06916e-09	High	84.67	1.46372e-07	0
ISLGLPVGAVINCADNTGAK	5	1	1	P62829	C13(Carbamidomethyl)	1970.04	0	1.694e-12	High	84.31	9.6377e-08	High	76.97	5.17341e-07	High	94.13	9.96827e-09	0
LFVGNLPTDITEEDFKR	3	1	1	Q8WXF1		1994.03	0	3.496e-09	High	84.31	1.34557e-07	High	66.5	7.62285e-06	High	66.66	7.67078e-06	1
GEETPVIVGSALCALEGR	6	1	1	P49411	C13(Carbamidomethyl)	1857.94	0	2.893e-09	High	84.28	1.39596e-07	High	83.58	1.60502e-07	High	104.18	1.43038e-09	0
GIAFPTSISVNNCVCHFSPLK	3	1	1	Q9UQ80	C13(Carbamidomethyl); C15(Carbamidomethyl)	2348.15	0	4.374e-13	High	84.28	1.79347e-07	High	69.47	5.42302e-06	High	75.81	1.25044e-06	0
RPDQQLQGEGK	6	1	1	Q8NC51		1255.64	0	2.88e-06	High	84.23	1.0893e-07	High	65.15	8.82872e-06	High	64.02	1.14326e-05	0
SYLTEQVNQDLPK	3	1	1	Q16822		1534.78	0	1.535e-07	High	84.23	1.40079e-07	High	60.8	3.23972e-05	High	65.5	1.04985e-05	0
NYSPYYNTIDDLKDQIVDLTVGNNK	3	1	1	P35527		2902.42	0	1.042e-14	High	84.21	1.96296e-07	High	57.41	9.94903e-05				1
LASDLLEWIR	5	2	2	O43707;P12814		1215.67	0	4.198e-06	High	84.18	9.24305e-08	High	78.65	3.25453e-07	High	84.07	9.30387e-08	0
ILGLGDLGVYGMGIPVGK	5	1	1	P23368		1758.99	0	3.394e-12	High	84.18	4.33507e-08	High	69.08	1.39662e-06	High	70.74	1.02465e-06	0
NLGSINTELQDVQR	3	1	1	O75396		1586.82	0	5.555e-09	High	84.17	1.41645e-07	High	83.68	1.58134e-07	High	83.68	1.60277e-07	0
TNAENEFVTIKK	6	1	1	P04264		1393.74	0	1.583e-06	High	84.16	1.07054e-07	High	74.23	1.13083e-06	High	67.73	4.9922e-06	1
QAADMILLDDNFASIVTGVEEGR	6	4	1	P05023		2464.2	0	6.357e-09	High	84.15	2.25755e-07	High	98.1	8.58044e-09	High	105.21	1.74453e-09	0
NLDSLEEDLDFLR	6	1	1	P61758		1578.77	0	3.56e-08	High	84.15	1.62298e-07	High	79.97	4.21401e-07	High	84.17	1.63466e-07	0
LFNDSSPVVLEESWDALNAITK	3	1	1	Q92616		2448.23	0	2.707e-10	High	84.14	1.77127e-07	High	73.06	2.15025e-06	High	56.78	9.28781e-05	0
GFGFVTFADPASVDK	3	1	1	Q96DH6		1557.76	0	8.298e-09	High	84.12	1.60712e-07	High	57.14	8.67454e-05	High	84.08	1.6943e-07	0
LLQYSDALEHLLTTGQGVVLER	3	1	1	O95299		2455.32	0	1.085e-11	High	84.12	6.27357e-08	High	26.88	0.0331263	High	72.55	8.92226e-07	0
GVGVFGDMAQDTGIPADIWR	2	1	1	P56192		2105.02	0	1.032e-05	High	84.11	2.0766e-07	High	65.43	1.52088e-05				0
AVTELNEPLSNEDR	3	1	1	Q04917		1586.77	0	1.067e-08	High	84.11	1.87088e-07	High	62.99	2.38864e-05	High	84.24	1.80253e-07	0
KPTDGASSSNCVTDISHLVR	4	1	1	P49321	C11(Carbamidomethyl)	2144.04	0	5.938e-15	High	84.1	2.02887e-07	High	75.78	1.34763e-06				0
ELAGIVCTLNSENK	3	1	1	Q9NXG2	C7(Carbamidomethyl)	1547.77	0	5.809e-09	High	84.09	1.48568e-07	High	52.9	0.000189246	High	67.19	7.51527e-06	0
ETLLNSATTSLNSK	5	1	1	P50991		1478.77	0	6.002e-09	High	84.08	1.19011e-07	High	84.1	1.20993e-07	High	84.3	1.15362e-07	0
AIELATTLDESLTNR	2	1	1	Q9BXJ9		1646.86	0	8.525e-10	High	84.08	1.28587e-07	High	84	1.26598e-07				0
AYLPVNESFGFTADLR	6	1	1	P13639		1799.9	0	1.535e-09	High	84.05	1.70604e-07	High	84.02	1.74957e-07	High	83.66	1.86633e-07	0
ACLISLGYDIGNDPQGEAEFAR	2	1	1	P12814	C2(Carbamidomethyl)	2396.12	0	2.778e-09	High	84.03	2.50465e-07	High	76.46	1.38503e-06				0
NQALNTDNYGHDLASVQALQR	2	1	1	Q13813		2328.14	0	3.142e-12	High	84	2.14182e-07	High	88.3	7.9576e-08				0
QDHPSSMGVYGQESGGFSGPGENR	3	1	1	Q01844		2480.06	0	7.242e-14	High	84	2.36874e-07	High	77.22	1.13233e-06	High	77.98	9.77616e-07	0
LASQANIAQVLAELK	6	2	2	P63010;Q10567		1568.9	0	8.055e-10	High	83.99	4.0501e-08	High	86.78	1.83657e-08	High	82.92	4.46692e-08	0
TYAFSENPLPTVEIAIR	3	1	1	Q12824		1921.01	0	2.037e-11	High	83.99	1.13722e-07	High	79.87	2.86963e-07	High	65.28	8.25706e-06	0
IEIESFYEGEDFSETLTR	6	1	1	P11021		2164.99	0	1.503e-11	High	83.99	2.46198e-07	High	73.66	2.68864e-06	High	109.97	6.24298e-10	0
SIAVAEAACPGITDK	2	1	1	Q9P289	C9(Carbamidomethyl)	1502.75	0	6.887e-10	High	83.98	1.54579e-07	High	49.56	0.00043103				0
FGYDTNLFTVVQGEMR	5	1	1	Q5SW79		1876.89	0	5.31e-08	High	83.98	2.01972e-07	High	49.08	0.000642693	High	43.46	0.00232171	0
EPTSSEQGGLEGSGSAAGEGKPALSEEER	2	1	1	Q04323		2846.3	0	4.582e-13	High	83.97	2.74393e-07	High	83.35	3.16962e-07				0
TLMELLNQMDGFDTLHR	3	1	1	P62333		2033.98	0	5.953e-12	High	83.94	1.94961e-07	High	96.67	1.04948e-08	High	42.01	0.00304051	0
AQVAMSTLPVEDEESSESR	5	1	1	P78347	N-Term(Acetyl)	2106.95	0	3.541e-11	High	83.93	2.2373e-07	High	79.63	6.12523e-07	High	83.71	2.38761e-07	0
DLFEDELVPLFEK	5	1	1	O60506		1593.81	0	2.525e-08	High	83.93	1.56369e-07	High	75.73	1.04247e-06	High	84.06	1.53132e-07	0
NLSPYVSNELLEEAFSQFGPIER	6	1	1	P23246		2639.31	0	4.292e-12	High	83.92	2.10662e-07	High	95.27	1.4472e-08	High	69.35	5.70852e-06	0
LAAVTYNGVDNNK	3	1	1	Q16181		1378.7	0	3.238e-08	High	83.91	1.40833e-07	High	73.74	1.48145e-06	High	53.02	0.000172365	0
IATLDMSSDQIAANLQAVINEVCR	2	1	1	Q9BYD6	C23(Carbamidomethyl)	2632.31	0	5.117e-13	High	83.9	2.05116e-07	High	95.9	1.28905e-08				0
AAAAAAGAASGLPGPVAQGLK	4	1	1	Q96P70	N-Term(Acetyl)	1790.98	0	3.03e-15	High	83.9	7.29211e-08	High	87.31	3.35334e-08	High	97.12	3.47419e-09	0
VIHDNFGIVEGLMTTVHAITATQK	9	1	1	P04406	M13(Oxidation)	2611.37	0	1.226e-07	High	83.89	1.16575e-07	High	63.87	1.22651e-05	High	84.95	8.47707e-08	0
FYPEDVAEELIQDITQK	4	1	1	P15311		2038.01	0	2.532e-09	High	83.88	1.83963e-07	High	50.42	0.000412604				0
VDYSGGFEPFSVLR	3	1	1	P49959		1572.77	0	5.781e-10	High	83.87	1.87668e-07	High	79.16	5.63012e-07	High	65.39	1.32393e-05	0
IISNASCTTNCLAPLAK	8	1	1	P04406	C7(Carbamidomethyl); C11(Carbamidomethyl)	1833.92	0	2.435e-10	High	83.83	1.81539e-07	High	110.83	3.33306e-10	High	110.46	3.56201e-10	0
TLQEVTQLSQEAQR	2	1	1	P40939		1630.84	0	3.112e-09	High	83.78	1.5286e-07				High	71.12	2.79324e-06	0
KHPDASVNFSEFSK	9	1	1	P09429		1592.77	0	3.04e-08	High	83.77	1.912e-07	High	87.13	8.69453e-08	High	66.6	9.65897e-06	1
EAILNDEIYCPPETAVLLASYAVQAK	4	1	1	P35241	C10(Carbamidomethyl)	2878.46	0	1.143e-11	High	83.76	1.53355e-07	High	53.7	0.000158688	High	48.6	0.000508672	0
QSSGASSSSFSSSR	3	1	1	O00571		1361.59	0	2.023e-07	High	83.75	1.53919e-07	High	84.19	1.34135e-07	High	84.03	1.39169e-07	0
GLTTTGNSSLNSTSNTK	2	1	1	Q96KR1		1682.83	0	1.373e-07	High	83.74	1.80268e-07				High	94	1.63821e-08	0
LFDGTEPIVLDSLK	5	1	1	Q719H9		1546.84	0	6.443e-09	High	83.72	9.02317e-08	High	81.21	1.65368e-07	High	58	3.40752e-05	0
SPITGNDLSPPVSFNLMFK	4	1	1	P41250		2064.05	0	9.476e-15	High	83.7	1.62314e-07	High	108.91	4.83268e-10				0
LTFVDFLTYDILDQNR	6	1	1	P21266		1973.01	0	9.439e-08	High	83.7	1.81936e-07	High	87.37	7.87895e-08	High	32.06	0.0264789	0
DLVVLLFETALLSSGFSLEDPQTHSNR	12	1	1	P08238		2988.53	0	9.057e-12	High	83.69	1.41096e-07	High	40.68	0.0028773				0
DASVAEAWLLGQEPYLSSR	3	1	1	Q01082		2092.04	0	3.644e-12	High	83.68	1.92847e-07	High	93.57	1.97354e-08	High	46.74	0.000946907	0
YVMTTTTLER	3	1	1	P05198		1214.61	0	1.396e-05	High	83.66	1.32387e-07	High	58.54	4.30373e-05	High	48.66	0.000411156	0
MFVLDEADEMLSR	3	2	2	P60842;Q14240		1555.72	0	2.879e-08	High	83.66	1.78238e-07	High	49.92	0.000424753	High	83.26	1.97322e-07	0
AGDWQCPNPGCGNQNFAWR	5	1	1	Q01844	C6(Carbamidomethyl); C11(Carbamidomethyl)	2234.93	0	2.031e-12	High	83.64	2.24691e-07	High	103.61	2.22764e-09	High	72.45	2.94381e-06	0
DIIHNPQALSPQFTGILQLLQSR	3	1	1	Q68E01		2589.42	0	2.381e-13	High	83.62	5.14895e-08	High	81.1	9.19853e-08	High	77.43	2.03307e-07	0
NPGVWLNTTQPLCK	2	1	1	O95983	C13(Carbamidomethyl)	1627.83	0	7.475e-09	High	83.59	1.56633e-07	High	83.7	1.51222e-07				0
LIAPVAEEEATVPNNK	5	1	1	P07195		1694.9	0	6.782e-10	High	83.59	1.17912e-07	High	79.29	3.17365e-07	High	74.56	9.39603e-07	0
ANDTTFGLAAGVFTR	2	1	1	P49189		1540.78	0	1.104e-08	High	83.58	1.62037e-07				High	84.44	1.33107e-07	0
FIQLLSDQSDQSVLIQK	6	1	1	O95373		1962.06	0	1.498e-10	High	83.56	8.89921e-08	High	96.57	4.25165e-09	High	79.56	2.25198e-07	0
GPGLASGQLYSYPAR	2	1	1	Q92785		1536.78	0	1.538e-08	High	83.56	1.68733e-07	High	83.27	1.79442e-07				0
AITIANQTNCPLYITK	2	1	1	Q16555	C10(Carbamidomethyl)	1820.96	0	4.836e-09	High	83.53	1.17556e-07				High	106.42	6.84103e-10	0
VNAQAAAYEYMAAYIENAK	3	1	1	Q92905		2090.99	0	3.627e-10	High	83.52	2.49216e-07	High	46.22	0.00131807	High	57.9	8.98483e-05	0
AILQQLGLNSTCDDSILVK	6	1	1	P19367	C12(Carbamidomethyl)	2088.11	0	2.046e-11	High	83.5	1.14574e-07	High	86.37	5.87067e-08	High	80.58	2.16121e-07	0
LEEMINELAVAMTAVK	6	1	1	Q15363		1761.92	0	1.067e-09	High	83.49	1.40134e-07	High	77.87	5.25026e-07	High	69.55	3.70464e-06	0
LLLAGYDDFNCNVWDALK	5	1	1	P62873	C11(Carbamidomethyl)	2127.02	0	1.614e-13	High	83.47	2.39958e-07	High	109.22	6.35469e-10	High	71.74	3.61738e-06	0
VLPQLISTITASVQNPALR	2	1	1	Q92616		2021.18	0	3.902e-07	High	83.45	1.31038e-08	High	32.53	0.00167541				0
NAEPLINLDVNNPDFK	3	1	1	Q9Y224		1812.92	0	1.762e-09	High	83.44	2.01087e-07	High	67.28	8.38066e-06	High	72.16	2.7062e-06	0
TIYDIAWCQLTGALATACGDDAIR	2	1	1	O76071	C8(Carbamidomethyl); C18(Carbamidomethyl)	2655.26	0	1.664e-10	High	83.44	2.69474e-07	High	63.64	2.62752e-05				0
EHINLGCDMDFDIAGPSIR	3	1	1	P21796	C7(Carbamidomethyl)	2159.99	0	7.707e-12	High	83.42	2.54111e-07	High	63.93	2.30811e-05	High	68.07	8.7179e-06	0
IINEPTAAAIAYGLDKK	5	2	2	P11142;P54652		1787.99	0	1.835e-09	High	83.41	6.45292e-08	High	81.31	1.02066e-07	High	68.8	1.86533e-06	1
DVQGTDASLDEELDR	3	1	1	Q9UJZ1		1662.75	0	3.4e-08	High	83.4	2.20088e-07	High	83.16	2.30902e-07	High	102.53	2.66949e-09	0
IGTNQMAVCAK	3	1	1	Q14232	C9(Carbamidomethyl)	1192.58	0	6.444e-07	High	83.39	1.34923e-07	High	83.44	1.40625e-07	High	63.55	1.38874e-05	0
LIELNYLGTVSLTK	3	1	1	Q9Y394		1563.9	0	1.601e-08	High	83.39	3.50479e-08	High	30.7	0.00651121	High	35.08	0.00273201	0
VTQSNFAVGYK	2	1	1	P21796		1213.62	0	3.655e-06	High	83.37	1.40148e-07	High	83.16	1.46125e-07				0
FLFDSVSSQNVGLR	5	1	1	O00410		1568.81	0	1.87e-09	High	83.35	1.5143e-07	High	79.3	3.98878e-07	High	97.78	5.50192e-09	0
LAMQEFMILPVGAESFR	3	1	1	P09104		1938.99	0	6.123e-11	High	83.35	1.76167e-07	High	67.14	7.33182e-06				0
VEITPESILSALSK	3	1	1	Q5VT52		1486.84	0	1.325e-09	High	83.34	6.62729e-08	High	64.35	5.83979e-06				0
GYNDDYYEESYFTTR	2	1	1	P50402		1922.77	0	1.068e-09	High	83.32	1.79949e-07	High	63.89	1.55161e-05				0
SGGGGGGGLGSGGSIR	3	1	1	P35527		1232.6	0	2.4e-11	High	83.31	1.63097e-07	High	83.29	1.50724e-07	High	86.23	7.82592e-08	0
ELQVGIPVADEAGQR	3	1	1	Q9BWM7		1581.83	0	1.194e-08	High	83.31	1.48164e-07	High	46.87	0.000567426	High	70.82	2.65355e-06	0
QDLPNAMNAAEITDK	3	2	1	P84077		1630.78	0	1.243e-08	High	83.29	2.24327e-07	High	78.09	7.35055e-07	High	83.68	1.97347e-07	0
QEDKDDLDVTELTNEDLLDQLVK	3	2	2	P42166;P42167		2688.32	0	7.459e-11	High	83.28	2.37297e-07	High	77.83	8.23257e-07	High	55.39	0.000145401	1
VPADTEVVCAPPTAYIDFAR	5	1	1	P60174	C9(Carbamidomethyl)	2192.07	0	7.978e-14	High	83.28	2.33302e-07	High	71.77	3.31306e-06	High	45.01	0.0015428	0
VVNEINIEDLCLTK	3	1	1	Q8N5K1	C11(Carbamidomethyl)	1659.86	0	2.948e-07	High	83.28	1.44492e-07	High	51.49	0.000210745	High	83.88	1.26052e-07	0
NVTDVVNTCHDAGISK	5	1	1	Q9Y3I0	C9(Carbamidomethyl)	1729.82	0	2.01e-10	High	83.26	2.34143e-07	High	85.21	1.48541e-07	High	53.23	0.000235053	0
NMFLVGEGDSVITQVLNK	4	1	1	O75475		1964.02	0	7.42e-08	High	83.26	1.55073e-07	High	55.25	9.9861e-05	High	90.69	2.87921e-08	0
NGDGFVSLEEFLGDYR	3	1	1	Q14257		1817.83	0	1.07e-09	High	83.24	2.53245e-07	High	101.21	4.02635e-09	High	53.89	0.000218043	0
LGQMVLSGVDTVLGK	5	1	1	O60664		1516.84	0	1.402e-09	High	83.23	7.81926e-08	High	70.68	1.44934e-06	High	76.06	4.19923e-07	0
LEFDLSPLNLDIGQVYK	2	1	1	Q9NRN7		1964.04	0	1.785e-09	High	83.21	1.11264e-07	High	83.16	1.13519e-07				0
ILHVNGFNGEGGEEDPQAAR	2	2	1	P63092		2109.99	0	4.696e-10	High	83.21	2.6479e-07	High	73.84	2.25524e-06				0
LAETQEEISAEVAAK	3	1	1	Q9Y383		1588.81	0	1.388e-08	High	83.2	1.73743e-07	High	83.11	1.71517e-07	High	93.27	1.65313e-08	0
GHNGWVTQIATTPQFPDMILSASR	3	1	1	P63244		2627.31	0	4.776e-16	High	83.19	2.23556e-07	High	70.61	4.04936e-06	High	77.75	7.82323e-07	0
YDPSLTFSENVDLTEPIISR	2	1	1	P49736		2296.14	0	4.353e-11	High	83.15	2.07468e-07	High	79.09	5.46265e-07				0
VPAPVTMDSFFFGCELSGHTR	2	1	1	O75607	C14(Carbamidomethyl)	2355.09	0	1.33e-11	High	83.15	3.11807e-07	High	74.04	2.57581e-06				0
ADVLTTGAGNPVGDK	2	1	1	P04040		1414.72	0	2.912e-08	High	83.15	1.68734e-07				High	76.69	7.12511e-07	0
CLSEQIADAYSSFR	4	1	1	Q5JTV8	C1(Carbamidomethyl)	1646.75	0	4.713e-09	High	83.14	2.26387e-07	High	79.98	4.81211e-07	High	84.96	1.47928e-07	0
ERPTPSLNNNCTTSEDSLVLYNR	2	1	1	P07814	C11(Carbamidomethyl)	2680.27	0	1.703e-13	High	83.13	2.96708e-07	High	81.3	4.49605e-07				0
DQLGGWFQSSLLTSVAAR	3	1	1	Q9NSE4		1936	0	7.107e-11	High	83.09	1.809e-07				High	105.47	9.73406e-10	0
VATQAVEDVLNIAK	3	1	1	Q4G0N4		1470.82	0	3.69e-09	High	83.07	1.00854e-07	High	66.29	3.97088e-06	High	70.98	1.52417e-06	0
NICFTVWDVGGQDK	2	1	1	P84085	C3(Carbamidomethyl)	1638.76	0	7.032e-09	High	83.07	2.41655e-07	High	46.65	0.00104243				0
LAAVQLLQFLAPK	3	1	1	Q9NXF1		1411.87	0	2.268e-08	High	83.05	1.43681e-08	High	72.05	1.80883e-07	High	60.56	2.54917e-06	0
TAAENDFVTLK	3	1	1	P35908		1208.62	0	1.686e-06	High	83.05	1.83317e-07	High	63.49	1.66325e-05	High	49.36	0.000428748	0
IALTDNALIAR	2	1	1	P18124		1170.69	0	1.541e-06	High	83.05	7.30789e-08	High	63.05	7.25835e-06				0
QAVTNPNNTFYATK	3	1	1	P38646		1568.77	0	7.433e-08	High	83.05	1.95455e-07	High	49.67	0.000441289	High	102.09	2.52769e-09	0
SNEYQLIDCAQYFLDK	6	2	1	P63092	C9(Carbamidomethyl)	2006.92	0	1.007e-10	High	83.04	2.77099e-07	High	82.93	2.90828e-07	High	62.86	2.92448e-05	0
VSGGLEVLAEK	3	2	1	P39687		1101.62	0	6.371e-07	High	83.01	1.13008e-07	High	82.88	1.16442e-07	High	82.72	1.14397e-07	0
FWTFETGCTVCDEGLR	3	1	1	Q02809	C8(Carbamidomethyl); C11(Carbamidomethyl)	1977.85	0	1.037e-08	High	83.01	2.50267e-07	High	74.04	1.9289e-06	High	86.88	1.00302e-07	0
GVIINTASVAAFEGQVGQAAYSASK	6	1	1	Q99714		2439.26	0	9.628e-10	High	82.94	1.59308e-07	High	93.06	1.4162e-08	High	93.47	1.36508e-08	0
ASESSKPWPDATYGTGSASR	3	1	1	Q9Y2W1		2054.94	0	2.593e-13	High	82.94	2.63227e-07	High	83.24	2.44472e-07	High	66.71	1.10812e-05	0
EALKDEYDDLSDLTAAQQETLSDWESQFTFK	4	1	1	O00264		3623.65	0	2.675e-11	High	82.94	3.48851e-07	High	74.42	2.54252e-06				1
YEEVSVSGFEEFHR	4	1	1	Q9BRA2		1714.77	0	9.608e-09	High	82.94	2.15968e-07	High	51.76	0.000282393	High	64.96	1.39151e-05	0
IQQEIAVQNPLVSER	6	1	1	Q96FW1		1723.94	0	1.663e-10	High	82.91	9.31261e-08	High	82.28	1.17425e-07	High	82.97	9.63903e-08	0
IGSTIDDTISK	3	1	1	Q14677		1149.6	0	9.638e-07	High	82.9	1.27959e-07	High	77.37	5.32287e-07	High	82.28	1.47595e-07	0
FFVTTLPAFFHAK	3	1	1	Q9H1E5		1525.82	0	3.582e-08	High	82.88	1.2314e-07	High	63.02	1.18984e-05	High	63.11	1.20697e-05	0
VNPTVFFDIAVDGEPLGR	8	1	1	P62937	N-Term(Acetyl)	1988.01	0	2.211e-07	High	82.87	1.86943e-07	High	70.7	3.00452e-06	High	52.26	0.000228802	0
VIDGLETLDELEKLPVNEK	3	1	1	Q9H2H8		2154.16	0	2.901e-11	High	82.86	9.70513e-08	High	62.06	1.16681e-05	High	44.31	0.000682053	1
SAVLSEPVLFLKPSTAYAPEGSPILMPAYTR	3	1	1	Q6P587		3305.76	0	2.137e-12	High	82.85	6.97786e-08	High	57.7	2.20772e-05	High	56.63	2.92228e-05	0
TAEGQALSEAR	2	1	1	Q7L099		1132.56	0	1.394e-06	High	82.85	1.59272e-07	High	50.41	0.000278433				0
TAEELMNFSK	3	1	1	P50990		1169.55	0	1.419e-05	High	82.84	1.89799e-07	High	82.67	1.96564e-07	High	61.57	2.60887e-05	0
ELAPYDENWFYTR	3	1	1	P39019		1703.77	0	2.994e-07	High	82.81	2.31693e-07	High	82.15	2.6972e-07	High	82.79	2.29081e-07	0
AYIVQLQIEDLTR	3	1	1	Q15637		1561.86	0	2.053e-08	High	82.79	1.02047e-07	High	82.46	1.10104e-07	High	82.09	1.19895e-07	0
VLPAVGISYVVYENMK	6	1	1	Q6NUK1		1781.95	0	4.447e-11	High	82.77	1.29998e-07	High	87.35	4.74919e-08	High	82.83	1.3525e-07	0
FAMEPEEFDSDTLR	3	1	1	P13667		1686.74	0	1.193e-08	High	82.75	2.04656e-07	High	82.59	2.1151e-07	High	83.19	1.85417e-07	0
DVFFYQADDEHYIPR	3	2	1	P23258		1914.87	0	2.032e-09	High	82.75	3.03931e-07	High	72.07	3.55448e-06	High	53.88	0.000228163	0
LIASYCNVGDIEGASK	4	1	1	P42704	C6(Carbamidomethyl)	1696.83	0	2.31e-11	High	82.72	2.48305e-07	High	77.89	7.55067e-07	High	95.8	1.27042e-08	0
ANAPCVIFIDELDSVGGK	3	1	1	Q96TA2	C5(Carbamidomethyl)	1904.95	0	6.096e-13	High	82.71	2.46734e-07	High	95.34	1.34072e-08	High	45.1	0.00136746	0
AFLDALQNQAEASSK	3	1	1	Q12931		1592.79	0	4.542e-10	High	82.71	2.29321e-07	High	83.86	1.81523e-07	High	88.06	6.52614e-08	0
QGADTLAFMSLLEEK	2	1	1	Q13505		1652.82	0	2.998e-08	High	82.71	2.24231e-07				High	87.08	8.41324e-08	0
TVPFCSTFAAFFTR	6	1	1	P29401	C5(Carbamidomethyl)	1651.8	0	7.169e-08	High	82.69	2.44644e-07	High	82.71	2.4352e-07	High	74.94	1.45404e-06	0
AQDFYNWPDESFDEMDSTLAVQQYIQQNIR	2	1	1	Q9Y3A3		3651.64	0	2.29e-09	High	82.69	4.14199e-07	High	77.43	1.35448e-06				0
KLFYSTFATDDRK	3	1	1	P30084		1591.81	0	2.415e-08	High	82.68	1.95033e-07	High	67.25	6.58335e-06	High	74.02	1.35329e-06	2
ATAPVPTVGEGYGYGHESELSQASAAAR	3	1	1	Q9BWF3		2776.32	0	8.601e-15	High	82.67	3.41486e-07	High	70.55	5.55942e-06	High	47.83	0.00102845	0
VPFLPGDSDLDQLTR	2	1	1	P50613		1672.86	0	7.829e-10	High	82.67	2.11705e-07				High	70.24	3.72817e-06	0
TSSAQVEGGVHSLHSYEK	6	1	1	P12268		1915.92	0	1.412e-08	High	82.66	2.71813e-07	High	70.55	4.7004e-06	High	51.9	0.00034833	0
LIPLLLSSLNDEVPEVR	4	1	1	Q86Y56		1907.09	0	3.442e-11	High	82.62	4.23937e-08	High	87.53	1.29804e-08				0
TQGFLALFSGDTGEIK	3	1	1	Q9Y230		1683.86	0	8.5e-10	High	82.59	1.82868e-07	High	86.3	7.95866e-08	High	81.72	2.29149e-07	0
DLGLPTEAYISVEEVHDDGTPTSK	3	1	1	P51665		2573.23	0	2.869e-14	High	82.59	3.13685e-07	High	82.02	3.64588e-07	High	47.55	0.000980921	0
VADWLAQNNPPQMLWER	2	1	1	Q5SW79		2068	0	1.489e-08	High	82.57	2.86359e-07	High	68.71	6.52069e-06				0
TIVAINKDPEAPIFQVADYGIVADLFK	3	1	1	P13804		2947.58	0	3.86e-13	High	82.56	6.57231e-08	High	73.84	5.03918e-07				1
AISSASSPQSPGDALR	3	1	1	Q96KR1		1543.77	0	4.67e-07	High	82.54	2.10338e-07	High	50.07	0.000376384	High	51.71	0.000259693	0
TGQEYKPGNPPAEIGQNISSNSSASILESK	3	1	1	P07814		3103.52	0	1.315e-14	High	82.53	2.80631e-07	High	89.44	5.46061e-08	High	91.98	3.2359e-08	0
ISVGSDSDLVIWDPDAVK	3	1	1	Q14195		1915.96	0	8.32e-13	High	82.52	2.17186e-07	High	103.93	1.56975e-09	High	94.88	1.23371e-08	0
FYGPAGPYGIFAGR	3	1	1	O15173		1472.74	0	1.781e-08	High	82.52	1.98714e-07	High	77.66	6.08455e-07	High	86.7	8.02805e-08	0
RHVFGESDELIGQK	6	1	1	P60174		1614.83	0	6.105e-11	High	82.51	2.1404e-07	High	74.38	1.39883e-06	High	49.98	0.000376731	1
VVVYSNTIQSIIAIIR	5	1	1	P08754		1789.06	0	2.169e-08	High	82.51	1.90756e-08	High	55.67	9.21465e-06	High	86.59	6.68806e-09	0
WFNGQPIHAELSPVTDFR	2	1	1	Q01081		2114.04	0	6.553e-11	High	82.5	2.65987e-07	High	78.52	6.59436e-07				0
NYIMDFQVGKEFEEDLTGIDDRK	2	1	1	P09455		2762.3	0	1.721e-10	High	82.5	3.23909e-07	High	71.64	3.86958e-06				2
YGEAGEGPGWGGAHPR	2	1	1	P26640		1597.72	0	1.04e-10	High	82.5	2.24937e-07				High	63.9	1.63563e-05	0
TIAMDGTEGLVR	3	1	1	P06576		1262.64	0	2.163e-07	High	82.49	1.80646e-07	High	82.46	1.81898e-07	High	81.94	2.22308e-07	0
LNIQPSEADYAVDIR	2	1	1	Q9NYU2		1703.86	0	3.048e-10	High	82.48	2.17783e-07				High	83.11	1.85688e-07	0
AFLTLAEDILR	2	1	1	P61026		1261.72	0	4.853e-07	High	82.46	8.68343e-08	High	68.77	2.03091e-06				0
FDTGNLCMVTGGANLGR	6	1	1	P62701	C7(Carbamidomethyl)	1782.83	0	2.466e-12	High	82.44	2.69688e-07	High	103.25	2.29478e-09	High	100.71	4.02936e-09	0
AGKPVICATQMLESMIK	6	1	1	P14618	C7(Carbamidomethyl)	1876.97	0	2.129e-11	High	82.44	1.88439e-07	High	71.52	2.06123e-06	High	75.66	8.47529e-07	0
SLVASLAEPDFVVTDFAK	6	1	1	P22314		1909	0	1.517e-10	High	82.43	1.643e-07	High	82.99	1.49698e-07	High	76.36	7.15584e-07	0
IGLSVSEVIEGYEIACR	5	1	1	P50990	C16(Carbamidomethyl)	1894.96	0	2.806e-11	High	82.39	2.3013e-07	High	94.75	1.33484e-08	High	29.48	0.046046	0
FAAYFQQGDMESNGK	3	1	1	P06744		1692.73	0	5.309e-10	High	82.38	2.56675e-07	High	88.03	7.09866e-08	High	75.09	1.41552e-06	0
VAASCGAIQYIPTELDQVR	5	1	1	Q7L2H7	C5(Carbamidomethyl)	2091.06	0	7.91e-12	High	82.37	2.35827e-07	High	78.32	6.16899e-07	High	82.25	2.42732e-07	0
NWIEEVTGMSIGPNFQLGLK	2	1	1	Q15417		2233.13	0	7.42e-10	High	82.35	2.22946e-07	High	87.69	6.45118e-08				0
FISDKDASIVGFFDDSFSEAHSEFLK	6	1	1	P30101		2938.38	0	3.853e-16	High	82.33	3.97365e-07	High	57.25	0.000129313	High	59.82	7.13466e-05	1
ILENEKDLEEAEEYKEAR	5	1	1	O75347		2208.07	0	4.101e-11	High	82.33	2.7953e-07	High	56.67	0.000103011	High	73.91	1.93061e-06	2
SDSFENPVLQQHFR	6	1	1	P12956		1703.82	0	1.095e-08	High	82.31	2.69364e-07	High	82.13	2.89642e-07	High	82.01	2.94609e-07	0
GTGGVDTAAVGGVFDVSNADR	7	1	1	P12277		1964.93	0	2.396e-12	High	82.31	3.09313e-07	High	80.71	4.45395e-07	High	93.82	2.17228e-08	0
LLGTPTEEQWPSMTK	3	1	1	Q00535		1717.85	0	8.17e-09	High	82.3	2.3701e-07	High	61.3	2.83922e-05	High	69.77	4.23336e-06	0
ATCIGNNSAAAVSMLK	3	1	1	P25789	C3(Carbamidomethyl)	1607.79	0	1.952e-08	High	82.29	2.59984e-07	High	83.49	1.89383e-07	High	85.66	1.19931e-07	0
YSQVLANGLDNK	3	1	1	P62269		1321.68	0	6.201e-08	High	82.29	1.98308e-07	High	70.41	3.05731e-06	High	74.61	1.23327e-06	0
LEVDAIVNAANSSLLGGGGVDGCIHR	2	1	1	Q9BQ69	C23(Carbamidomethyl)	2594.31	0	8.483e-16	High	82.29	2.20145e-07	High	65.49	1.07063e-05				0
VIEVGNNDIDDVNIIVFR	2	3	2	P69849;Q15155		2044.08	0	1.638e-08	High	82.29	1.79716e-07				High	82.85	1.49933e-07	0
LLSPFMPFVTEELFQR	3	1	1	P26640		1954.02	0	2.07e-09	High	82.29	1.68798e-07				High	38.81	0.00399171	0
NIYVLQELDNPGAK	3	1	1	P12956		1573.82	0	1.064e-08	High	82.25	1.72444e-07	High	65.93	7.54323e-06	High	76.4	6.63206e-07	0
ALQDLENAASGDATVR	3	1	1	Q9NQG5		1630.81	0	8.406e-10	High	82.24	2.66278e-07	High	77.49	7.88703e-07	High	79.4	4.9141e-07	0
HSGNITFDEIVNIAR	7	1	1	P30050		1685.86	0	6.1e-12	High	82.24	2.05977e-07	High	72.85	1.87287e-06	High	55.97	8.82725e-05	0
LDEIYVAGLVAHSDLDER	3	1	1	O60506		2015.02	0	1.667e-11	High	82.24	2.50456e-07	High	67.94	6.78933e-06	High	76.23	1.02202e-06	0
CGNQAAIMELDDTLK	3	2	2	P67775;P62714	C1(Carbamidomethyl)	1678.78	0	1.116e-10	High	82.23	3.013e-07	High	85.07	1.46873e-07	High	57.61	8.56499e-05	0
VVQSYVEGLCWVLR	5	1	1	Q9H0D6	C10(Carbamidomethyl)	1707.89	0	3.518e-09	High	82.23	1.8461e-07	High	76.98	6.19382e-07	High	82.59	1.66344e-07	0
RVEHNQSYSQAGITETEWTSGSSK	4	1	1	P42167		2682.24	0	1.225e-15	High	82.23	4.01833e-07	High	46.75	0.00142026	High	54.92	0.000214523	1
TQTSDPAMLPTMIGLLAEAGVR	6	1	1	O43175		2272.17	0	8.473e-12	High	82.22	2.06028e-07	High	86.09	8.48827e-08	High	55.32	9.94394e-05	0
ASEWVQQVSGLMDGK	3	1	1	P49588		1634.79	0	1.793e-07	High	82.22	2.5851e-07	High	83.99	1.72578e-07	High	88.1	6.70638e-08	0
LTQTDELGALLAVLK	6	1	1	Q6AI08		1584.92	0	8.785e-10	High	82.22	4.16855e-08	High	61.77	4.62365e-06	High	63.04	3.45132e-06	0
EDLQPVQIQSLETLGVLAR	4	1	1	Q8TEX9		2109.16	0	1.482e-11	High	82.21	6.88344e-08	High	80.7	1.09371e-07	High	62.65	6.43752e-06	0
EDGLPTGYLFVWHK	2	1	1	Q96AY3		1661.83	0	9.708e-09	High	82.21	2.31151e-07	High	68.67	5.20234e-06				0
IVGAPMHDLLLWNNATVTTCHSK	2	1	1	P11586	C20(Carbamidomethyl)	2578.29	0	7.164e-09	High	82.21	2.50389e-07	High	67.35	7.55637e-06				0
IGDQEFDSLPALLEFYK	3	1	1	P46108		1985	0	1.41e-10	High	82.2	2.41024e-07	High	109.85	4.16127e-10	High	104.47	1.40408e-09	0
IFVGNVSAACTSQELR	2	1	1	Q96PK6	C10(Carbamidomethyl)	1751.88	0	1.072e-09	High	82.2	2.48857e-07	High	68.57	5.92815e-06				0
FADAASLLLSLMTSR	4	1	1	Q9BW27		1595.85	0	1.28e-10	High	82.18	1.53454e-07	High	92.15	1.46594e-08				0
KYDAFLASESLIK	4	1	1	P62906		1484.8	0	9.453e-10	High	82.17	1.53504e-07	High	70.56	2.00417e-06	High	75.39	6.59075e-07	1
IDVLLQQIEELGSEGK	3	1	1	O95232		1770.95	0	2.518e-12	High	82.16	1.38047e-07	High	90.78	1.96367e-08	High	74.77	8.08559e-07	0
DISSTLIALADK	3	1	1	Q13330		1246.69	0	2.825e-06	High	82.12	1.36562e-07	High	81.97	1.41361e-07	High	82	1.40388e-07	0
VIGSGCNLDSAR	8	4	2	P00338;P07195	C6(Carbamidomethyl)	1248.6	0	1.844e-07	High	82.09	1.95293e-07	High	81.89	2.09674e-07	High	82.18	1.84024e-07	0
ACQSIYPLHDVFVR	5	1	1	P61247	C2(Carbamidomethyl)	1704.86	0	4.78e-10	High	82.07	2.53315e-07	High	82.52	2.38177e-07	High	58.31	6.13156e-05	0
LNIPATNVFANR	3	1	1	P78330		1329.72	0	4.132e-07	High	82.06	1.70199e-07	High	77.18	4.80478e-07	High	70.9	2.10117e-06	0
FLSQPFQVAEVFTGHMGK	2	1	1	P06576	M16(Oxidation)	2039.01	0	5.163e-11	High	82.06	2.91237e-07	High	59.52	5.2325e-05				0
TLEEGHDFIQEFPGSPAFAALTSIAQK	3	1	1	Q9Y5Y2		2904.45	0	5.866e-14	High	82.05	2.67894e-07	High	65.11	1.38898e-05	High	64.29	1.65901e-05	0
GILTVDELLAIR	6	1	1	P13473		1312.78	0	1.048e-07	High	82.04	5.439e-08	High	81.93	5.6747e-08	High	80.88	1.00848e-07	0
ACGDSTLTQITAGLDPVGR	3	1	1	P62879	C2(Carbamidomethyl)	1931.95	0	8.312e-10	High	82.03	2.93882e-07	High	81.6	3.32771e-07	High	75.25	1.38522e-06	0
HTGPNSPDTANDGFVR	6	2	2	P31943;P55795		1684.77	0	2.217e-11	High	82	2.74782e-07	High	83.39	2.08455e-07	High	66.31	1.09224e-05	0
AAEAGGAEEQYGFLTTPTK	2	1	1	P46821		1940.93	0	2.58e-12	High	81.98	3.60989e-07	High	86.14	1.3973e-07				0
SALQSINEWAAQTTDGK	4	1	1	P50454		1819.88	0	1.182e-09	High	81.98	3.12498e-07	High	71.04	3.77388e-06	High	76.68	1.02881e-06	0
IKDLSTVEALQNLK	5	1	1	Q9BTT0		1571.9	0	1.786e-09	High	81.95	6.44646e-08	High	81.82	6.28063e-08	High	81.46	6.82344e-08	1
YLLETSGNLDGLEYK	3	1	1	P43490		1714.86	0	9.589e-11	High	81.94	2.6613e-07	High	94.81	1.37269e-08	High	114.07	1.69624e-10	0
DNVDLLGSLADLYFR	5	1	1	Q9UJX3		1710.87	0	2.608e-09	High	81.94	2.52375e-07	High	75.98	9.9299e-07	High	59.92	4.02344e-05	0
TFSHELSDFGLESTAGEIPVVAIR	8	1	1	P30101		2575.3	0	1.553e-15	High	81.93	2.15446e-07	High	127.94	6.09031e-12	High	65.89	9.4551e-06	0
IEGCIIGFDEYMNLVLDDAEEIHSK	2	1	1	P62304	C4(Carbamidomethyl)	2910.36	0	9.107e-14	High	81.93	4.43076e-07	High	90.26	6.50375e-08				0
AGTGVDNVDLEAATR	3	1	1	O43175		1488.73	0	2.74e-10	High	81.92	2.55468e-07	High	84.16	1.61157e-07	High	67.08	8.3153e-06	0
TLGEDDPWLDDTAAWIER	3	1	1	O43290		2102.97	0	1.539e-09	High	81.92	3.75651e-07	High	82.57	3.16516e-07				0
IYGLGSLALYEK	3	1	1	P36542		1326.73	0	1.936e-07	High	81.88	1.24213e-07	High	81.9	1.33973e-07	High	81.67	1.33771e-07	0
ITSAPDMEDILTESEIK	3	1	1	Q99598		1891.92	0	1.119e-09	High	81.88	2.92534e-07	High	78.02	7.11503e-07	High	94.71	1.54834e-08	0
ALEEALEAKEEFER	2	1	1	P35580		1663.82	0	3.827e-09	High	81.88	2.96102e-07	High	52.71	0.000246466				1
AFADAMEVIPSTLAENAGLNPISTVTELR	5	1	1	P50991		3030.55	0	7.777e-15	High	81.87	2.00565e-07	High	89.66	3.36326e-08	High	50.14	0.000298714	0
TFNLPLLMLGGGGYTIR	6	1	1	Q92769		1822.99	0	6.923e-10	High	81.86	1.05238e-07	High	82.04	1.00653e-07	High	43.42	0.000732531	0
EEEEFNTGPLSVLTQSVK	5	1	1	P62316		2006.99	0	9.62e-11	High	81.86	2.82807e-07	High	60.62	3.57622e-05	High	80.9	3.51549e-07	0
LTTPTYGDLNHLVSATMSGVTTCLR	11	5	5	Q13885;P07437;P68371;P04350;Q9BVA1	C23(Carbamidomethyl)	2708.34	0	1.562e-15	High	81.83	3.14294e-07	High	105.41	1.32073e-09	High	64.68	1.57609e-05	0
TQSSLVPALTDFVR	5	1	1	O60888		1533.83	0	3.118e-09	High	81.83	1.56163e-07	High	81.89	1.54344e-07	High	59.3	2.80213e-05	0
TVASPGVTVEEAVEQIDIGGVTLLR	8	1	1	P31939		2553.38	0	9.908e-15	High	81.81	9.36027e-08	High	125.13	4.29663e-12	High	57.27	2.61562e-05	0
LASVLGSEPSLDSEVTSK	3	1	1	Q9NY33		1818.94	0	4.739e-10	High	81.8	2.39171e-07	High	70.02	3.683e-06	High	60.56	3.29633e-05	0
SASLCAATLAAVLQR	3	1	1	P52789	C5(Carbamidomethyl)	1531.83	0	6.091e-09	High	81.78	1.38059e-07	High	95.27	7.35487e-09				0
VNLLSFTGSTQVGK	3	1	1	P49419		1450.79	0	9.86e-10	High	81.77	1.25737e-07	High	105.36	6.14161e-10	High	43.84	0.000846747	0
NLISPDLGVVFLNVPENLK	6	1	1	P46821		2081.17	0	1.093e-07	High	81.77	5.8544e-08	High	81.88	5.22151e-08	High	104.39	3.18426e-10	0
MVSDINNAWGCLEQVEK	3	1	1	P12814	C11(Carbamidomethyl)	1992.93	0	2.736e-09	High	81.77	3.60911e-07	High	57	0.000108842	High	91.32	3.94779e-08	0
LNDGNEYLFQAK	2	1	1	Q01082		1411.69	0	1.22e-07	High	81.76	2.58721e-07	High	81.31	2.78092e-07				0
SPILLGSLAHQIYR	4	1	1	P31937		1567.9	0	3.271e-09	High	81.76	6.40134e-08	High	69.34	1.1292e-06	High	68.75	1.33352e-06	0
ESLNASIVDAINQAADCWGIR	3	1	1	Q9UJZ1	C17(Carbamidomethyl)	2303.11	0	5.831e-11	High	81.75	3.78283e-07	High	41.43	0.00422676	High	43.07	0.00293685	0
IPIGFIPLGETSSLSHTLFAESGNK	3	1	1	Q53H12		2615.38	0	1.707e-15	High	81.72	1.52429e-07	High	75.2	6.71939e-07	High	75.5	6.21453e-07	0
QLFVLAGSAEEGVMTPELAGVIK	3	1	1	P08754		2359.26	0	2.004e-14	High	81.67	1.0654e-07	High	100.61	1.65537e-09	High	42.97	0.00093867	0
VLDQVETELQR	2	1	1	Q8TB36		1329.7	0	6.306e-07	High	81.65	2.06541e-07	High	81.49	2.22453e-07				0
WDPTANEDPEWILVEK	3	1	1	Q14257		1941.93	0	4.742e-08	High	81.64	3.51313e-07	High	90.44	4.58602e-08	High	98.71	7.02539e-09	0
FNAHGDANTIVCNSK	6	1	1	P09382	C12(Carbamidomethyl)	1647.76	0	7.901e-09	High	81.63	3.17426e-07	High	79.8	4.85868e-07	High	87.63	7.94748e-08	0
LIHFSGVALGEACTIVLR	3	1	1	P78371	C13(Carbamidomethyl)	1956.08	0	1.47e-11	High	81.61	9.24921e-08	High	69.77	1.32853e-06	High	66.65	3.02781e-06	0
AWGNNQDGVVASQPAR	2	1	1	P60880		1669.81	0	9.821e-12	High	81.6	3.01984e-07	High	108.07	6.81524e-10				0
IIILYDDDER	2	1	1	Q9BYV8		1264.65	0	3.105e-06	High	81.6	2.30726e-07	High	38.99	0.00416403				0
SINTEVVACSVDSQFTHLAWINTPR	3	1	1	Q13162	C9(Carbamidomethyl)	2845.4	0	9.347e-13	High	81.57	3.60156e-07	High	68.51	7.51856e-06	High	73.69	2.27677e-06	0
MVSSYVGENAEFER	3	1	1	P55809		1617.72	0	3.295e-09	High	81.56	2.97098e-07	High	84.42	1.50527e-07	High	79.52	4.75225e-07	0
SELVANNVTLPAGEQR	5	2	2	P42166;P42167		1697.89	0	3.375e-11	High	81.55	2.29898e-07	High	97.56	5.72642e-09	High	87.18	6.24047e-08	0
VVVVTGANTGIGK	3	1	1	Q8TC12		1214.71	0	3.451e-07	High	81.55	9.93776e-08	High	44.89	0.000460562	High	48.17	0.000202699	0
ELLESNFTLVGDDGTNK	3	1	1	Q96A33		1851.9	0	2.48e-12	High	81.53	3.41693e-07	High	115.57	1.37695e-10	High	101.64	3.39659e-09	0
VPLPSLSPTMQAGTIAR	3	1	1	P10515		1738.95	0	2.205e-11	High	81.53	1.15655e-07	High	80.77	1.33586e-07	High	60.43	1.44464e-05	0
FYTEDGNWDLVGNNTPIFFIR	3	1	1	P04040		2518.21	0	1.267e-07	High	81.51	4.06486e-07				High	52.07	0.00035731	0
IMNTFSVVPSPK	5	4	4	P07437;Q13509;P68371;P04350		1319.7	0	2.288e-08	High	81.47	1.79995e-07	High	102.22	1.58945e-09	High	102.2	1.61185e-09	0
VVVLMGSTSDLGHCEK	3	1	1	P22234	C14(Carbamidomethyl)	1731.84	0	3.744e-11	High	81.45	3.23697e-07	High	81.41	3.32113e-07	High	76.58	1.00332e-06	0
KHLEINPDHSIIETLR	7	1	1	P07900		1915.04	0	2.401e-10	High	81.45	1.17806e-07	High	68.21	2.49918e-06	High	53.06	7.73596e-05	1
YTHAANTVVYSSNK	5	1	1	Q6UXN9		1554.75	0	5.737e-09	High	81.44	2.86041e-07	High	84.45	1.44107e-07	High	37.17	0.00780898	0
ITLPVDFVTADKFDENAK	7	1	1	P00558		2023.04	0	6.31e-10	High	81.43	2.35979e-07	High	70.15	3.07687e-06	High	75.29	9.73186e-07	1
SDIGEVILVGGMTR	6	1	1	P38646		1446.76	0	2.799e-09	High	81.41	2.04905e-07	High	47.24	0.000533358	High	81.34	2.08235e-07	0
NDPEILAMTNLVSAYQNNDITEFEK	3	1	1	P61201		2869.36	0	1.971e-12	High	81.4	4.55308e-07	High	89.35	7.31713e-08	High	74.72	2.15695e-06	0
MVGGEAAAAVEELVSGVR	2	1	1	Q96HQ2	N-Term(Acetyl)	1786.9	0	1.136e-09	High	81.39	3.05691e-07	High	64.65	1.47219e-05				0
STAISLFYELSENDLNFIK	5	1	1	P13639		2204.11	0	6.741e-11	High	81.38	3.0494e-07	High	56.44	9.1589e-05	High	29.74	0.0425209	0
NVNTALNTTQIPSSIEDIFNDDR	4	1	1	Q13564		2577.24	0	3.08e-12	High	81.37	3.91719e-07	High	84.4	1.97878e-07	High	41.47	0.00382802	0
GVVDSEDIPLNLSR	16	3	3	Q12931;P07900;P08238		1513.79	0	4.755e-09	High	81.37	2.31238e-07	High	81.29	2.42596e-07	High	71.88	2.1859e-06	0
VFASELNAGIIK	3	1	1	Q9P2J5		1261.71	0	1.437e-06	High	81.36	1.06015e-07	High	81.46	1.04316e-07	High	87.07	3.30826e-08	0
TLNDELEIIEGMK	7	1	1	P10809		1504.76	0	6.616e-07	High	81.35	2.6858e-07	High	81.25	2.78961e-07	High	81.34	2.93806e-07	0
QDLLTAAPASEIAEGLNLHTIR	3	1	1	P36405		2333.25	0	2.09e-14	High	81.35	1.36305e-07	High	81.1	1.3856e-07	High	69.73	1.86757e-06	0
SILTPEGVFILNLVCR	3	1	1	Q8N6R0	C15(Carbamidomethyl)	1831.02	0	4.296e-10	High	81.35	1.03328e-07	High	57.46	2.51263e-05				0
VIILTAAAQGIGQAAALAFAR	4	1	1	Q9BUT1		2026.18	0	2.072e-12	High	81.34	2.13009e-08	High	73.61	1.28476e-07	High	47.41	5.71887e-05	0
KQELEEILHDLESR	5	1	1	P35580		1738.9	0	3.024e-10	High	81.34	2.57447e-07	High	68.45	5.044e-06	High	44.86	0.0012443	1
GLDYYTGVIYEAVLLQTPTQAGEEPLNVGSVAAGGR	3	1	1	P49590		3708.87	0	4.267e-08	High	81.33	2.54728e-07	High	33.09	0.0172063				0
MFESFIESVPLLK	4	1	1	P13861		1539.82	0	6.124e-09	High	81.32	2.09196e-07	High	51.73	0.000180279	High	68.69	3.77228e-06	0
QQLVELVAEQADLEQTFNPSDPDCVDR	2	1	1	Q9BZZ5	C24(Carbamidomethyl)	3116.45	0	1.736e-13	High	81.3	5.56724e-07				High	54.16	0.000292577	0
VLQSEFCNAVR	2	1	1	Q9NUP9	C7(Carbamidomethyl)	1322.65	0	9.886e-07	High	81.29	2.80118e-07	High	67.75	6.27033e-06				0
YAGSALQYEDVSTAVQNLQK	5	1	1	Q9NP79		2185.08	0	6.139e-14	High	81.27	3.85541e-07	High	96.17	1.24034e-08	High	70.48	4.87078e-06	0
DGVADVSIEDSVISLSGDHCIIGR	2	1	1	P00441	C20(Carbamidomethyl)	2514.22	0	7.224e-14	High	81.27	4.27342e-07	High	65.55	1.58809e-05				0
YVEVYEINNEDVDALMK	2	1	1	Q12849		2043.96	0	7.582e-12	High	81.23	3.91745e-07	High	81.03	4.04291e-07				0
VFQSSTSQEQVYNDCAK	2	1	1	P33176	C15(Carbamidomethyl)	1990.88	0	2.38e-12	High	81.22	3.88872e-07	High	111.96	3.3177e-10				0
VPGLYVIDSIVR	3	2	2	O95104;Q9UPN6		1330.77	0	1.103e-07	High	81.22	9.36314e-08	High	81.14	8.38352e-08	High	81.22	8.45703e-08	0
LGIGMDTCVIPLR	3	1	1	P49903	C8(Carbamidomethyl)	1444.77	0	7.66e-09	High	81.22	2.15201e-07	High	81	2.25986e-07	High	81.4	2.05015e-07	0
ALQDLENAASGDAAVHQR	3	1	1	Q96P16		1865.91	0	7.204e-11	High	81.21	3.46629e-07	High	89.96	4.66779e-08	High	81.47	3.27912e-07	0
AEYEGDGIPTVFVAVAGR	5	1	1	P22234		1850.93	0	1.067e-11	High	81.2	3.40601e-07	High	78.23	6.7942e-07	High	79	5.63369e-07	0
VCVETVESGAMTK	3	1	1	P48735	C2(Carbamidomethyl)	1410.66	0	3.369e-09	High	81.17	3.16228e-07	High	93.02	1.98307e-08	High	84.14	1.56311e-07	0
TAMNVNEIFMAIAK	5	1	1	P51148		1552.79	0	2.727e-07	High	81.16	2.9552e-07	High	62.87	2.02435e-05	High	93.01	1.89513e-08	0
AFGDVFSVIGVR	3	1	1	Q9NRD5		1266.69	0	3.054e-07	High	81.14	1.58056e-07	High	81.27	1.50409e-07	High	50	0.000212	0
STLYVSPHPDAFPSLR	4	1	1	P26640	N-Term(Acetyl)	1828.94	0	4.811e-08	High	81.14	2.75349e-07	High	72.14	2.40711e-06	High	80.89	3.16105e-07	0
MEGPLSVFGDR	3	1	1	P17987	N-Term(Acetyl)	1249.59	0	2.174e-06	High	81.14	2.37277e-07	High	67.74	5.26677e-06	High	88.26	4.67245e-08	0
SVIEQGGIQTVDQLIK	3	1	1	Q8WUM4		1727.96	0	3.973e-11	High	81.11	1.22752e-07	High	80.7	1.3448e-07	High	81.22	1.17794e-07	0
FLFPFFDSAYQGFASGNLER	2	1	1	P17174		2313.1	0	1.077e-10	High	81.11	4.35248e-07	High	53.39	0.000255643				0
LISSVDPQFLK	3	1	1	Q9BVG4		1246.71	0	1.812e-06	High	81.11	1.28948e-07	High	50.94	0.000134498	High	63.11	7.74514e-06	0
FSGDLDDQTCR	3	1	1	P05455	C10(Carbamidomethyl)	1313.54	0	3.878e-07	High	81.1	1.99884e-07	High	88.07	3.75072e-08	High	88.06	4.15797e-08	0
AGGPTTPLSPTR	3	1	1	P20700		1154.62	0	1.035e-05	High	81.1	1.60295e-07	High	81.26	1.45893e-07	High	80.7	1.65972e-07	0
FVTSNTQELGK	2	1	1	Q9BXP5		1223.63	0	4.075e-06	High	81.1	2.91481e-07	High	81.25	2.86085e-07				0
SGQVYSFGCNDEGALGR	2	1	1	P18754	C9(Carbamidomethyl)	1816.79	0	1.376e-11	High	81.1	3.46982e-07				High	106.93	9.03333e-10	0
LYNVVVDTEVTGK	2	1	1	O95347		1436.76	0	8.224e-09	High	81.08	2.16013e-07	High	78.65	3.22724e-07				0
TECYGYALGDATR	3	1	1	P53041	C3(Carbamidomethyl)	1476.64	0	1.364e-09	High	81.07	3.1695e-07	High	77.2	8.07915e-07	High	99.26	4.8913e-09	0
YSAVLDAVIASAGLLR	4	1	1	Q96P11		1618.92	0	2.463e-08	High	81.06	7.71678e-08	High	37.43	0.00173489	High	27.28	0.0168361	0
NAVTQFVSSMSASADVLALAK	5	2	1	P47985		2110.09	0	6.488e-14	High	81.04	2.6248e-07	High	118.27	4.80319e-11	High	125.97	8.01787e-12	0
VEQESLLTAFR	3	1	1	Q9UBB4		1292.69	0	3.536e-07	High	81.03	2.26008e-07	High	75.91	7.11644e-07	High	75.72	7.43469e-07	0
ILPTLEAVAALGNK	6	1	1	Q12905		1409.84	0	1.758e-07	High	81.02	3.95339e-08	High	75.88	1.29113e-07	High	75.35	1.53165e-07	0
IIASSPEMNLPTVSALR	3	1	1	Q96C36		1798.98	0	1.979e-10	High	81.02	1.43113e-07	High	71.54	1.32224e-06	High	81.48	1.3193e-07	0
EVLQALEELAVNYDQK	5	3	2	O60282;P33176		1861.95	0	2.863e-11	High	81.02	2.83458e-07	High	71.12	2.70052e-06	High	59.35	4.05926e-05	0
MVNPTVFFDIAVDGEPLGR	4	1	1	P62937		2077.05	0	3.242e-09	High	81.01	3.40379e-07	High	94.75	1.40853e-08				0
HALLEADVAAHQDR	4	1	1	Q13813		1545.78	0	2.81e-11	High	81	3.29249e-07	High	75.82	1.08524e-06	High	66.62	8.58018e-06	0
VQQMIGQIDGLISQLEMDQQAGK	3	1	1	O95202		2530.26	0	9.354e-11	High	80.99	3.55883e-07	High	89.71	4.77868e-08	High	45.23	0.00127314	0
LLSMGQLDLLR	3	1	1	Q9H1D9		1258.72	0	1.69e-06	High	80.97	1.31173e-07	High	81.29	1.21855e-07	High	66.63	3.49805e-06	0
SEIIPMFSNLASDEQDSVR	6	1	1	P30153		2138.01	0	7.881e-14	High	80.96	4.54151e-07	High	115.37	1.54784e-10	High	75.79	1.44866e-06	0
DLTDTLMDNMSSLTSLSVSTPK	2	1	1	Q6P3W7		2356.13	0	3.995e-10	High	80.96	4.8742e-07	High	48.29	0.000886546				0
TAADELEAFLGGGAPGGR	3	1	1	Q3YEC7		1688.83	0	1.664e-11	High	80.95	3.77657e-07	High	99.8	4.9215e-09				0
IEEVSDTSSLQPQASLK	2	1	1	Q9H6T3		1831.93	0	1.944e-11	High	80.95	3.00117e-07	High	92.21	2.22134e-08				0
DQGTYEDYVEGLR	3	1	1	P60660		1544.68	0	0.0003407	High	80.95	3.17393e-07	High	76.88	8.10209e-07	High	90.52	3.48209e-08	0
ASFENNCEIGCFAK	3	1	1	P56537	C7(Carbamidomethyl); C11(Carbamidomethyl)	1646.69	0	3.046e-08	High	80.94	3.0242e-07	High	79.01	4.71639e-07	High	70.7	3.17049e-06	0
LIALLEVLSQK	6	3	3	O75369;P21333;Q14315		1226.77	0	7.921e-08	High	80.93	2.09881e-08	High	80.99	2.07001e-08	High	81.18	1.98141e-08	0
MFVGGLSWDTSK	3	1	1	Q99729		1327.63	0	7.26e-07	High	80.93	3.0231e-07	High	75.91	9.65528e-07	High	76.21	8.36464e-07	0
AEDNADTLALVFEAPNQEK	3	1	1	P12004		2075	0	3.796e-12	High	80.91	4.35081e-07	High	98.39	7.79439e-09	High	89.49	6.05037e-08	0
NFPNAIEHTLQWAR	5	1	1	P22314		1696.86	0	4.561e-09	High	80.91	3.28439e-07	High	86.59	8.72736e-08	High	80.57	3.58693e-07	0
AVTFIDLTTLSGDDTSSNIQR	4	1	1	Q9Y315		2254.13	0	3.418e-13	High	80.89	3.79245e-07	High	100.07	4.38377e-09				0
GLAITFVSDENDAK	3	2	2	O00148;Q13838		1479.73	0	2.795e-07	High	80.88	3.31532e-07	High	80.55	3.41406e-07	High	85.82	1.06953e-07	0
LSGLNAFDIAEELVK	5	1	1	O95983		1618.87	0	2.287e-11	High	80.87	2.04616e-07	High	83.9	1.09789e-07	High	76.96	5.43706e-07	0
TGISDVFAK	2	1	1	P19338		937.5	0	0.0004434	High	80.87	1.51825e-07	High	80.79	1.54648e-07				0
IIAEGANGPTTPEADK	3	2	1	P00367		1583.79	0	2.488e-10	High	80.86	3.17886e-07	High	94.69	1.33812e-08	High	80.68	3.38179e-07	0
FNTANDDNVTQVR	3	1	1	P04040		1493.7	0	7.707e-08	High	80.86	3.31012e-07	High	85.31	1.11594e-07	High	85.88	1.03161e-07	0
FEELNMDLFR	3	1	1	P11021		1313.62	0	6.033e-06	High	80.85	2.79151e-07	High	80.88	2.76821e-07	High	81.51	2.48271e-07	0
GFQFVSSSLPDICYR	3	1	1	P62633	C13(Carbamidomethyl)	1775.85	0	6.993e-09	High	80.85	3.82754e-07	High	75.22	1.41286e-06	High	63.45	2.23895e-05	0
VTNVGSLLLTPQENESLFTFLGK	3	1	1	O00401		2507.34	0	2.104e-11	High	80.85	1.36081e-07	High	72.97	8.73064e-07	High	61.18	1.24981e-05	0
KPSETQELVQQVLSLATQDSDNPDLR	2	1	1	P63010		2911.47	0	3.757e-12	High	80.84	3.01222e-07				High	70.29	3.48439e-06	0
VFNTPEGVPSAPSSLK	2	1	1	Q92823		1629.85	0	1.618e-10	High	80.83	2.62267e-07	High	87.46	5.69828e-08				0
LTLQPVDNSTISLQMGTNK	5	1	1	Q15417		2060.07	0	1.406e-11	High	80.82	2.78603e-07	High	108	4.99241e-10	High	84.66	1.07895e-07	0
DIEEVSQGLLSLLGANR	5	1	1	Q8NBT2		1813.97	0	7.821e-09	High	80.82	1.82147e-07	High	86.04	5.67459e-08	High	51.05	0.000189242	0
LTVSSLQESGLK	3	1	1	P21333		1261.7	0	3.289e-07	High	80.82	1.67658e-07	High	80.8	1.68432e-07	High	80.68	1.76999e-07	0
YGALALQEIFDGIQPK	6	1	1	P55060		1762.94	0	8.469e-12	High	80.81	2.02899e-07	High	94.38	9.22827e-09	High	64.71	8.26569e-06	0
LVLDSIIWAFK	3	1	1	O14980		1304.76	0	6.735e-08	High	80.8	7.31952e-08	High	80.97	7.03854e-08	High	58.4	1.23585e-05	0
ADAASSLTVDVTPPTAK	2	1	1	Q9H8Y8		1643.85	0	7.66e-08	High	80.78	2.90372e-07	High	80.44	3.06337e-07				0
AFNSSSFNSNTFLTR	2	1	1	P46060		1692.8	0	1.029e-08	High	80.78	3.85213e-07				High	103.48	2.06872e-09	0
KDLYANTVLSGGTTMYPGIADR	3	2	2	P60709;P63261	M15(Oxidation)	2359.17	0	6.603e-13	High	80.77	4.04945e-07	High	81.21	3.84093e-07	High	83.29	2.2503e-07	1
ADLINNLGTIAK	5	4	2	P07900;P08238		1242.71	0	6.763e-08	High	80.77	1.63318e-07	High	80.93	1.57411e-07	High	74.93	6.26664e-07	0
LLQVVEEPQALAAFLR	5	1	1	Q9BQ67		1797.03	0	1.696e-10	High	80.77	7.37026e-08	High	63.55	3.81958e-06	High	56.32	2.12345e-05	0
FSTIASSYEECR	2	1	1	Q9NY33	C11(Carbamidomethyl)	1449.63	0	1.03e-07	High	80.76	3.32426e-07	High	80.61	3.44108e-07				0
EVQGFESATFLGYFK	2	1	1	P06396		1722.84	0	1.641e-09	High	80.76	3.94546e-07				High	64.45	1.67258e-05	0
TLENELDELDPDNALLPAGLR	3	1	1	P28289		2308.17	0	6.624e-08	High	80.75	3.17627e-07	High	87.81	6.43267e-08				0
YHTSQSGDEMTSLSEYVSR	6	1	1	P08238		2176.94	0	4.254e-13	High	80.75	4.71602e-07	High	87.01	1.11677e-07	High	85.34	1.64337e-07	0
NEVDMQVLHLLGPK	3	1	1	P47897		1592.85	0	8.846e-09	High	80.75	2.28018e-07	High	68.97	3.21984e-06	High	38.79	0.00358071	0
EVFGSSLPSNWQDISLEDSR	2	1	1	Q8N5N7		2266.07	0	1.029e-07	High	80.75	4.85906e-07	High	46.86	0.00120547				0
YNVLGAETVLNQMR	3	1	1	Q1KMD3		1607.82	0	1.437e-07	High	80.74	2.88842e-07	High	80.5	3.03917e-07	High	84.2	1.32116e-07	0
ANTNEVLWAVVAAFTK	2	1	1	Q9H4A6		1733.92	0	2.572e-07	High	80.73	1.97795e-07	High	68.86	3.24392e-06				0
LGLLDNHSSEFNVTR	4	1	1	P36776		1701.86	0	2.309e-09	High	80.7	3.32369e-07	High	80.88	3.18059e-07	High	44.37	0.00142582	0
QLQQAQAAGAEQEVEK	6	1	1	P39748		1727.86	0	7.41e-09	High	80.7	3.63436e-07	High	75.36	1.21377e-06	High	66.45	9.62474e-06	0
ISHLNDLSIPVDEEDPSEDIFTVLTAEEK	3	1	1	Q96PZ0		3255.58	0	1.343e-13	High	80.68	4.73707e-07	High	77.81	9.14813e-07	High	61.58	3.53767e-05	0
VTTVVATLGQGPER	2	1	1	P49840		1427.79	0	1.075e-07	High	80.68	2.05644e-07				High	85.34	6.87176e-08	0
RVENSIPAAGETQNVEVAAGPAGK	3	1	1	Q15020		2365.21	0	1.136e-14	High	80.66	2.80468e-07	High	84.96	1.04204e-07	High	84.72	1.17882e-07	1
MNPAAEAEFNILLATDSYK	4	1	1	P43490	N-Term(Acetyl)	2140.03	0	1.079e-10	High	80.66	4.64297e-07	High	75.99	1.4036e-06	High	54.91	0.000179827	0
LTLMEEVLLLGLK	4	2	1	Q9H4A6		1471.88	0	1.455e-09	High	80.65	3.61617e-08	High	84.91	1.35597e-08				0
ANLLEIAPHLSAPLPIMLPVYK	3	1	1	P43304		2400.37	0	9.496e-11	High	80.65	2.88433e-08	High	69.5	3.53436e-07	High	69.89	3.07696e-07	0
LGLALNYSVFYYEIQNAPEQACHLAK	4	1	1	P61981	C22(Carbamidomethyl)	3012.5	0	2.458e-14	High	80.65	3.82712e-07	High	57.86	7.25928e-05				0
TGYAFVDCPDESWALK	2	1	1	O00425	C8(Carbamidomethyl)	1858.83	0	4.783e-10	High	80.65	4.22748e-07				High	68.57	6.68567e-06	0
LFDSTTLEHQK	3	1	1	Q13347		1318.67	0	2.963e-06	High	80.61	2.95881e-07	High	80.88	2.83762e-07				0
LDINLLDNVVNCLYHGEGAQQR	3	1	1	O14980	C12(Carbamidomethyl)	2541.26	0	5.407e-15	High	80.6	4.02385e-07	High	52.98	0.000233373	High	42.41	0.00260075	0
FQPQSPDFLDITNPK	3	1	1	Q92890		1746.87	0	1.216e-07	High	80.58	3.67493e-07	High	80.44	3.80436e-07	High	82.88	2.12532e-07	0
QFGFIVLTTSAGIMDHEEAR	3	1	1	P62244		2222.09	0	2.339e-13	High	80.56	4.48301e-07	High	85.32	1.52758e-07				0
LGGTIDDCELVEGLVLTQK	5	1	1	P50991	C8(Carbamidomethyl)	2060.06	0	1.492e-12	High	80.56	3.25678e-07	High	66.45	8.41315e-06	High	110.45	3.14198e-10	0
VGWIFTDLVSEDTR	2	1	1	Q8TAT6		1637.82	0	2.878e-08	High	80.56	3.44577e-07				High	59.39	4.81035e-05	0
GGSGSHNWGTVKDELTESPK	3	1	1	Q8NC51		2085.99	0	4.061e-12	High	80.55	4.77528e-07	High	78.82	7.04651e-07				1
TELGLDLGLEPK	3	1	1	Q86UE4		1284.71	0	4.647e-08	High	80.54	2.00459e-07	High	42.13	0.00141759	High	46.29	0.000513395	0
MDSTANEVEAVK	3	1	1	P07237		1293.6	0	1.208e-06	High	80.53	2.9076e-07	High	95.1	1.00744e-08	High	102.08	2.01628e-09	0
EFQDAGEQVVSSPADVAEK	3	1	1	P31937		2005.94	0	2.962e-11	High	80.53	4.66898e-07	High	80.65	4.55035e-07	High	80.28	4.95502e-07	0
LAGATLLIFANK	3	1	1	P36404		1231.74	0	4.826e-08	High	80.53	4.33707e-08	High	80.43	4.3928e-08	High	79.92	4.9911e-08	0
ILAGDKNYITMDELR	3	1	1	P12814		1751.9	0	2.04e-07	High	80.53	2.98284e-07	High	47.03	0.000672728	High	46.62	0.000729533	1
VGEEFEEQTVDGRPCK	5	1	1	P29373	C15(Carbamidomethyl)	1879.85	0	2.678e-07	High	80.52	4.76846e-07	High	80.51	4.70832e-07	High	57.59	9.00514e-05	0
TGQATVASGIPAGWMGLDCGPESSKK	3	1	1	P00558	C19(Carbamidomethyl)	2605.24	0	1.143e-12	High	80.52	5.43383e-07	High	53.49	0.000275791	High	37.67	0.0104396	1
LGSIAEIDLGVPPPVMK	3	1	1	Q9BXP5		1735.96	0	1.484e-08	High	80.5	9.80376e-08	High	93.01	6.70046e-09	High	47.2	0.000219128	0
DNLSYIEHIFEISR	3	1	1	Q15121		1735.87	0	5.128e-10	High	80.5	3.78782e-07	High	51.46	0.000309734	High	61.74	2.83696e-05	0
QVVQGLLSETYLEAHR	4	1	1	P33993		1842.99	0	3.508e-08	High	80.49	2.0278e-07	High	75.61	7.3094e-07	High	80.08	2.59181e-07	0
AGSDGESIGNCPFSQR	3	1	1	Q9Y696	C11(Carbamidomethyl)	1681.73	0	6.412e-11	High	80.49	3.72062e-07	High	61.64	2.85506e-05	High	78.04	6.66619e-07	0
WLLLCNPGLADTIVEK	3	1	1	P11216	C5(Carbamidomethyl)	1841.99	0	1.794e-10	High	80.49	2.1082e-07	High	60.05	2.36758e-05	High	53.8	9.75474e-05	0
ADIIHACDIVEDAAIAYGYNNIQMTLPK	2	1	1	Q9NSD9	C7(Carbamidomethyl)	3119.53	0	5.455e-14	High	80.48	4.41863e-07	High	71.57	3.66077e-06				0
YYVTIIDAPGHR	5	2	1	P68104		1404.73	0	3.143e-08	High	80.47	2.97946e-07	High	50.19	0.000288115	High	66.39	7.33619e-06	0
SIDAGPVDAWTLAFSPDSQYLATGTHVGK	3	1	1	Q9GZS3		3004.47	0	1.443e-13	High	80.45	4.40868e-07	High	89.22	5.89395e-08	High	66.97	9.92492e-06	0
DGPLNMILDDGGDLTNLIHTK	3	1	1	P23526		2252.12	0	2.178e-11	High	80.44	4.45499e-07	High	72.51	2.76316e-06	High	78.29	7.24951e-07	0
VAGQDGSVVQFK	3	3	1	P61956		1234.64	0	1.234e-06	High	80.44	2.74258e-07	High	56.24	7.21371e-05	High	74.53	1.06945e-06	0
VSIAELAQASNSLIAWGR	3	1	1	Q96HY6		1886.01	0	7.672e-10	High	80.42	1.98813e-07	High	81.89	1.53696e-07	High	53.44	0.00010009	0
AVEILADIIQNSTLGEAEIER	4	1	1	O75439		2284.21	0	5.909e-14	High	80.41	2.1201e-07	High	118.72	3.07493e-11	High	73.2	1.12478e-06	0
LAEMPADSGYPAYLGAR	3	1	1	P38606		1781.86	0	3.529e-09	High	80.41	4.29934e-07	High	71.95	2.87538e-06	High	70.16	4.49144e-06	0
EAPGSLLLCSAPSAAPEALVDSVIAPSR	2	1	1	Q9NXW9	C9(Carbamidomethyl)	2778.44	0	1.156e-11	High	80.36	2.6693e-07	High	91.66	1.90031e-08				0
AIVAGDQNVEYK	3	1	1	Q13642		1306.66	0	1.128e-06	High	80.36	2.83959e-07	High	80.45	2.78135e-07	High	52.41	0.000191181	0
ANENSNIQVLSER	2	1	1	Q6UN15		1473.73	0	6.458e-07	High	80.36	3.85208e-07	High	76.68	8.94571e-07				0
VVSNFMDFDETGVLK	3	1	1	Q9H0P0		1700.82	0	5.233e-09	High	80.32	4.21286e-07	High	84.37	1.63604e-07	High	67.74	7.26074e-06	0
ASGADSKGDDLSTAILK	5	1	1	P55072	N-Term(Acetyl)	1690.85	0	1.409e-09	High	80.32	3.73444e-07	High	75.24	1.17446e-06	High	79.34	4.6274e-07	1
IYDALDVSLIER	3	1	1	P54136		1406.75	0	4.112e-08	High	80.32	2.41067e-07	High	72.44	1.4026e-06	High	74.38	8.11578e-07	0
NPGLVLDIVEDLR	2	1	1	P49366		1452.81	0	2.098e-08	High	80.31	1.16388e-07	High	90.78	1.02361e-08				0
YITDWQNVFR	3	1	1	O75340		1341.66	0	1.552e-06	High	80.31	3.28216e-07	High	70.95	2.98912e-06	High	80.25	3.32781e-07	0
CLQILAAGLFLPGSVGITDPCESGNFR	3	1	1	Q12905	C1(Carbamidomethyl); C21(Carbamidomethyl)	2892.44	0	6.131e-13	High	80.31	4.19464e-07	High	64.03	1.76729e-05	High	60.62	3.95768e-05	0
PNSEPASLLELFNSIATQGELVR	5	1	1	P23381		2485.29	0	1.584e-10	High	80.28	2.74237e-07	High	88.92	3.78288e-08				0
HEWQVNGLDDIKDR	3	1	1	Q9Y281		1724.84	0	2.718e-10	High	80.26	4.15373e-07	High	73.49	1.98113e-06	High	56.54	9.82661e-05	1
LVTANLITIQNK	2	1	1	Q9HBK9		1327.8	0	3.265e-07	High	80.25	6.75004e-08	High	82.36	4.1815e-08				0
WTAISALEYGVPVTLIGEAVFAR	5	1	1	P52209		2463.33	0	1.178e-07	High	80.25	1.39721e-07	High	53.72	6.60283e-05	High	27.04	0.0300499	0
VQALTTDISLIFAALK	4	1	1	Q6PKG0		1704	0	3.719e-11	High	80.24	4.06882e-08	High	84.43	1.53246e-08				0
AQLFALTGVQPAR	6	1	1	P54578		1371.78	0	3.841e-07	High	80.24	1.80731e-07	High	80.3	1.78252e-07	High	79.84	1.89349e-07	0
MKETAEAYLGK	2	1	1	P11021		1240.63	0	1.266e-06	High	80.24	2.66839e-07				High	86.38	6.25992e-08	1
DAGYEFDICFTSVQK	3	1	1	P18669	C9(Carbamidomethyl)	1779.79	0	2.727e-09	High	80.23	4.25366e-07	High	68.32	6.6843e-06				0
ETEGGTVLTATTSELEAINKR	3	1	1	Q9UQE7		2220.14	0	1.344e-10	High	80.21	3.36337e-07	High	76.54	8.14078e-07	High	49.61	0.000386167	1
VAVLGASGGIGQPLSLLLK	11	1	1	P40926		1793.09	0	1.459e-08	High	80.19	1.00505e-08	High	84.72	3.71016e-09	High	81.55	7.34834e-09	0
LVINGNPITIFQER	6	1	1	P04406		1613.9	0	2.845e-08	High	80.19	1.54108e-07	High	80.08	1.58061e-07	High	80.13	1.48488e-07	0
NIIQQAIDAGEVPSYNAFVK	5	1	1	Q8WXX5		2177.13	0	4.852e-14	High	80.17	3.08678e-07	High	89.51	3.61019e-08	High	51.79	0.000218863	0
VILPVSVDEYQVGQLYSVAEASK	4	1	1	Q00169		2494.31	0	2.212e-13	High	80.15	2.33301e-07	High	88.49	3.51117e-08	High	51.12	0.000180421	0
VAHSDKPGSTSTASFR	4	1	1	Q9P0L0		1647.81	0	8.477e-11	High	80.15	4.21681e-07	High	80.06	4.46785e-07	High	36	0.0114793	0
AAVENLPTFLVELSR	5	1	1	Q14974		1658.91	0	7.635e-10	High	80.14	1.84941e-07	High	84.63	7.19691e-08	High	58.74	2.76675e-05	0
LICCDILDVLDK	6	1	1	P62258	C3(Carbamidomethyl); C4(Carbamidomethyl)	1476.75	0	1.266e-07	High	80.14	3.66493e-07	High	84.57	1.23421e-07	High	84.93	1.12317e-07	0
LMLLLEVISGER	2	4	2	O43707;P12814		1372.79	0	5.582e-08	High	80.14	1.31686e-07	High	80.17	1.29818e-07				0
LYTLVLTDPDAPSRK	3	1	1	P30086		1688.93	0	1.008e-07	High	80.11	1.63798e-07	High	74.56	6.71895e-07	High	53.46	7.52864e-05	1
EAVCIVLSDDTCSDEK	3	1	1	P55072	C4(Carbamidomethyl); C12(Carbamidomethyl)	1840.8	0	1.982e-11	High	80.09	4.31955e-07	High	76.07	1.07644e-06	High	93.49	1.95651e-08	0
LSNKVEAIDVEEAKR	4	1	1	P33991		1700.92	0	1.254e-08	High	80.08	2.21875e-07	High	80.14	2.30934e-07				2
DLLVTGAYEISDQSGGAGGLR	6	1	1	P49755		2079.04	0	3.758e-16	High	80.07	4.33949e-07	High	118.81	5.80014e-11	High	119.78	4.92844e-11	0
DINTDFLLVVLR	4	1	1	Q08211		1417.81	0	6.945e-08	High	80.06	1.17367e-07	High	80.39	9.55248e-08	High	66.8	2.30867e-06	0
LLVPLVPDLQDVAQLR	6	1	1	Q9BSJ8		1789.06	0	4.829e-09	High	80.06	3.35335e-08	High	70.52	3.01633e-07	High	68.93	4.3499e-07	0
NQQITHANNTVSNFK	6	1	1	Q92598		1715.85	0	8.781e-11	High	80.04	4.63214e-07	High	80.31	4.31569e-07	High	63.12	2.33526e-05	0
TDVCVFAAQEDLETMQAFAQVFNK	2	1	1	Q7L1Q6	C4(Carbamidomethyl)	2762.28	0	1.993e-11	High	80.03	6.78795e-07	High	101.71	4.55306e-09				0
YAAVTQFEATDAR	3	2	1	P55786		1442.69	0	3.673e-09	High	80.03	4.23067e-07	High	80.05	4.06295e-07	High	79.95	4.15759e-07	0
IFDANTKPNLNLQVLSNPEFLAEGTAIK	4	1	1	O60701		3057.63	0	6.626e-15	High	80.02	1.43836e-07	High	90.02	1.44831e-08	High	61.2	1.14925e-05	0
IAAQDLLLAVATDFQNESAAALAAAATR	4	1	1	Q96P70		2786.47	0	5.663e-11	High	80	2.235e-07	High	54.29	7.76437e-05				0
LIGPNCPGVINPGECK	3	1	1	P53597	C6(Carbamidomethyl); C15(Carbamidomethyl)	1724.85	0	7.289e-10	High	79.99	4.21469e-07	High	71.73	2.75957e-06	High	73.33	1.90684e-06	0
NLVLTGFSHIDLIDLDTIDVSNLNR	2	1	1	Q9UBT2		2797.48	0	2.772e-14	High	79.98	2.01928e-07	High	56.91	3.81945e-05				0
IANLQTDLSDGLR	3	1	1	P21333		1415.75	0	1.426e-08	High	79.97	2.91507e-07	High	100.27	2.7205e-09	High	99.89	2.76413e-09	0
SWIEEQAMGSFLSVAK	5	1	1	P28838		1782.87	0	1.291e-10	High	79.96	4.99076e-07	High	75.29	1.46865e-06	High	60.24	4.69807e-05	0
LIIWDSYTTNK	3	3	2	P62879;P62873		1353.7	0	5.756e-06	High	79.95	2.80713e-07	High	74.98	8.76817e-07	High	79.91	2.79227e-07	0
VEGTEPTTAFNLFVGNLNFNK	2	1	1	P19338		2312.16	0	2.92e-09	High	79.95	4.0362e-07				High	85.32	1.1824e-07	0
LDAQVQELHAK	3	1	1	P35580		1251.67	0	6.166e-07	High	79.94	2.59561e-07	High	79.3	3.13698e-07	High	60.88	2.08637e-05	0
LSQTSNVDKEEEAVTIEMNEPVQLTFALR	2	1	1	P12004		3291.65	0	7.245e-14	High	79.93	4.47658e-07	High	82.71	2.34411e-07				1
IKDPDASKPEDWDER	9	1	1	P27797		1800.84	0	8.476e-09	High	79.92	5.27121e-07	High	81.64	3.5474e-07	High	81.34	3.86722e-07	1
MLTAQDMSYDEAR	3	1	1	Q01082		1530.66	0	1.813e-08	High	79.92	3.53961e-07	High	71.05	2.79937e-06	High	67.34	6.65128e-06	0
TLDLSNNQLSEIPAELADCPK	5	1	1	Q8N1G4	C19(Carbamidomethyl)	2328.15	0	1.453e-12	High	79.9	5.30066e-07	High	126.15	1.22058e-11	High	37.49	0.00947334	0
ATSNVFAMFDQSQIQEFK	4	3	1	P19105		2090.99	0	1.673e-10	High	79.9	5.76114e-07	High	102.27	3.2522e-09	High	70.57	4.7665e-06	0
GILAADESTGSIAK	3	1	1	P04075		1332.7	0	2.644e-07	High	79.88	3.37189e-07	High	79.82	3.15301e-07	High	79.66	3.28756e-07	0
TLTIVDTGIGMTK	26	3	2	P07900;P08238		1349.74	0	6.087e-09	High	79.87	2.10714e-07	High	100.51	1.7784e-09	High	86.36	4.72817e-08	0
MASTFIGNSTAIQELFK	9	1	1	Q9BUF5		1857.95	0	6.169e-05	High	79.87	3.4724e-07	High	69.83	3.63972e-06	High	61.54	2.64449e-05	0
LLLGAGAVAYGVR	6	1	1	Q99623		1259.75	0	1.521e-06	High	79.79	6.97946e-08	High	48.86	8.51611e-05	High	79.6	7.29158e-08	0
FSIQTMCPIEGEGNIAR	3	1	1	Q13155	C7(Carbamidomethyl)	1922.91	0	5.64e-11	High	79.78	5.49124e-07	High	97.5	9.52269e-09	High	68.22	7.97748e-06	0
VMVDSLVEQEIQTSVATLDETEELPR	2	1	1	P57740		2931.45	0	1.307e-12	High	79.78	5.26507e-07	High	92.6	2.78068e-08				0
WVDPNSPVLLEDPVLCALAK	6	1	1	P42330	C16(Carbamidomethyl)	2236.17	0	2.221e-12	High	79.76	2.77415e-07	High	86.69	5.5608e-08	High	63.04	1.27376e-05	0
IFDIDEAEEGVK	2	1	1	P20042		1364.66	0	1.397e-07	High	79.76	3.70943e-07	High	79.35	4.27413e-07				0
CDSSPDSAEDVR	3	1	1	P02765	C1(Carbamidomethyl)	1337.53	0	1.455e-07	High	79.76	2.73716e-07	High	61.47	1.8748e-05	High	79.42	2.99434e-07	0
SELGNQSPSTSSR	3	1	1	Q5JTV8		1349.63	0	2.343e-08	High	79.75	3.62265e-07	High	86.49	7.53944e-08	High	86.49	7.75261e-08	0
AAAMDVDTPSGTNSGAGK	3	1	1	P62877	N-Term(Acetyl)	1691.76	0	8.668e-11	High	79.75	5.6829e-07	High	84.6	1.82904e-07	High	55.85	0.000129098	0
GAPTTSLISVAVTK	4	1	1	P49419		1344.78	0	6.495e-08	High	79.75	1.44059e-07	High	68.6	1.87732e-06	High	68.66	1.87199e-06	0
DIPVLVATDVAAR	3	1	1	Q86XP3		1339.76	0	5.236e-08	High	79.73	1.38339e-07	High	62.22	7.82727e-06	High	62.3	7.68441e-06	0
YESSALPSGQLTSLSEYASR	6	1	1	Q12931		2146.03	0	4.56e-11	High	79.72	5.51963e-07	High	84.66	1.72358e-07	High	72.89	2.66532e-06	0
QSLETICLLLAYK	4	3	3	P62140;P62136;P36873	C7(Carbamidomethyl)	1551.85	0	1.081e-07	High	79.71	2.27709e-07	High	79.73	2.07508e-07	High	79.29	2.29044e-07	0
LFVTNDAATILR	4	1	1	P50990		1333.75	0	2.208e-07	High	79.7	1.70372e-07	High	79.78	1.78834e-07	High	54.21	6.10697e-05	0
AQAAAPASVPAQAPK	5	1	1	P47914		1377.75	0	6.44e-10	High	79.7	3.02168e-07	High	63.92	1.09082e-05	High	68.46	3.56402e-06	0
LPPLPLTLALGAFLNHR	3	1	1	O96008		1843.1	0	2.06e-09	High	79.68	1.72234e-08	High	53.29	1.12515e-05	High	27.55	0.00369164	0
EILQEEEDLAEIVQLVGK	6	1	1	P38606		2055.09	0	1.776e-14	High	79.67	2.75671e-07	High	142.4	1.42709e-13	High	77.56	4.35839e-07	0
MTQIMFETFNTPAMYVAIQAVLSLYASGR	4	2	2	P60709;P63261		3253.6	0	5.174e-10	High	79.67	5.15197e-07	High	75.46	1.33974e-06				0
VGLAALIIQDFK	2	1	1	Q5T160		1287.77	0	6.491e-07	High	79.67	5.07105e-08	High	60.2	4.87046e-06				0
TTCSCSLAVQLSK	3	1	1	O43681	C3(Carbamidomethyl); C5(Carbamidomethyl)	1454.7	0	3.349e-08	High	79.66	4.26085e-07	High	98.67	5.35175e-09	High	64.44	1.37784e-05	0
LKPYVSYLAPESEETPLTAAQLFSEAVAPAIEK	5	1	1	Q8IXM3		3562.87	0	2.54e-11	High	79.66	1.97362e-07	High	70.27	1.75728e-06	High	58.19	2.95066e-05	0
LPGPTLWASYSLEYGK	2	1	1	P07741		1781.91	0	2.817e-12	High	79.64	3.86768e-07	High	95.27	1.06088e-08				0
VNQIGSVTEAIQACK	4	1	1	P09104	C14(Carbamidomethyl)	1617.83	0	5.682e-10	High	79.64	4.04694e-07	High	79.63	4.04538e-07	High	82.85	2.00516e-07	0
VEFEELCADLFER	6	1	1	Q9Y4L1	C7(Carbamidomethyl)	1656.76	0	5.914e-10	High	79.64	5.02472e-07	High	79.63	4.99274e-07	High	79.74	4.88911e-07	0
SLAGSSGPGASSGTSGDHGELVVR	3	1	1	P29692		2185.05	0	7.048e-14	High	79.64	6.0025e-07	High	65.09	1.73146e-05	High	71.42	4.03099e-06	0
ECLEDVTAVCILEGFQNQQSMLLADK	2	1	1	O94826	C2(Carbamidomethyl); C10(Carbamidomethyl)	3011.43	0	2.447e-13	High	79.63	7.48639e-07	High	86.61	1.43624e-07				0
EDLVFIFWAPESAPLK	5	2	2	Q9Y281;P23528		1861.98	0	2.56e-10	High	79.62	3.21975e-07	High	62.83	1.49583e-05	High	63.97	1.22665e-05	0
TQYSSAMLESLLPGIR	4	1	1	P55786		1765.92	0	3.782e-11	High	79.61	3.71398e-07	High	101.43	2.31303e-09				0
LLQDANYNVEK	2	1	1	O76031		1306.67	0	4.697e-06	High	79.61	3.5116e-07	High	66.23	7.64725e-06				0
ETDLLLDDSLVSIFGNR	8	1	1	P30044		1906.98	0	1.592e-10	High	79.61	4.15156e-07	High	59.64	3.98718e-05	High	75.69	1.00761e-06	0
ASIEIANESGETPLDIAK	2	1	1	O43150		1857.96	0	4.018e-08	High	79.59	3.69815e-07	High	62.65	1.92582e-05				0
GVEIEGPLSTETNWDIAHMISGFE	2	1	1	P28070		2632.23	0	7.564e-12	High	79.58	7.27567e-07	High	47.93	0.00104209				0
NPDDITQEEYGEFYK	7	1	1	P08238		1847.8	0	2.603e-09	High	79.54	5.14732e-07	High	67.01	9.28649e-06	High	75.15	1.39152e-06	0
TDDYLDQPCYETINR	3	1	1	P50395	C9(Carbamidomethyl)	1902.82	0	8.994e-09	High	79.53	5.54362e-07	High	85.01	1.50336e-07	High	85	1.50683e-07	0
TPTEALASFDYIVR	3	1	1	Q9H7Z7		1582.81	0	4.431e-10	High	79.51	3.87885e-07	High	84.04	1.36679e-07	High	66.54	7.95223e-06	0
TSRPENAIIYNNNEDFQVGQAK	3	1	1	P29401		2508.22	0	1.241e-12	High	79.51	5.9722e-07	High	78.73	7.12038e-07	High	79.9	5.5616e-07	0
KQQSIAGSADSKPIDVSR	5	1	1	Q12904		1886.99	0	1.596e-12	High	79.49	3.21637e-07	High	96.2	6.94462e-09	High	43.53	0.00128425	1
LYDLVAGSNCLK	3	1	1	P43304	C10(Carbamidomethyl)	1352.69	0	3.403e-08	High	79.49	3.93612e-07	High	66.4	7.99513e-06	High	79.04	4.36584e-07	0
LVEALCAEHQINLIK	2	1	1	P25398	C6(Carbamidomethyl)	1750.95	0	3.133e-10	High	79.47	1.915e-07	High	76.42	3.81957e-07				0
KLGCEVLGVSVDSQFTHLAWINTPR	3	1	1	P32119	C4(Carbamidomethyl)	2827.45	0	2.28e-18	High	79.45	3.45043e-07	High	100.48	2.97261e-09				1
IMDPNIVGSEHYDVAR	6	1	1	P06576		1815.88	0	5.563e-09	High	79.45	5.2551e-07	High	63.12	2.24263e-05	High	84.35	1.69317e-07	0
QITDNIFLTTAEVIAQQVSDK	4	1	1	P48163		2334.22	0	5.413e-12	High	79.43	3.6602e-07	High	89.14	3.96781e-08	High	51.85	0.000212594	0
LNLAFVANLFNK	2	1	1	P13797		1363.78	0	2.171e-07	High	79.41	1.41471e-07	High	85.54	3.1835e-08				0
ITNSLTVLCSEK	3	1	1	O75822	C9(Carbamidomethyl)	1364.71	0	6.159e-08	High	79.41	3.68855e-07	High	79.3	3.88304e-07	High	78.79	4.39331e-07	0
VGDQVWLFIDEPR	3	1	1	P49588		1573.8	0	3.062e-09	High	79.4	4.84521e-07	High	66.93	8.59737e-06				0
NYFENTDILIYVIDSADRK	2	1	1	P36405		2289.14	0	3.082e-10	High	79.38	4.60228e-07	High	67.04	8.09569e-06				1
HQAFEAELSANQSR	4	1	1	Q13813		1587.75	0	9.495e-10	High	79.36	5.23767e-07	High	66.24	1.13851e-05				0
HTGPGILSMANAGPNTNGSQFFICTAK	3	1	1	P62937	M9(Oxidation); C24(Carbamidomethyl)	2807.33	0	8.017e-15	High	79.34	7.23504e-07	High	96.25	1.59238e-08	High	74.75	2.13708e-06	0
MGAVFMDAPVSGGVGAAR	2	1	1	P31937		1692.83	0	9.08e-07	High	79.34	5.01738e-07	High	63.25	2.03218e-05				0
NVQALEIELQSQLALK	3	1	1	P13645		1797.01	0	4.811e-10	High	79.34	1.28636e-07	High	42.23	0.000652269	High	51.66	7.53984e-05	0
LYDEVQEVVYFPAVVHDNLGER	2	1	1	Q0VDG4		2591.28	0	2.268e-13	High	79.3	5.93323e-07	High	102.51	2.81646e-09				0
YGDSEFTVQSTTGHCVHMR	3	1	1	P52597	C15(Carbamidomethyl)	2211.96	0	1.279e-11	High	79.29	6.4945e-07	High	64.74	1.87342e-05	High	47.36	0.00100091	0
VTDPVGDIVSFMHSFEEK	3	1	1	Q96CS3		2036.97	0	1.214e-11	High	79.26	5.98813e-07	High	57.7	8.7035e-05	High	47.96	0.000814175	0
GAAGALLVYDITR	2	2	2	P61019;Q8WUD1		1319.74	0	1.376e-07	High	79.26	2.05731e-07				High	85.82	4.54255e-08	0
GAEAANVTGPGGVPVQGSK	3	1	1	P67809		1695.87	0	2.871e-11	High	79.24	4.72923e-07	High	95.21	1.19466e-08	High	95.29	1.198e-08	0
GADFLVTEVENGGSLGSK	3	1	1	P14618		1779.88	0	4.561e-09	High	79.24	5.10447e-07	High	64.91	1.43668e-05	High	81.05	3.43148e-07	0
LLILADMADVYK	3	1	1	P35221		1364.75	0	2.667e-08	High	79.23	2.39992e-07	High	79.5	2.15989e-07	High	78.92	2.48772e-07	0
SGNYTVLQVVEALGSSLENPEPR	3	1	1	Q96T76		2459.24	0	1.617e-12	High	79.22	4.45187e-07	High	66.8	7.69906e-06	High	75.04	1.15305e-06	0
EESAADWALYTYEDGSDDLK	4	1	1	Q16643		2277.97	0	2.545e-11	High	79.21	6.50728e-07	High	81.66	3.68804e-07	High	61.23	4.03799e-05	0
AFVHWYVGEGMEEGEFSEAR	5	6	2	Q71U36;P68366		2330.02	0	9.696e-11	High	79.21	7.10104e-07	High	68.11	9.00111e-06	High	48.7	0.000818146	0
IGLIQFCLSAPK	2	1	1	P50991	C7(Carbamidomethyl)	1346.75	0	4.122e-08	High	79.19	2.30162e-07	High	92.63	1.03421e-08				0
MQDLDEDATLTQLATAWVSLATGGEK	5	1	1	O14579		2764.33	0	3.542e-12	High	79.17	7.13042e-07	High	91.43	4.23755e-08	High	47.08	0.0011469	0
SLIANLAAANCYK	3	1	1	P55263	C11(Carbamidomethyl)	1408.73	0	7.987e-08	High	79.17	4.21288e-07	High	61.14	2.45737e-05	High	63.69	1.56916e-05	0
TMLELLNQLDGFQPNTQVK	6	1	1	P17980		2189.13	0	9.695e-12	High	79.16	3.78577e-07	High	78.63	4.42109e-07	High	57.09	6.36137e-05	0
LPSLGAGFSQGLK	2	1	1	Q8IZL8		1274.71	0	1.342e-08	High	79.16	2.44498e-07	High	78.27	2.73298e-07				0
AEVQVLVLDGR	4	1	1	P40429	N-Term(Acetyl)	1240.69	0	5.525e-08	High	79.16	1.96569e-07	High	61.22	1.22325e-05	High	65.97	4.26187e-06	0
YNEDLELEDAIHTAILTLK	7	1	1	P25787		2201.14	0	4.023e-12	High	79.14	3.77277e-07	High	103.47	1.4258e-09	High	76.78	6.58018e-07	0
TAFDEAIAELDTLSEESYK	12	1	1	P63104		2131.99	0	9.062e-12	High	79.14	6.7532e-07	High	75.15	1.71839e-06	High	70.17	5.39464e-06	0
IGFPETTEEELEEIASENSDCIFPSAPDVK	2	1	1	Q9Y3F4	C21(Carbamidomethyl)	3353.53	0	2.998e-10	High	79.14	9.24604e-07	High	42.56	0.00418465				0
KIWCFGPDGTGPNILTDITK	5	1	1	P13639	C4(Carbamidomethyl)	2233.15	0	9.284e-09	High	79.13	4.06859e-07	High	82.87	1.82553e-07	High	69.62	4.04379e-06	1
LGESVQDLSSFDEYSSELK	3	1	1	Q9UI12		2132.99	0	3.492e-11	High	79.13	6.66492e-07	High	75.78	1.44143e-06	High	71.74	3.69441e-06	0
ITGEAFVQFASQELAEK	6	1	1	P52597		1867.96	0	1.236e-10	High	79.1	4.0968e-07	High	79.22	4.45187e-07	High	88.45	4.77965e-08	0
QEYDESGPSIVHR	5	7	2	P60709;P63261		1516.7	0	4.61e-08	High	79.09	5.53664e-07	High	63.28	1.93126e-05	High	65.42	1.23156e-05	0
NNSVVQVLLAAGADPNLGDDFSSVYK	2	1	1	Q9H078		2693.35	0	7.648e-11	High	79.09	5.30852e-07	High	33.05	0.0223448				0
AFLADPSAFVAAAPVAAATTAAPAAAAAPAK	9	1	1	P05388		2752.48	0	4.546e-10	High	79.08	1.84774e-07	High	97.79	2.58661e-09	High	86.66	3.59264e-08	0
LLEDFLQEGEEPDEDDAYQVLSTLK	3	1	1	Q8N3U4		2896.37	0	1.646e-12	High	79.08	8.55276e-07	High	70.83	5.73683e-06	High	51.6	0.000478747	0
LGESQTLQQFSR	3	1	1	Q13813		1393.71	0	7.855e-08	High	79.08	4.26402e-07	High	64.95	1.08922e-05	High	73.49	1.54461e-06	0
TVAQSQQLETNSQR	3	1	1	P40938		1589.79	0	2.323e-08	High	79.07	5.11623e-07	High	76.37	9.5384e-07	High	77.04	8.18465e-07	0
AFLASGPYLTHQQK	5	1	1	Q9Y6M9	N-Term(Acetyl)	1602.83	0	5.539e-08	High	79.02	3.82208e-07	High	80.08	3.45575e-07	High	80.63	3.08361e-07	0
YCPNSVLVIIDVKPK	2	1	1	P51665	C2(Carbamidomethyl)	1744.97	0	2.206e-10	High	78.98	1.55563e-07	High	73.72	5.43513e-07				0
LGSTAPQVLSTSSPAQQAENEAK	3	1	1	Q9UNZ2		2314.16	0	8.939e-13	High	78.96	5.70488e-07	High	74.85	1.47467e-06	High	83.89	1.81294e-07	0
ASLYNAVTIEDVQK	3	1	1	Q9Y617		1550.81	0	8.984e-09	High	78.95	4.19619e-07	High	98.63	4.75696e-09	High	57.94	5.55198e-05	0
ATCAPQHGAPGPGPADASK	5	1	1	P21333	C3(Carbamidomethyl)	1789.83	0	9.824e-09	High	78.94	6.9183e-07	High	110.22	5.07148e-10	High	103.34	2.48871e-09	0
SQNKEDYAGLKEEFR	5	1	1	P78417		1813.87	0	3.981e-08	High	78.93	6.1986e-07	High	78.75	6.59426e-07	High	39.89	0.00505134	2
DNTYLVELSSLLVR	5	1	1	Q96JB5		1621.88	0	1.712e-08	High	78.93	2.6867e-07	High	69.81	1.9484e-06	High	40.49	0.00179108	0
LFQVEYAIEAIK	6	1	1	P28066		1423.79	0	6.268e-07	High	78.93	2.04061e-07	High	57.13	3.09828e-05	High	67.42	3.05211e-06	0
ASALEQFVNSVR	3	1	1	Q9UNS2	N-Term(Acetyl)	1362.7	0	2.492e-08	High	78.92	4.29581e-07	High	79.04	4.17873e-07	High	65.46	9.28717e-06	0
LSETNPQDCSLSLR	2	1	1	Q96IW2	C9(Carbamidomethyl)	1619.77	0	5.959e-09	High	78.91	6.11796e-07	High	72.04	2.95707e-06				0
GDDLLPAGTEDYIHIR	2	2	2	O60739;P41567		1784.88	0	1.052e-08	High	78.91	5.77736e-07				High	66.53	9.69363e-06	0
VQQSSESSTSSPSQHEATPGAR	3	1	1	O75152		2258.03	0	4.105e-11	High	78.9	7.56202e-07	High	59.15	7.21198e-05	High	55.43	0.000168414	0
VYAILTHGIFSGPAISR	3	3	2	P60891;P11908		1802.01	0	7.16e-10	High	78.88	2.15484e-07	High	85.88	3.66681e-08				0
TVDLQDAEEAVELVQYAYFK	6	1	1	P25205		2331.14	0	9.565e-13	High	78.87	6.34321e-07	High	90.61	4.06239e-08	High	39.91	0.00477289	0
GVGIISEGNETVEDIAAR	4	3	1	P05023		1829.93	0	2.893e-09	High	78.86	5.07716e-07	High	91.4	2.84341e-08	High	91.57	2.73426e-08	0
IMLNTPEDVQALVSGK	6	1	1	O00231		1714.9	0	1.722e-09	High	78.86	3.73799e-07	High	78.61	3.81487e-07	High	72.48	1.6129e-06	0
LFVTGLFSLNQDIPAFK	4	1	1	O14980		1910.06	0	2.317e-09	High	78.83	1.82631e-07	High	82.02	8.47879e-08				0
LNEGVVEFASYGDLK	3	1	1	Q13243		1640.81	0	1.466e-09	High	78.83	5.6753e-07	High	78.89	5.38438e-07	High	69.32	4.99961e-06	0
DYPVVSIEDPFDQDDWAAWSK	5	1	1	P09104		2483.11	0	2.147e-11	High	78.81	8.38456e-07	High	84.58	2.17537e-07	High	47.44	0.00115123	0
YLAEVATGEK	4	1	1	P61981		1080.56	0	5.783e-06	High	78.8	3.3286e-07	High	72.47	1.45523e-06	High	72.53	1.67262e-06	0
AGFAGDDAPR	4	10	3	P60709;P68032;P63261		976.448	0	3.864e-06	High	78.77	3.13265e-07	High	79.07	2.92356e-07	High	79.01	2.96423e-07	0
KSDIDEIVLVGGSTR	5	1	1	P11021		1588.86	0	4.168e-11	High	78.75	3.40048e-07	High	102.86	1.28366e-09	High	78.47	3.89718e-07	1
GLIPQLIGVAPEK	6	2	2	O75746;Q9UJS0		1334.81	0	1.427e-07	High	78.74	4.07662e-08	High	73.76	1.32529e-07	High	56.12	7.45246e-06	0
VPLPGPLFDALPR	2	1	1	Q96PE3		1391.81	0	6.081e-08	High	78.74	9.62349e-08				High	41.99	0.000499605	0
EALAAVLTYAKPDEFSALCDLLGTR	2	1	1	O94979	C19(Carbamidomethyl)	2724.4	0	1.426e-14	High	78.72	4.29685e-07	High	58.78	4.25776e-05				0
LLAETHYQLGLAYGYNSQYDEAVAQFSK	4	1	1	P49321		3179.54	0	4.637e-14	High	78.71	6.81005e-07	High	104.67	1.9175e-09				0
DAVVYPILVEFTR	6	1	1	Q9Y4L1		1521.83	0	1.62e-08	High	78.7	2.65071e-07	High	78.78	2.79436e-07	High	71.58	1.46998e-06	0
SQIFSTASDNQPTVTIK	6	1	1	P11021		1836.93	0	3.929e-11	High	78.69	4.98239e-07	High	77.22	6.97039e-07	High	82.5	2.08629e-07	0
IFTASNVSSVPLPAENVTITAGQR	5	1	1	Q14157		2472.31	0	1.736e-11	High	78.69	2.82583e-07	High	76.52	4.63515e-07	High	74.74	7.11764e-07	0
IITITGTQDQIQNAQYLLQNSVK	8	1	1	P61978		2589.4	0	1.794e-13	High	78.68	2.22929e-07	High	69.14	1.95648e-06	High	91.54	1.08726e-08	0
LVIQSYFVQTLK	3	1	1	Q9Y547		1438.83	0	8.793e-07	High	78.67	1.05948e-07	High	46.16	0.000181577	High	33.83	0.003105	0
THCPIYLVNVSSISAGDVIAAAK	2	1	1	Q9BPU6	C3(Carbamidomethyl)	2386.25	0	3.798e-13	High	78.65	3.59568e-07	High	70.71	2.2758e-06				0
GIEQAVQSHAVAEEEAR	4	1	1	Q16891		1823.9	0	7.442e-13	High	78.64	6.16846e-07	High	117.35	8.32949e-11	High	57.48	8.07492e-05	0
LAQNILSYLDLK	3	1	1	Q9UL15		1390.8	0	1.035e-07	High	78.62	1.49771e-07	High	76.27	2.56112e-07	High	50.57	0.000121465	0
CQVFEETQIGGER	3	1	1	Q99832	C1(Carbamidomethyl)	1552.71	0	2.392e-08	High	78.62	5.20762e-07	High	73.92	1.54296e-06	High	78.79	4.94165e-07	0
FQLLEGPPESMGR	3	1	1	P31150		1460.72	0	2.419e-07	High	78.61	5.36423e-07	High	78.34	5.679e-07	High	78.98	4.95777e-07	0
IPAGLCATAIDILTTVVR	5	1	1	Q96P70	C6(Carbamidomethyl)	1884.06	0	1.384e-09	High	78.61	1.44607e-07	High	74.92	2.64128e-07	High	63.8	3.87689e-06	0
APLATGEDDDDEVPDLVENFDEASK	6	1	1	P20290		2691.18	0	6.381e-12	High	78.61	9.21353e-07	High	73.66	2.87161e-06	High	81.07	5.25254e-07	0
EAEAAIYHLQLFEELR	4	1	1	P14618		1931.99	0	4.17e-12	High	78.6	5.28687e-07	High	90.97	3.00738e-08				0
AEPPQCTSLAWSADGQTLFAGYTDNLVR	3	1	1	P63244	C6(Carbamidomethyl)	3068.45	0	1.835e-12	High	78.6	8.84136e-07	High	72.89	3.28988e-06	High	51	0.000513136	0
EGTDSSQGIPQLVSNISACQVIAEAVR	6	1	1	Q99832	C19(Carbamidomethyl)	2829.42	0	4.642e-11	High	78.59	5.85249e-07	High	76.2	1.07947e-06	High	66.85	9.13931e-06	0
VGRPSNIGQAQPIIDQLAEEAR	3	1	1	Q9UHX1		2362.25	0	3.418e-12	High	78.58	3.21727e-07	High	78.84	2.90623e-07	High	67.24	4.24798e-06	0
VSPNPELLSLLQNSEGK	2	1	1	Q9UMS6		1824.98	0	4.977e-08	High	78.58	3.21727e-07	High	49.19	0.000291619				0
AYHEQLSVAEITNACFEPANQMVK	11	5	2	Q71U36;P68366	C15(Carbamidomethyl)	2750.3	0	4.677e-14	High	78.57	8.63856e-07	High	81.56	4.47218e-07	High	80.17	6.00046e-07	0
GAEEMETVIPVDVMR	6	1	1	Q99497		1675.81	0	1.511e-08	High	78.56	6.41549e-07	High	69.92	4.69061e-06	High	78.24	6.6511e-07	0
QVQGPVLVEDTCLCFNALGGLPGPYIK	2	1	1	Q9BY32	C12(Carbamidomethyl); C14(Carbamidomethyl)	2945.5	0	7.58e-11	High	78.56	4.78549e-07	High	59.33	3.73379e-05				0
VALAGLLGFGLGK	5	1	1	Q56VL3		1215.75	0	1.339e-08	High	78.56	5.08502e-08	High	29.82	0.003596	High	25.06	0.0102923	0
VPYPVFESNPEFLYVEGLPEGIPFR	6	1	1	P78347		2895.46	0	1.003e-11	High	78.55	5.64831e-07	High	67.87	6.23826e-06	High	31.31	0.0298431	0
MEDYQAAEETAFVVDEVSNIVK	4	1	1	P63172	N-Term(Acetyl)	2529.17	0	2.721e-07	High	78.55	8.79712e-07	High	51.02	0.000515918				0
EVATNSELVQSGK	2	2	1	P02533		1361.69	0	3.024e-06	High	78.55	4.83143e-07				High	78.89	4.46762e-07	0
ALIQYFSPYVSADMHR	2	1	1	Q13098		1897.93	0	1.242e-09	High	78.54	6.27015e-07	High	70.14	4.30884e-06				0
ALTSFLPAPTQLSQDQLEAEEK	4	1	1	Q13573	N-Term(Acetyl)	2458.24	0	7.894e-12	High	78.52	5.63122e-07	High	63.81	1.66572e-05	High	30.61	0.0355405	0
DYIYAVTPLLEDALMDR	3	1	1	O75533		1997.99	0	1.59e-09	High	78.52	6.6506e-07	High	53.97	0.000187004	High	34.02	0.0189421	0
TVEGVLIVHEHR	6	1	1	O43809		1388.77	0	2.578e-07	High	78.52	2.86834e-07	High	52.88	0.000124428	High	52.13	0.000146046	0
DQVDIAVQELLQLK	4	1	1	P07814		1611.9	0	2.454e-10	High	78.51	2.09279e-07	High	96.02	3.71301e-09	High	96.41	3.67981e-09	0
TALAEAELEYNPEHVSR	2	1	1	Q9NSE4		1928.93	0	1.915e-11	High	78.51	6.91256e-07	High	39.67	0.00500092				0
LAALNPESNTAGLDIFAK	4	1	1	O00299		1844.98	0	2.269e-09	High	78.5	3.81385e-07	High	90.64	2.33004e-08	High	104.68	8.95274e-10	0
DSSTCPGDYVLSVSENSR	2	1	1	P46109	C5(Carbamidomethyl)	1972.86	0	9.928e-10	High	78.49	7.85766e-07	High	75.64	1.49002e-06				0
LYQSNLVLVSAINGACPAGGCLVALTCDYR	2	1	1	P42126	C16(Carbamidomethyl); C21(Carbamidomethyl); C27(Carbamidomethyl)	3255.61	0	1.245e-11	High	78.48	6.52766e-07	High	69.81	4.90496e-06				0
ALVENCLVPDLWIR	4	1	1	Q15020	C6(Carbamidomethyl)	1697.91	0	4.98e-08	High	78.48	3.45541e-07	High	65.82	6.49309e-06	High	78.98	3.15552e-07	0
HEILQWVLQTDSQQ	2	1	1	Q96AG4		1724.86	0	4.338e-08	High	78.47	6.09468e-07	High	94.12	1.60712e-08				0
MEAVLTEELDEEEQLLR	4	1	1	Q8N6M0	N-Term(Acetyl)	2089	0	3.606e-07	High	78.47	7.11876e-07	High	85.35	1.48059e-07				0
IMLFTNEDNPHGNDSAK	3	1	1	P12956		1902.87	0	1.098e-10	High	78.47	7.55968e-07	High	81.74	3.51354e-07	High	96.41	1.18623e-08	0
FGGGNPELLTQMVSK	3	1	1	P40939		1577.8	0	5.659e-12	High	78.45	5.00113e-07	High	98.2	5.60774e-09	High	82.99	1.78834e-07	0
QDLMNIAGTTLSSK	5	1	1	P78371		1478.75	0	7.254e-10	High	78.44	5.35638e-07	High	78.97	4.36072e-07	High	31.93	0.0227629	0
TVESITDIR	3	1	1	P11279		1033.55	0	3.392e-05	High	78.44	3.19378e-07	High	78.66	3.10409e-07	High	58.04	3.80813e-05	0
GIHSAIDASQTPDVVFASILAAFSK	5	1	1	P54819		2545.34	0	1.133e-13	High	78.43	3.42364e-07	High	109.87	2.25655e-10	High	68.96	3.07479e-06	0
DALSDFFEVESELGR	4	1	1	Q16566		1713.8	0	5.611e-09	High	78.43	6.43817e-07	High	95.65	1.247e-08				0
MYSYVTEELPQLINANFPVDPQR	5	1	1	P10768		2724.33	0	1.986e-11	High	78.43	7.0985e-07	High	78.47	7.16143e-07	High	70.62	4.26545e-06	0
DHQPCIIFMDEIDAIGGR	2	1	1	P62333	C5(Carbamidomethyl)	2086.97	0	2.915e-10	High	78.41	7.70811e-07	High	81.62	3.70839e-07				0
STGCDFAVSPK	2	1	1	P55809	C4(Carbamidomethyl)	1168.53	0	5.196e-06	High	78.4	4.93618e-07	High	78.04	5.3942e-07				0
KEAESSPFVER	4	1	1	P14625		1278.64	0	1.239e-06	High	78.4	5.04458e-07	High	55.24	0.00010039	High	65.14	9.8289e-06	1
ALVEFTNSPDCLSK	2	1	1	Q9UIA9	C11(Carbamidomethyl)	1580.76	0	1.296e-08	High	78.4	5.97689e-07				High	50.23	0.000390748	0
GIFPVLCKDPVQEAWAEDVDLR	3	1	1	P14618	C7(Carbamidomethyl)	2557.28	0	2.018e-13	High	78.39	6.17901e-07	High	85.49	1.26131e-07	High	79.5	4.83029e-07	1
LSNTQGVVSAFSTMMSVHR	3	1	1	P48047		2052	0	1.855e-13	High	78.37	7.08081e-07	High	78.2	7.3332e-07	High	73.96	1.98284e-06	0
AMGIMNSFVNDIFER	7	14	2	O60814;P06899		1743.82	0	3.807e-09	High	78.36	7.14819e-07	High	115.47	1.40903e-10	High	115.78	1.271e-10	0
INPDGSQSVVEVPYAR	3	1	1	Q9Y2B0		1730.87	0	9.016e-10	High	78.36	5.48514e-07	High	73.92	1.51457e-06	High	78.42	5.41708e-07	0
FFTDDLFQYAGEK	3	1	1	Q6NYC1		1580.73	0	5.284e-07	High	78.35	6.26543e-07	High	78.61	5.922e-07	High	96.36	9.95344e-09	0
VSDTVVEPYNATLSVHQLVENTDETYCIDNEALYDICFR	20	5	5	P07437;P68371;P04350;Q9BVA1;Q9BUF5	C27(Carbamidomethyl); C37(Carbamidomethyl)	4593.09	0	1.866e-11	High	78.33	1.18028e-06	High	65.13	2.37389e-05				0
AQDIEAGDGTTSVVIIAGSLLDSCTK	6	1	1	P50991	C24(Carbamidomethyl)	2621.3	0	1.646e-14	High	78.32	6.97876e-07	High	88.07	7.85235e-08	High	75.53	1.40369e-06	0
LTAELIEQAAQYTNAVR	3	1	1	P09661		1891	0	1.516e-10	High	78.32	3.77648e-07	High	74.45	9.67295e-07	High	73.27	1.33051e-06	0
MISAAQLLDELMGR	3	1	1	O95232	N-Term(Acetyl)	1589.8	0	1.546e-08	High	78.31	5.88069e-07	High	83.31	1.65897e-07	High	80.59	3.10778e-07	0
AVNTQALSGAGILR	2	1	1	O60749		1370.78	0	3.31e-08	High	78.31	2.1324e-07	High	72.92	7.3768e-07				0
DFYVAFQDLPTR	3	1	1	Q14566		1471.72	0	5.011e-07	High	78.3	5.92383e-07	High	73.24	1.98707e-06	High	78.33	5.94915e-07	0
TDGAAPNVAPSDVGGGGGR	2	1	1	Q12860		1654.78	0	6.276e-08	High	78.28	6.67928e-07	High	55.27	0.000141897				0
LLTSGYLQR	3	1	1	Q96FW1		1050.6	0	0.0002013	High	78.27	2.03298e-07	High	78.26	2.03766e-07	High	78.14	2.09475e-07	0
LTTDPDLILEVLR	3	1	1	Q71RC2		1497.86	0	1.484e-07	High	78.26	1.68686e-07	High	73.53	4.9906e-07	High	78.96	1.41669e-07	0
EQNIVFNAETYSNLIK	2	1	1	P42704		1882.96	0	2.908e-10	High	78.25	5.07972e-07	High	77.99	5.44872e-07				0
AVSGASAGDYSDAIETLLTAIAVIK	4	1	1	Q8N684		2436.29	0	1.397e-09	High	78.25	3.31416e-07	High	52.21	0.000131056	High	47.62	0.000416886	0
VLELDPALAPVVSR	3	1	1	O00170		1478.86	0	9.752e-07	High	78.24	9.44801e-08	High	78.03	9.91609e-08				0
TPFLLVGTQIDLR	4	1	1	P60953		1472.85	0	2.093e-08	High	78.23	1.36034e-07	High	65.23	2.71424e-06				0
CLSSLKDER	3	1	1	P52209	C1(Carbamidomethyl)	1107.55	0	3.367e-05	High	78.23	4.21631e-07	High	53.72	0.000119106				1
QLGTAYVSATTGAVATALGLK	4	1	1	Q9BWM7		1993.1	0	1.551e-09	High	78.21	1.78189e-07	High	95.34	3.77216e-09	High	99.82	1.43319e-09	0
ILEPGLNILIPVLDR	7	1	1	Q9UJZ1		1675.02	0	1.815e-08	High	78.21	1.9631e-08	High	82.35	7.56734e-09	High	65.58	4.15041e-07	0
AQQEFATGVMSNK	3	1	1	O15126		1410.67	0	4.428e-08	High	78.21	5.6779e-07	High	78.29	5.69287e-07	High	72.1	2.31223e-06	0
AAAQLLQSQAQQSGAQQTK	6	1	1	Q9NVA2		1957.01	0	1.472e-12	High	78.2	4.72231e-07	High	95.16	9.89042e-09	High	82.77	1.70424e-07	0
QVLLSAAEAAEVILR	15	1	1	P78371		1582.92	0	3.396e-10	High	78.2	1.55897e-07	High	84.29	3.83563e-08	High	68.97	1.30568e-06	0
QVQSLTCEVDALK	3	1	1	P08670	C7(Carbamidomethyl)	1490.75	0	5.094e-08	High	78.2	5.42612e-07	High	74.94	1.14304e-06	High	78.18	5.45116e-07	0
MVMIQDGPLPTGADKPLR	3	1	1	Q96I24		1939.02	0	8.156e-11	High	78.2	4.13202e-07	High	65.58	7.29089e-06	High	60.18	2.69112e-05	0
LTTLPSDFCGLTHLVK	3	1	1	Q96AG4	C9(Carbamidomethyl)	1801.95	0	1.563e-09	High	78.2	4.29095e-07	High	61.37	2.06801e-05	High	78.17	4.49596e-07	0
LTTLELLEVR	2	1	1	Q01082		1186.71	0	4.809e-06	High	78.17	1.66884e-07	High	68.83	1.43355e-06				0
GAQVEEIWSLEPENFEK	3	1	1	Q9Y5K5		2004.96	0	8.579e-11	High	78.17	7.78029e-07	High	58.97	6.49672e-05	High	56.18	0.000123267	0
LFEMVLGPAAYNVPLPK	5	1	1	Q16891		1859.02	0	1.753e-09	High	78.14	2.67023e-07	High	68.11	2.89735e-06	High	76.25	4.44633e-07	0
VLSDVDAFIAYVGTDQK	6	1	1	Q9HAV4		1840.94	0	4.699e-12	High	78.13	5.69117e-07	High	92.69	1.99429e-08	High	71.75	2.43277e-06	0
QVQGSEISSIDEFCR	2	1	1	Q9UK41	C14(Carbamidomethyl)	1754.8	0	5.261e-09	High	78.12	7.24599e-07	High	79.36	5.45784e-07				0
SWCPDCVQAEPVVR	3	1	1	Q9BRA2	C3(Carbamidomethyl); C6(Carbamidomethyl)	1702.77	0	1.689e-07	High	78.12	7.14578e-07	High	78.02	7.14658e-07	High	81.88	2.87021e-07	0
AGWNAYIDNLMADGTCQDAAIVGYK	8	1	1	P07737	N-Term(Acetyl); C16(Carbamidomethyl)	2759.24	0	1.692e-12	High	78.12	1.05067e-06	High	74.66	2.36479e-06	High	75.09	2.12173e-06	0
VADISGDTQK	2	1	1	Q7KZF4		1033.52	0	1.464e-05	High	78.12	5.22636e-07				High	51.45	0.000233105	0
LADALQELR	3	1	1	P02545		1028.58	0	1.9e-05	High	78.11	3.97903e-07	High	71.98	1.65757e-06	High	63.43	1.1689e-05	0
LVTDCVAAMNPDAVLR	3	1	1	O95861	C5(Carbamidomethyl)	1744.87	0	9.675e-10	High	78.1	6.66766e-07	High	78.02	6.88627e-07	High	77.94	6.91788e-07	0
DVPWGVDSLITLAFQDQR	5	1	1	Q16658		2060.05	0	1.622e-09	High	78.1	6.1488e-07	High	42.68	0.00229292	High	42.49	0.00225737	0
SNVASSAACSSASSLGLGLAYR	3	1	1	Q16352	C9(Carbamidomethyl)	2129.03	0	1.938e-12	High	78.09	8.98832e-07	High	104.66	2.01255e-09				0
LAVEALSSLDGDLAGR	9	1	1	P12277		1586.84	0	8.277e-10	High	78.09	4.26906e-07	High	73.02	1.38939e-06	High	80.93	2.24815e-07	0
TSSMEISSILQELK	2	2	1	Q5SW79		1565.81	0	7.272e-09	High	78.08	4.5901e-07	High	91.59	2.12535e-08				0
IAEAEIENLTGAR	2	1	1	Q8N6M0		1386.73	0	1.357e-08	High	78.08	4.63678e-07	High	78.24	4.7615e-07				0
LGVNNISGIEEVNMFTNQGTVIHFNNPK	4	1	1	P20290		3086.53	0	2.663e-17	High	78.07	6.2772e-07	High	89.53	5.03104e-08	High	64.34	1.50933e-05	0
LNEAQPSTIATSMR	2	1	1	P56537		1518.76	0	2.223e-09	High	78.07	6.32399e-07	High	64.73	1.35278e-05				0
TSVLEMIAQAR	3	1	1	O60313		1218.65	0	3.858e-07	High	78.03	4.41502e-07	High	78.18	4.11308e-07	High	63.43	1.38906e-05	0
IDNSQVESGSLEDDWDFLPPKK	8	1	1	P27797		2519.19	0	1.067e-12	High	77.99	9.4598e-07	High	98.83	8.22166e-09	High	96.26	1.40062e-08	1
DATNVGDEGGFAPNILENSEALELVK	6	1	1	P09104		2702.32	0	1.932e-15	High	77.99	8.28427e-07	High	90.84	4.26904e-08	High	72.02	3.37581e-06	0
VLISSLQDCLHGIESK	3	1	1	Q16630	C9(Carbamidomethyl)	1798.94	0	3.831e-09	High	77.98	4.72886e-07	High	78.06	4.63473e-07	High	80.2	2.79813e-07	0
YYQTIGNHASYYK	6	1	1	Q9UNM6		1607.75	0	5.007e-09	High	77.97	7.09368e-07	High	63.84	1.83393e-05	High	66.21	1.04109e-05	0
SGAQASSTPLSPTR	3	1	1	P02545		1359.69	0	2.566e-06	High	77.96	5.33453e-07	High	77.91	5.26685e-07	High	77.78	5.6603e-07	0
KVLGSSTSATNSTSVSSR	2	1	1	Q15004		1768.91	0	6.522e-07	High	77.96	5.4465e-07	High	58.89	4.04797e-05				1
GPQLFHMDPSGTFVQCDAR	3	1	1	P28066	C16(Carbamidomethyl)	2162.98	0	1.353e-12	High	77.94	8.39627e-07	High	74.68	1.74629e-06	High	62.9	2.71047e-05	0
GPVTDVAYSHDGAFLAVCDASK	2	1	1	O75083	C18(Carbamidomethyl)	2280.06	0	1.512e-08	High	77.93	9.53502e-07				High	84.32	2.23191e-07	0
VFSSSQGVEQVVLGLYIVR	3	1	1	O95777		2080.15	0	9.535e-08	High	77.91	1.75562e-07				High	37.15	0.00209136	0
LEQELFSGGNTGINFEK	4	2	1	O00571		1882.93	0	9.199e-11	High	77.89	7.54255e-07	High	84.16	1.65953e-07	High	58.67	6.07166e-05	0
VLNTNIDGR	3	1	1	P62269		1001.54	0	3.985e-05	High	77.88	4.7494e-07	High	77.64	4.25302e-07	High	77.14	5.66067e-07	0
NEDEMMVAIFEYIDR	2	1	1	Q9H0D6		1874.83	0	2.003e-07	High	77.88	7.66584e-07	High	69.71	5.09405e-06				0
LVVPASQCGSLIGK	3	2	2	P57721;Q15366	C8(Carbamidomethyl)	1428.79	0	2.775e-08	High	77.88	3.6985e-07	High	60.8	1.71759e-05	High	65.1	6.18059e-06	0
IGWSLDSCSTQLGEEPFSYGYGGTGK	2	1	1	Q9BUJ2	C8(Carbamidomethyl)	2796.25	0	6.126e-06	High	77.88	1.03623e-06	High	31.88	0.040864				0
NLHQSGFSLSGAQIDDNIPR	5	1	1	Q16555		2169.07	0	4.523e-17	High	77.87	8.42655e-07	High	113.84	2.13959e-10	High	61.47	3.62842e-05	0
LLEEEIQAPTSSK	3	1	1	Q8N7H5		1444.75	0	9.19e-09	High	77.87	4.98897e-07	High	75.3	9.28155e-07	High	76.81	6.97262e-07	0
TVLIMELINNVAK	19	1	1	P06576		1457.84	0	3.643e-08	High	77.87	1.5269e-07	High	60.53	8.62988e-06	High	60.55	8.23781e-06	0
VLQATVVAVGSGSK	3	1	1	P61604		1315.76	0	1.361e-09	High	77.85	2.29683e-07	High	83.83	6.0858e-08	High	83.8	5.16918e-08	0
IDATSASVLASR	3	1	1	P13667		1190.64	0	1.522e-07	High	77.84	4.11093e-07	High	77.67	4.12114e-07	High	77.92	3.59195e-07	0
LNDHFPLVVWQTGSGTQTNMNVNEVISNR	2	1	1	P07954		3270.6	0	1.471e-15	High	77.84	8.09031e-07				High	118.5	7.01325e-11	0
GFSSGSAVVSGGSR	3	1	1	P35908		1254.61	0	2.346e-06	High	77.83	6.15589e-07	High	77.68	6.37222e-07	High	84.56	1.30705e-07	0
QRPQATAEQIR	5	1	1	Q14157		1297.7	0	5.975e-08	High	77.83	2.98317e-07	High	74.2	7.41369e-07	High	45.45	0.000523162	0
[truncated: 15,287 more rows]
