# Supplementary material for: Intercellular Transmission of a Synthetic Bacterial Cytotoxic Prion-Like Protein in Mammalian Cells
Source: mBio. 2020 Apr 14;11(2):e02937-19. doi: 10.1128/mBio.02937-19 (PMC7157824; doi:10.1128/mBio.02937-19)
Supplement: TABLE S1 [file mBio.02937-19-st001.xlsx]

## Sheet: Hoja1
PROTEIN	DATASET
AAMP	Mathys et al. (2019)
ATP6AP2	Mathys et al. (2019)
CD47	Hwang et al. (2009)
CHORDC1	Hosp et al. (2015), Olzscha et al. (2011)
CLPTM1	Mathys et al. (2019)
COPB2	Mathys et al. (2019)
COX5B	Mathys et al. (2019), Hosp et al. (2015)
COX6C	Mathys et al. (2019)
DDX21	Kim et al. (2016)
ECH1	Mathys et al. (2019)
EMC7	Mathys et al. (2019)
EMC10	Mathys et al. (2019)
EML4	Mathys et al. (2019)
EPHX1	Mathys et al. (2019)
FBXO2	Mathys et al. (2019)
FLOT1	Mathys et al. (2019), Hosp et al. (2015)
GOLT1B	Mathys et al. (2019)
H2AFY	Kim et al. (2016), Seyfried et al. (2017)
JAGN1	Hosp et al. (2015)
LPCAT3	Mathys et al. (2019)
MIA3	Mathys et al. (2019)
MLEC	Mathys et al. (2019), Hosp et al. (2015)
MPC2	Mathys et al. (2019)
NDUFAB1	Mathys et al. (2019)
NDUFB5	Mathys et al. (2019)
NNT	Seyfried et al. (2017)
PEF1	Mathys et al. (2019), Markmiller et al. (2018)
PLD3	Mathys et al. (2019), Hwang et al. (2009)
PRMT5	Kim et al. (2016)
PSMD6	Hosp et al. (2015), Kim et al. (2016)
PTPLAD1	Hosp et al. (2015), Kim et al. (2016)
SAFB	Kim et al. (2016)
SEC24C	Markmiller et al. (2018)
SEL1L	Mathys et al. (2019)
SLC44A2	Mathys et al. (2019)
SNRPG	Kim et al. (2016), Woerner et al. (2016)
STK4	Mathys et al. (2019)
STT3A	Hosp et al. (2015)
STT3B	Mathys et al. (2019)
TMEM65	Mathys et al. (2019)
TPP2	Mathys et al. (2019)
TPST1	Mathys et al. (2019)
Found in recipient WH1(WT)-mCherry + donor WH1(A31V) fibres
Found in recipient WH1(WT)-TagGFP2 + donor WH1(A31V)-mCherry
